# Supplementary material for: Broad-spectrum resistance to fungal foliar diseases in wheat: recent efforts and achievements
Source: Front Plant Sci. 2024 Dec 13;15:1516317. doi: 10.3389/fpls.2024.1516317 (PMC11671272; doi:10.3389/fpls.2024.1516317)
Supplement: Supplementary file 1 [file Table1.xlsx]

## Sheet: Table 1
Table S1. List of all the signifcant markers associated with wheat yellow rust identified from 2019 to mid of 2023																				Citation	regoin
																				Iqbal et al. (2022)	Canada			USA	7
Citation	DOI	evaluation years	Marker	chromosome	position	Target allele	R2	gene	Possible linked gene	growth stage	parameter	races	regoin	protein (functional annotation)	wheat type					Liu et al. (2020)	USA			Argentina	1
[39]	DOI: 10.1007/s00122-019-03472-4	2017	1121019D	1A	115517986	NA	1.32	NA	NA	adult	Disease severity	Warrior and Warrior (-) races	Gremany	NA	Winter					Nyine et al. (2019)	USA			Australia	2
[39]	DOI: 10.1007/s00122-019-03472-4	2017	1115206D	1B	139674471	NA	4.85	NA	NA	adult	Disease severity	Warrior and Warrior (-) races	Gremany	NA	Winter					Liu et al. (2019)	USA			Austria	1
[39]	DOI: 10.1007/s00122-019-03472-4	2017	1180242D	2A	54594870	NA	6.46	NA	NA	adult	Disease severity	Warrior and Warrior (-) races	Gremany	NA	Winter					Ward et al. (2021)	USA			Canada	2
[39]	DOI: 10.1007/s00122-019-03472-4	2017	1082824aS	2B	30465963	NA	5.23	NA	NA	adult	Disease severity	Warrior and Warrior (-) races	Gremany	NA	Winter					Franco et al. (2022)	Argentina			China	14
[39]	DOI: 10.1007/s00122-019-03472-4	2017	1104999D	2B	31578859	NA	6.4	NA	NA	adult	Disease severity	Warrior and Warrior (-) races	Gremany	NA	Winter					Jambuthenne et al. (2022)	Australia			Egypt	2
[39]	DOI: 10.1007/s00122-019-03472-4	2017	1201921D	3A	21604002	NA	6.77	NA	NA	adult	Disease severity	Warrior and Warrior (-) races	Gremany	NA	Winter					Baranwal et al. (2022)	Australia			Ethiopia	1
[39]	DOI: 10.1007/s00122-019-03472-4	2017	1089206S	3B	736666462	NA	6.21	NA	NA	adult	Disease severity	Warrior and Warrior (-) races	Gremany	NA	Winter					Morales et al. (2021)	Austria			Germany	4
[39]	DOI: 10.1007/s00122-019-03472-4	2017	1127634D	6A	606367068	NA	4.39	NA	IWA8595	adult	Disease severity	Warrior and Warrior (-) races	Gremany	NA	Winter					Klymiuk et al. (2023)	Canada			India	4
[39]	DOI: 10.1007/s00122-019-03472-4	2017	3028443D	6A	617687076	NA	4.06	NA	NA	adult	Disease severity	Warrior and Warrior (-) races	Gremany	NA	Winter					Jia et al. (2020)	China			Kazakhstan	1
[39]	DOI: 10.1007/s00122-019-03472-4	2017	1285793D	6B	668977652	NA	8.5	NA	NA	adult	Disease severity	Warrior and Warrior (-) races	Gremany	NA	Winter					Ye et al. (2019)	China			Mexico	1
[39]	DOI: 10.1007/s00122-019-03472-4	2017	1110550D	6B	712263634	NA	10.76	NA	NA	adult	Disease severity	Warrior and Warrior (-) races	Gremany	NA	Winter					Long et al. (2019)	China			Morocco	1
[39]	DOI: 10.1007/s00122-019-03472-4	2017	1138514D	7B	721102739	NA	1.44	NA	NA	adult	Disease severity	Warrior and Warrior (-) races	Gremany	NA	Winter					Cheng et al. (2020)	China			Pakistan	2
[39]	DOI: 10.1007/s00122-019-03472-4	2017	1211213D	7D	623342855	NA	3.57	NA	NA	adult	Disease severity	Warrior and Warrior (-) races	Gremany	NA	Winter					Li et al. (2020)	China			Turkey	1
[50]	DOI: 10.1186/s12870-022-03916-y	NA	Tdurum_contig11004_688	1B	62487859	T	32.62	NA	NA	seedling	IT	Yr19-71	Argentina	NA	spring					Yang et al. (2023)	china
[50]	DOI: 10.1186/s12870-022-03916-y	NA	Tdurum_contig44861_581	1B	28019260	A	16.48	NA	NA	seedling	IT	Yr20-161	Argentina	NA	spring					Yao et al. (2019)	China
[50]	DOI: 10.1186/s12870-022-03916-y	NA	BobWhite_c4517_120	2A	755790846	G	6.59	NA	NA	seedling	IT	Yr20-161	Argentina	NA	spring					Cheng et al. (2019)	China
[50]	DOI: 10.1186/s12870-022-03916-y	NA	Excalibur_rep_c103091_266	3A	79761951	T	8.34	NA	NA	seedling	IT	Yr20-161	Argentina	NA	spring					Yang et al. (2020)	China
[50]	DOI: 10.1186/s12870-022-03916-y	NA	wsnp_Ex_c33932_42333941	5B	12898000	A	1.99	NA	Yr4	seedling	IT	Yr20-161	Argentina	NA	spring					Zhang et al. (2021)	China
[50]	DOI: 10.1186/s12870-022-03916-y	2020&2021	wsnp_Ku_c33335_42844594	3B	71871162	A	13.4	NA	NA	adult	DS	NA	Argentina	NA	spring					Yao et al. (2021)	China
[50]	DOI: 10.1186/s12870-022-03916-y	2020&2021	wsnp_Ex_c20062_29096408	7A	96809079	T	7.67	NA	NA	adult	DS	NA	Argentina	NA	spring					Yao et al. (2020)	China
[50]	DOI: 10.1186/s12870-022-03916-y	2020&2021	CAP12_rep_c7064_56	3B	43970547	T	8.15	NA	NA	adult	AUDPC	NA	Argentina	NA	spring					Wang et al. (2021)	China
[50]	DOI: 10.1186/s12870-022-03916-y	2020&2021	wsnp_Ku_c33335_42844594	3B	71871162	A	14.01	NA	NA	adult	AUDPC	NA	Argentina	NA	spring					Wu et al. (2020)	China
[50]	DOI: 10.1186/s12870-022-03916-y	2020&2021	wsnp_Ex_c20062_29096408	7A	96809079	T	7.79	NA	NA	adult	AUDPC	NA	Argentina	NA	spring					Abou-Zeid et al. (2021)	Egypt
[61]	DOI:10.3389/fpls.2020.00748	NA	AX-94741250	1B	8.24 (cM)	NA	5.15338	TraesCS1B02G037600	NA	seedling	infection type (IT)	YR_110S119	India	DEAD-box ATP-dependent RNA helicase 17	Spring Wheat					Esmail et al. (2023)	Egypt
[61]	DOI:10.3389/fpls.2020.00748	NA	AX-95134745	1B	8.24 (cM)	NA	3.27984	TraesCS1A02G031200	NA	seedling	infection type (IT)	YR_110S119	India	probable serine/threonine-protein kinase PBL9	Spring Wheat					Alemu et al. (2021)	Ethiopia
[61]	DOI:10.3389/fpls.2020.00748	NA	AX-95094547	1B	8.24 (cM)	NA	2.52744	TraesCS1D02G026500	NA	seedling	infection type (IT)	YR_110S119	India	predicted protein	Spring Wheat					Beukert et al. (2020)	Germany
[61]	DOI:10.3389/fpls.2020.00748	NA	AX-94500816	1B	24.64	NA	4.48127	TraesCS1D02G144700	NA	seedling	infection type (IT)	YR_110S119	India	WD repeat-containing protein 70	Spring Wheat					Shahinnia et al. (2022)	Germany
[61]	DOI:10.3389/fpls.2020.00748	NA	AX-95116150	1B	24.64	NA	4.28501	-	NA	seedling	infection type (IT)	YR_110S119	India	---NA---	Spring Wheat					Shahinnia et al. (2023)	Germany
[61]	DOI:10.3389/fpls.2020.00748	NA	AX-94526379	1B	24.64	NA	4.23027	TraesCS1B02G162700	NA	seedling	infection type (IT)	YR_110S119	India	transposon protein, putative, Mutator sub-class	Spring Wheat					Miedaner et al. (2020)	Gremany
[61]	DOI:10.3389/fpls.2020.00748	NA	AX-95652981	1B	24.64	NA	3.91888	-	NA	seedling	infection type (IT)	YR_110S119	India	---NA---	Spring Wheat					Kumar et al. (2020)	India
[61]	DOI:10.3389/fpls.2020.00748	NA	AX-94427330	1B	24.64	NA	3.88881	-	NA	seedling	infection type (IT)	YR_110S119	India	hypothetical protein TRIUR3_34000	Spring Wheat					Juliana et al. (2020)	India
[61]	DOI:10.3389/fpls.2020.00748	NA	AX-95158976	1B	24.64	NA	3.63891	TraesCS1B02G160800	NA	seedling	infection type (IT)	YR_110S119	India	midasin isoform X2	Spring Wheat					Tomar et al. (2021)	India
[61]	DOI:10.3389/fpls.2020.00748	NA	AX-94654998	1B	24.64	NA	3.55319	TraesCS1B02G165100	NA	seedling	infection type (IT)	YR_110S119	India	F-box/LRR-repeat protein At3g26922-like	Spring Wheat					Pradhan et al. (2020)	India
[61]	DOI:10.3389/fpls.2020.00748	NA	AX-94490921	1B	24.64	NA	3.3405	-	NA	seedling	infection type (IT)	YR_110S119	India	-	Spring Wheat					Genievskaya et al. (2020)	Kazakhstan
[61]	DOI:10.3389/fpls.2020.00748	NA	AX-94555065	1B	24.64	NA	3.31985	-	NA	seedling	infection type (IT)	YR_110S119	India	hypothetical protein TRIUR3_12078	Spring Wheat					Ledesma-Ramírez et al. (2019)	Mexico
[61]	DOI:10.3389/fpls.2020.00748	NA	AX-94545824	1B	24.64	NA	3.20768	-	NA	seedling	infection type (IT)	YR_110S119	India	---NA---	Spring Wheat					El Messoadi et al. (2023)	Morocco
[61]	DOI:10.3389/fpls.2020.00748	NA	AX-94903617	1B	24.64	NA	3.18093	TraesCS1B02G194100	NA	seedling	infection type (IT)	YR_110S119	India	probable glutathione S-transferase GSTU6	Spring Wheat					Mahmood et al. (2022)	Pakistan
[61]	DOI:10.3389/fpls.2020.00748	NA	AX-94862872	1B	24.64	NA	2.84015	TraesCS1B02G193700	NA	seedling	infection type (IT)	YR_110S119	India	protein RRC1-like isoform X3	Spring Wheat					Saleem et al. (2022)	Pakistan
[61]	DOI:10.3389/fpls.2020.00748	NA	AX-95217160	1B	24.64	NA	2.18817	TraesCS1B02G195200	NA	seedling	infection type (IT)	YR_110S119	India	Phospholipase D beta 1	Spring Wheat					Tehseen et al. (2021)	Turkey
[61]	DOI:10.3389/fpls.2020.00748	NA	AX-94982191	1B	26.22	NA	3.61756	TraesCS1B02G274800	NA	seedling	infection type (IT)	YR_110S119	India	predicted protein	Spring Wheat					Mu et al. (2020)	USA
[61]	DOI:10.3389/fpls.2020.00748	NA	AX-95220082	1B	26.22	NA	3.51194	TraesCS1B02G277000	NA	seedling	infection type (IT)	YR_110S119	India	phospholipase A1-II 7-like	Spring Wheat					Aoun et al. (2021)	USA
[61]	DOI:10.3389/fpls.2020.00748	NA	AX-94482117	1B	26.22	NA	3.28415	-	NA	seedling	infection type (IT)	YR_110S119	India	Disease resistance RPP13-like protein 4	Spring Wheat					Brandt et al. (2021)	USA
[61]	DOI:10.3389/fpls.2020.00748	NA	AX-94439461	1B	26.22	NA	2.89021	-	NA	seedling	infection type (IT)	YR_110S119	India	---NA---	Spring Wheat
[61]	DOI:10.3389/fpls.2020.00748	NA	AX-94553348	1B	26.22	NA	2.69463	TraesCS1B02G277500	NA	seedling	infection type (IT)	YR_110S119	India	UDP-glucuronate:xylan alpha-glucuronosyltransferase 1-like	Spring Wheat
[61]	DOI:10.3389/fpls.2020.00748	NA	AX-94454534	1B	26.22	NA	2.6646	TraesCS1B02G303200	NA	seedling	infection type (IT)	YR_110S119	India	unnamed protein product	Spring Wheat
[61]	DOI:10.3389/fpls.2020.00748	NA	AX-94508976	1B	26.22	NA	2.4656	TraesCS1B02G277300	NA	seedling	infection type (IT)	YR_110S119	India	NAC domain-containing protein 78	Spring Wheat
[61]	DOI:10.3389/fpls.2020.00748	NA	AX-94691448	2A	1.59	NA	4.26747	-	NA	seedling	infection type (IT)	YR_110S119	India	unnamed protein product	Spring Wheat
[61]	DOI:10.3389/fpls.2020.00748	NA	AX-94414150	5B	27.35	NA	2.66204	TraesCS5B02G018500	NA	seedling	infection type (IT)	YR_110S119	India	TATA-binding protein 2 isoform X1	Spring Wheat
[61]	DOI:10.3389/fpls.2020.00748	NA	AX-94838936	1A	57.21	NA	2.33817	TraesCS1D02G017700	NA	seedling	infection type (IT)	YR_110S84	India	predicted protein	Spring Wheat
[61]	DOI:10.3389/fpls.2020.00748	NA	AX-95173669	1D	34.26	NA	2.45212	TraesCS1D02G017600	NA	seedling	infection type (IT)	YR_110S84	India	disease resistance protein RPM1-like	Spring Wheat
[61]	DOI:10.3389/fpls.2020.00748	NA	AX-94690433	2A	0	NA	2.3095	TraesCS2D02G038900	NA	seedling	infection type (IT)	YR_110S84	India	probable glucuronosyltransferase Os04g0103100	Spring Wheat
[61]	DOI:10.3389/fpls.2020.00748	NA	AX-95202058	2A	0	NA	2.09776	TraesCS2B02G015500	NA	seedling	infection type (IT)	YR_110S84	India	Histone-lysine N-methyltransferase ASHH2	Spring Wheat
[61]	DOI:10.3389/fpls.2020.00748	NA	AX-94448314	2A	1.59	NA	3.51018	TraesCS2A02G044800	NA	seedling	infection type (IT)	YR_110S84	India	unnamed protein product	Spring Wheat
[61]	DOI:10.3389/fpls.2020.00748	NA	AX-94888499	2A	1.59	NA	3.06964	TraesCS2B02G041900	NA	seedling	infection type (IT)	YR_110S84	India	protein PAIR1 isoform X2	Spring Wheat
[61]	DOI:10.3389/fpls.2020.00748	NA	AX-95238514	2A	1.59	NA	2.88473	TraesCS2B02G073000	NA	seedling	infection type (IT)	YR_110S84	India	clathrin light chain 3	Spring Wheat
[61]	DOI:10.3389/fpls.2020.00748	NA	AX-94979809	2A	1.59	NA	2.7564	TraesCS2A02G044800	NA	seedling	infection type (IT)	YR_110S84	India	unnamed protein product	Spring Wheat
[61]	DOI:10.3389/fpls.2020.00748	NA	AX-94859956	2A	1.59	NA	2.7425	TraesCS2B02G063900	NA	seedling	infection type (IT)	YR_110S84	India	peptidyl-prolyl cis-trans isomerase FKBP62-like	Spring Wheat
[61]	DOI:10.3389/fpls.2020.00748	NA	AX-94830295	2A	1.59	NA	2.73163	-	NA	seedling	infection type (IT)	YR_110S84	India	Retrovirus-related Pol polyprotein from transposon TNT 1-94	Spring Wheat
[61]	DOI:10.3389/fpls.2020.00748	NA	AX-94906816	2A	1.59	NA	2.709	TraesCS2B02G003600	NA	seedling	infection type (IT)	YR_110S84	India	predicted protein	Spring Wheat
[61]	DOI:10.3389/fpls.2020.00748	NA	AX-94993127	2A	1.59	NA	2.65748	-	NA	seedling	infection type (IT)	YR_110S84	India	-	Spring Wheat
[61]	DOI:10.3389/fpls.2020.00748	NA	AX-94442305	2A	1.59	NA	2.61971	TraesCS2B02G004000	NA	seedling	infection type (IT)	YR_110S84	India	fructokinase-like 2, chloroplastic	Spring Wheat
[61]	DOI:10.3389/fpls.2020.00748	NA	AX-95149937	2A	1.59	NA	2.61014	TraesCS2D02G038700	NA	seedling	infection type (IT)	YR_110S84	India	rhomboid-like protein 19	Spring Wheat
[61]	DOI:10.3389/fpls.2020.00748	NA	AX-94726693	2A	1.59	NA	2.50896	-	NA	seedling	infection type (IT)	YR_110S84	India	-	Spring Wheat
[61]	DOI:10.3389/fpls.2020.00748	NA	AX-94820801	2A	1.59	NA	2.49207	TraesCS2B02G012100	NA	seedling	infection type (IT)	YR_110S84	India	ABC transporter B family member 4	Spring Wheat
[61]	DOI:10.3389/fpls.2020.00748	NA	AX-94570268	2A	1.59	NA	2.48638	-	NA	seedling	infection type (IT)	YR_110S84	India	---NA---	Spring Wheat
[61]	DOI:10.3389/fpls.2020.00748	NA	AX-94620265	2A	1.59	NA	2.48329	TraesCS4A02G004900	NA	seedling	infection type (IT)	YR_110S84	India	phytoene dehydrogenase, chloroplastic/chromoplastic	Spring Wheat
[61]	DOI:10.3389/fpls.2020.00748	NA	AX-94733530	2A	1.59	NA	2.46892	TraesCS2B02G050000	NA	seedling	infection type (IT)	YR_110S84	India	jacalin-related lectin 9	Spring Wheat
[61]	DOI:10.3389/fpls.2020.00748	NA	AX-94776174	2A	1.59	NA	2.46287	TraesCS2D02G048800	NA	seedling	infection type (IT)	YR_110S84	India	ABC transporter G family member 25	Spring Wheat
[61]	DOI:10.3389/fpls.2020.00748	NA	AX-94541624	2A	1.59	NA	2.44224	TraesCS2B02G010000	NA	seedling	infection type (IT)	YR_110S84	India	Werner Syndrome-like exonuclease	Spring Wheat
[61]	DOI:10.3389/fpls.2020.00748	NA	AX-94396056	2A	1.59	NA	2.43922	-	NA	seedling	infection type (IT)	YR_110S84	India	-	Spring Wheat
[61]	DOI:10.3389/fpls.2020.00748	NA	AX-95108315	2A	1.59	NA	2.40991	TraesCS2A02G030200	NA	seedling	infection type (IT)	YR_110S84	India	Putative disease resistance RPP13-like protein 1	Spring Wheat
[61]	DOI:10.3389/fpls.2020.00748	NA	AX-94690771	2A	1.59	NA	2.40991	TraesCS2A02G011100	NA	seedling	infection type (IT)	YR_110S84	India	TOM1-like protein 2	Spring Wheat
[61]	DOI:10.3389/fpls.2020.00748	NA	AX-95211013	2A	1.59	NA	2.40991	TraesCS2B02G010300	NA	seedling	infection type (IT)	YR_110S84	India	unnamed protein product	Spring Wheat
[61]	DOI:10.3389/fpls.2020.00748	NA	AX-94513116	2A	1.59	NA	2.40385	TraesCS3D02G458600	NA	seedling	infection type (IT)	YR_110S84	India	Alanyl-tRNA synthetase	Spring Wheat
[61]	DOI:10.3389/fpls.2020.00748	NA	AX-94405438	2A	1.59	NA	2.39526	TraesCS2D02G036300	NA	seedling	infection type (IT)	YR_110S84	India	predicted protein	Spring Wheat
[61]	DOI:10.3389/fpls.2020.00748	NA	AX-95148357	2A	1.59	NA	2.37313	TraesCS2D02G024500	NA	seedling	infection type (IT)	YR_110S84	India	putative disease resistance protein At1g50180	Spring Wheat
[61]	DOI:10.3389/fpls.2020.00748	NA	AX-95148625	2A	1.59	NA	2.35464	TraesCS2B02G024400	NA	seedling	infection type (IT)	YR_110S84	India	meiosis-specific protein PAIR3-like isoform X1	Spring Wheat
[61]	DOI:10.3389/fpls.2020.00748	NA	AX-95231147	2A	1.59	NA	2.30709	TraesCS2A02G057900	NA	seedling	infection type (IT)	YR_110S84	India	protein SRC2-like	Spring Wheat
[61]	DOI:10.3389/fpls.2020.00748	NA	AX-94721082	2A	1.59	NA	2.28624	-	NA	seedling	infection type (IT)	YR_110S84	India	-	Spring Wheat
[61]	DOI:10.3389/fpls.2020.00748	NA	AX-94812372	2A	1.59	NA	2.27602	TraesCS2D02G053300	NA	seedling	infection type (IT)	YR_110S84	India	lectin receptor kinase	Spring Wheat
[61]	DOI:10.3389/fpls.2020.00748	NA	AX-94777649	2A	1.59	NA	2.27602	TraesCS2B02G004000	NA	seedling	infection type (IT)	YR_110S84	India	fructokinase-like 2, chloroplastic	Spring Wheat
[61]	DOI:10.3389/fpls.2020.00748	NA	AX-94968218	2A	1.59	NA	2.27602	TraesCS2A02G014300	NA	seedling	infection type (IT)	YR_110S84	India	predicted protein	Spring Wheat
[61]	DOI:10.3389/fpls.2020.00748	NA	AX-94422614	2A	1.59	NA	2.2272	TraesCS2B02G068800	NA	seedling	infection type (IT)	YR_110S84	India	cytosolic sulfotransferase 5-like	Spring Wheat
[61]	DOI:10.3389/fpls.2020.00748	NA	AX-94723727	2A	1.59	NA	2.21771	-	NA	seedling	infection type (IT)	YR_110S84	India	hypothetical protein C2845_PM03G07690	Spring Wheat
[61]	DOI:10.3389/fpls.2020.00748	NA	AX-95113471	2A	1.59	NA	2.20552	TraesCS2A02G058300	NA	seedling	infection type (IT)	YR_110S84	India	receptor-like protein 2	Spring Wheat
[61]	DOI:10.3389/fpls.2020.00748	NA	AX-95165557	2A	1.59	NA	2.20017	TraesCS2A02G010100	NA	seedling	infection type (IT)	YR_110S84	India	pyruvate dehydrogenase E1 component subunit alpha-3, chloroplastic	Spring Wheat
[61]	DOI:10.3389/fpls.2020.00748	NA	AX-94723305	2A	1.59	NA	2.1747	TraesCS2A02G058700	NA	seedling	infection type (IT)	YR_110S84	India	protein EMBRYO SAC DEVELOPMENT ARREST 3, chloroplastic	Spring Wheat
[61]	DOI:10.3389/fpls.2020.00748	NA	AX-94904164	2A	1.59	NA	2.16853	TraesCS2D02G048800	NA	seedling	infection type (IT)	YR_110S84	India	ABC transporter G family member 25	Spring Wheat
[61]	DOI:10.3389/fpls.2020.00748	NA	AX-94914308	2A	1.59	NA	2.16853	TraesCS2D02G011800	NA	seedling	infection type (IT)	YR_110S84	India	TOM1-like protein 2	Spring Wheat
[61]	DOI:10.3389/fpls.2020.00748	NA	AX-94507194	2A	1.59	NA	2.16853	TraesCS2D02G055600	NA	seedling	infection type (IT)	YR_110S84	India	ABC transporter C family member 14	Spring Wheat
[61]	DOI:10.3389/fpls.2020.00748	NA	AX-94668319	2A	1.59	NA	2.16688	TraesCS2A02G016400	NA	seedling	infection type (IT)	YR_110S84	India	meiosis-specific protein PAIR3-like isoform X1	Spring Wheat
[61]	DOI:10.3389/fpls.2020.00748	NA	AX-94891248	2A	1.59	NA	2.16455	TraesCS2A02G049800	NA	seedling	infection type (IT)	YR_110S84	India	probable F-box protein At4g22165	Spring Wheat
[61]	DOI:10.3389/fpls.2020.00748	NA	AX-95080394	2A	1.59	NA	2.15965	-	NA	seedling	infection type (IT)	YR_110S84	India	unnamed protein product	Spring Wheat
[61]	DOI:10.3389/fpls.2020.00748	NA	AX-94693043	2A	1.59	NA	2.14343	TraesCS2A02G025300	NA	seedling	infection type (IT)	YR_110S84	India	hypothetical protein ACMD2_10227	Spring Wheat
[61]	DOI:10.3389/fpls.2020.00748	NA	AX-94994957	2A	1.59	NA	2.13687	TraesCS2A02G011100	NA	seedling	infection type (IT)	YR_110S84	India	TOM1-like protein 2	Spring Wheat
[61]	DOI:10.3389/fpls.2020.00748	NA	AX-94773145	2A	1.59	NA	2.1281	-	NA	seedling	infection type (IT)	YR_110S84	India	-	Spring Wheat
[61]	DOI:10.3389/fpls.2020.00748	NA	AX-94585962	2A	1.59	NA	2.09067	TraesCS2B02G051600	NA	seedling	infection type (IT)	YR_110S84	India	beta-glucosidase 18 isoform X2	Spring Wheat
[61]	DOI:10.3389/fpls.2020.00748	NA	AX-94910649	2A	1.59	NA	2.07904	-	NA	seedling	infection type (IT)	YR_110S84	India	homogentisate geranylgeranyltransferase-like	Spring Wheat
[61]	DOI:10.3389/fpls.2020.00748	NA	AX-94824815	2A	1.59	NA	2.0734	TraesCS2B02G062000	NA	seedling	infection type (IT)	YR_110S84	India	defensin Tk-AMP-D1.1-like	Spring Wheat
[61]	DOI:10.3389/fpls.2020.00748	NA	AX-94837131	2A	1.59	NA	2.07227	TraesCS2A02G009800	NA	seedling	infection type (IT)	YR_110S84	India	Tyrosine N-monooxygenase	Spring Wheat
[61]	DOI:10.3389/fpls.2020.00748	NA	AX-94791668	2A	1.59	NA	2.06891	TraesCS2A02G014900	NA	seedling	infection type (IT)	YR_110S84	India	predicted protein	Spring Wheat
[61]	DOI:10.3389/fpls.2020.00748	NA	AX-95180361	2A	83.23	NA	2.07534	-	NA	seedling	infection type (IT)	YR_110S84	India	Auxin-responsive protein IAA19	Spring Wheat
[61]	DOI:10.3389/fpls.2020.00748	NA	AX-94510228	2A	109.28	NA	2.26735	-	NA	seedling	infection type (IT)	YR_110S84	India	protein FAR1-RELATED SEQUENCE 5-like	Spring Wheat
[61]	DOI:10.3389/fpls.2020.00748	NA	AX-94581654	2A	109.28	NA	2.1686	-	NA	seedling	infection type (IT)	YR_110S84	India	protein FAR1-RELATED SEQUENCE 5-like	Spring Wheat
[61]	DOI:10.3389/fpls.2020.00748	NA	AX-94598642	2B	0	NA	2.34979	TraesCS2A02G001200	NA	seedling	infection type (IT)	YR_110S84	India	Uncharacterized protein	Spring Wheat
[61]	DOI:10.3389/fpls.2020.00748	NA	AX-94681986	2D	25.72	NA	2.19918	TraesCS2B02G044700	NA	seedling	infection type (IT)	YR_110S84	India	unnamed protein product	Spring Wheat
[61]	DOI:10.3389/fpls.2020.00748	NA	AX-94429703	2D	208.85	NA	2.55746	TraesCS2D02G166600	NA	seedling	infection type (IT)	YR_110S84	India	4-alpha-glucanotransferase DPE1, chloroplastic/amyloplastic	Spring Wheat
[61]	DOI:10.3389/fpls.2020.00748	NA	AX-94680284	3B	245.57	NA	2.32948	TraesCS3B02G598100	NA	seedling	infection type (IT)	YR_110S84	India	probable pectinesterase 67	Spring Wheat
[61]	DOI:10.3389/fpls.2020.00748	NA	AX-94833986	5B	47.73	NA	2.10565	TraesCS5D02G146300	NA	seedling	infection type (IT)	YR_110S84	India	acetyltransferase NSI	Spring Wheat
[61]	DOI:10.3389/fpls.2020.00748	NA	AX-94644583	6A	80.46	NA	2.05808	TraesCS6D02G088000	NA	seedling	infection type (IT)	YR_110S84	India	predicted protein	Spring Wheat
[61]	DOI:10.3389/fpls.2020.00748	NA	AX-94451305	1B	24.64	NA	2.48354	TraesCS1B02G192300	NA	seedling	infection type (IT)	YR_238S119	India	BR-signaling kinase 2	Spring Wheat
[61]	DOI:10.3389/fpls.2020.00748	NA	AX-94997235	1B	24.64	NA	2.37148	-	NA	seedling	infection type (IT)	YR_238S119	India	hypothetical protein TRIUR3_20869	Spring Wheat
[61]	DOI:10.3389/fpls.2020.00748	NA	AX-94862872	1B	24.64	NA	2.31062	TraesCS1B02G193700	NA	seedling	infection type (IT)	YR_238S119	India	protein RRC1-like isoform X3	Spring Wheat
[61]	DOI:10.3389/fpls.2020.00748	NA	AX-94946446	1B	24.64	NA	2.28232	TraesCS1A02G190200	NA	seedling	infection type (IT)	YR_238S119	India	BR-signaling kinase 2	Spring Wheat
[61]	DOI:10.3389/fpls.2020.00748	NA	AX-94779390	1B	97.59	NA	2.68555	TraesCS1D02G149000	NA	seedling	infection type (IT)	YR_238S119	India	predicted protein	Spring Wheat
[61]	DOI:10.3389/fpls.2020.00748	NA	AX-95178463	2B	19.91	NA	2.22556	TraesCS2B02G038700	NA	seedling	infection type (IT)	YR_238S119	India	chalcone synthase	Spring Wheat
[61]	DOI:10.3389/fpls.2020.00748	NA	AX-94670661	2B	103.81	NA	2.53832	TraesCS2B02G425800	NA	seedling	infection type (IT)	YR_238S119	India	predicted protein	Spring Wheat
[61]	DOI:10.3389/fpls.2020.00748	NA	AX-94480206	3A	209.17	NA	2.72266	-	NA	seedling	infection type (IT)	YR_238S119	India	-	Spring Wheat
[61]	DOI:10.3389/fpls.2020.00748	NA	AX-94574941	5A	81.74	NA	2.95765	-	NA	seedling	infection type (IT)	YR_238S119	India	putative reverse transcriptase	Spring Wheat
[61]	DOI:10.3389/fpls.2020.00748	NA	AX-95244152	6A	102.4	NA	2.62438	-	NA	seedling	infection type (IT)	YR_238S119	India	Chloride channel protein CLC-f	Spring Wheat
[61]	DOI:10.3389/fpls.2020.00748	NA	AX-95011558	6A	102.4	NA	2.30388	-	NA	seedling	infection type (IT)	YR_238S119	India	unnamed protein product	Spring Wheat
[61]	DOI:10.3389/fpls.2020.00748	NA	AX-95249717	6A	197.52	NA	2.92592	-	NA	seedling	infection type (IT)	YR_238S119	India	tRNA A64-2'-O-ribosylphosphate transferase isoform X2	Spring Wheat
[61]	DOI:10.3389/fpls.2020.00748	NA	AX-95094933	6A	221.75	NA	2.75167	TraesCS6B02G455000	NA	seedling	infection type (IT)	YR_238S119	India	DEAD-box ATP-dependent RNA helicase 48	Spring Wheat
[61]	DOI:10.3389/fpls.2020.00748	NA	AX-94698120	6A	221.75	NA	2.41515	TraesCS6B02G451000	NA	seedling	infection type (IT)	YR_238S119	India	unnamed protein product	Spring Wheat
[61]	DOI:10.3389/fpls.2020.00748	NA	AX-95128230	7A	29.86	NA	2.55972	TraesCS7A02G009100	NA	seedling	infection type (IT)	YR_238S119	India	sucrose:sucrose 1-fructosyltransferase	Spring Wheat
[61]	DOI:10.3389/fpls.2020.00748	NA	AX-95180186	7A	29.86	NA	2.32523	TraesCS7A02G334400	NA	seedling	infection type (IT)	YR_238S119	India	anthocyanidin 5,3-O-glucosyltransferase-like	Spring Wheat
[61]	DOI:10.3389/fpls.2020.00748	NA	AX-94949006	7A	30.27	NA	2.38784	TraesCS7D02G341800	NA	seedling	infection type (IT)	YR_238S119	India	probable pre-mRNA-splicing factor ATP-dependent RNA helicase DEAH5	Spring Wheat
[61]	DOI:10.3389/fpls.2020.00748	NA	AX-95211909	7A	30.27	NA	2.27962	TraesCS7A02G333100	NA	seedling	infection type (IT)	YR_238S119	India	late embryogenesis abundant protein D-34-like	Spring Wheat
[61]	DOI:10.3389/fpls.2020.00748	NA	AX-94650795	7A	30.27	NA	2.27959	TraesCS7A02G334000	NA	seedling	infection type (IT)	YR_238S119	India	predicted protein	Spring Wheat
[61]	DOI:10.3389/fpls.2020.00748	NA	AX-94848105	7B	18.98	NA	2.54059	TraesCS7B02G471600	NA	seedling	infection type (IT)	YR_238S119	India	AAA family ATPase	Spring Wheat
[61]	DOI:10.3389/fpls.2020.00748	NA	AX-94383090	7B	132.83	NA	2.78281	TraesCS7B02G285000	NA	seedling	infection type (IT)	YR_238S119	India	alpha/beta-Hydrolases superfamily protein	Spring Wheat
[61]	DOI:10.3389/fpls.2020.00748	NA	AX-94596955	7B	132.83	NA	2.70385	TraesCS7D02G378500	NA	seedling	infection type (IT)	YR_238S119	India	probable calcium-binding protein CML21	Spring Wheat
[61]	DOI:10.3389/fpls.2020.00748	NA	AX-94923923	7B	134.52	NA	2.31675	-	NA	seedling	infection type (IT)	YR_238S119	India	---NA---	Spring Wheat
[61]	DOI:10.3389/fpls.2020.00748	NA	AX-95257093	7B	136.95	NA	3.00353	TraesCS7D02G362000	NA	seedling	infection type (IT)	YR_238S119	India	AT5g56980/MHM17_10-like protein	Spring Wheat
[61]	DOI:10.3389/fpls.2020.00748	NA	AX-94386839	7B	136.95	NA	2.4192	TraesCS7B02G268500	NA	seedling	infection type (IT)	YR_238S119	India	disease resistance protein RGA2 isoform X1	Spring Wheat
[61]	DOI:10.3389/fpls.2020.00748	NA	AX-94592534	7B	136.95	NA	2.32479	TraesCS7B02G270600	NA	seedling	infection type (IT)	YR_238S119	India	predicted protein	Spring Wheat
[61]	DOI:10.3389/fpls.2020.00748	NA	AX-94482257	7B	145.15	NA	3.54504	TraesCS7D02G287300	NA	seedling	infection type (IT)	YR_238S119	India	unnamed protein product	Spring Wheat
[61]	DOI:10.3389/fpls.2020.00748	NA	AX-95148469	7B	145.15	NA	2.34604	TraesCS7D02G289800	NA	seedling	infection type (IT)	YR_238S119	India	U-box domain-containing protein 15	Spring Wheat
[61]	DOI:10.3389/fpls.2020.00748	NA	AX-94393038	7B	146.84	NA	3.17158	TraesCS7D02G269500	NA	seedling	infection type (IT)	YR_238S119	India	probable protein NAP1	Spring Wheat
[61]	DOI:10.3389/fpls.2020.00748	NA	AX-94551572	7B	152.04	NA	2.4157	TraesCS7D02G207100	NA	seedling	infection type (IT)	YR_238S119	India	condensin complex subunit 3	Spring Wheat
[61]	DOI:10.3389/fpls.2020.00748	NA	AX-94428012	7B	152.04	NA	2.27741	TraesCS7B02G112500	NA	seedling	infection type (IT)	YR_238S119	India	ATP synthase subunit alpha, chloroplastic	Spring Wheat
[61]	DOI:10.3389/fpls.2020.00748	NA	AX-94716527	7D	26.97	NA	3.0638	TraesCS7A02G101500	NA	seedling	infection type (IT)	YR_238S119	India	3'(2'),5'-bisphosphate nucleotidase	Spring Wheat
[61]	DOI:10.3389/fpls.2020.00748	NA	AX-94435697	7D	26.97	NA	2.47164	TraesCS7D02G092100	NA	seedling	infection type (IT)	YR_238S119	India	O-fucosyltransferase 23	Spring Wheat
[61]	DOI:10.3389/fpls.2020.00748	NA	AX-94531716	1B	61.73	NA	2.61901	-	NA	seedling	infection type (IT)	YR_46S119	India	predicted protein	Spring Wheat
[61]	DOI:10.3389/fpls.2020.00748	NA	AX-94632746	3B	0.79	NA	3.17949	-	NA	seedling	infection type (IT)	YR_46S119	India	---NA---	Spring Wheat
[61]	DOI:10.3389/fpls.2020.00748	NA	AX-95180116	3B	0.79	NA	2.93787	TraesCS3B02G015100	NA	seedling	infection type (IT)	YR_46S119	India	pentatricopeptide repeat-containing protein At3g22470, mitochondrial	Spring Wheat
[61]	DOI:10.3389/fpls.2020.00748	NA	AX-95225685	3B	0.79	NA	2.85206	TraesCS3B02G012500	NA	seedling	infection type (IT)	YR_46S119	India	U-box domain-containing protein 4	Spring Wheat
[61]	DOI:10.3389/fpls.2020.00748	NA	AX-94486149	3B	0.79	NA	2.81995	TraesCS3B02G005800	NA	seedling	infection type (IT)	YR_46S119	India	predicted protein	Spring Wheat
[61]	DOI:10.3389/fpls.2020.00748	NA	AX-94982259	3B	2.24	NA	2.23168	TraesCS3D02G020800	NA	seedling	infection type (IT)	YR_46S119	India	Putative E3 ubiquitin-protein ligase SINA-like 6	Spring Wheat
[61]	DOI:10.3389/fpls.2020.00748	NA	AX-94504173	3B	7.51	NA	2.67436	-	NA	seedling	infection type (IT)	YR_46S119	India	---NA---	Spring Wheat
[61]	DOI:10.3389/fpls.2020.00748	NA	AX-94592812	5A	12.21	NA	2.24058	TraesCS5A02G002900	NA	seedling	infection type (IT)	YR_46S119	India	type III polyketide synthase B	Spring Wheat
[61]	DOI:10.3389/fpls.2020.00748	NA	AX-94489094	5B	190.67	NA	2.21008	TraesCS5B02G415100	NA	seedling	infection type (IT)	YR_46S119	India	long chain acyl-CoA synthetase 2	Spring Wheat
[61]	DOI:10.3389/fpls.2020.00748	NA	AX-95685387	6A	0	NA	2.39421	-	NA	seedling	infection type (IT)	YR_46S119	India	-	Spring Wheat
[61]	DOI:10.3389/fpls.2020.00748	NA	AX-94926681	6A	217.8	NA	4.03634	TraesCS6A02G402600	NA	seedling	infection type (IT)	YR_46S119	India	oligoribonuclease-like isoform X1	Spring Wheat
[61]	DOI:10.3389/fpls.2020.00748	NA	AX-94448779	1A	58.79	NA	5.24194	TraesCS1B02G044100	NA	seedling	infection type (IT)	YR_T	India	Putative disease resistance protein RGA3	Spring Wheat
[61]	DOI:10.3389/fpls.2020.00748	NA	AX-94844830	1A	58.79	NA	3.51821	TraesCS1D02G024300	NA	seedling	infection type (IT)	YR_T	India	predicted protein	Spring Wheat
[61]	DOI:10.3389/fpls.2020.00748	NA	AX-95018531	1A	58.79	NA	3.13215	TraesCS1B02G028800	NA	seedling	infection type (IT)	YR_T	India	pentatricopeptide repeat-containing protein At3g51320	Spring Wheat
[61]	DOI:10.3389/fpls.2020.00748	NA	AX-95078610	1A	58.79	NA	2.58437	TraesCS1B02G021300	NA	seedling	infection type (IT)	YR_T	India	Phosphatidate cytidylyltransferase	Spring Wheat
[61]	DOI:10.3389/fpls.2020.00748	NA	AX-94973308	1A	58.79	NA	2.41032	TraesCS1B02G028600	NA	seedling	infection type (IT)	YR_T	India	predicted protein	Spring Wheat
[61]	DOI:10.3389/fpls.2020.00748	NA	AX-94994812	1A	58.79	NA	2.34058	TraesCS1D02G029500	NA	seedling	infection type (IT)	YR_T	India	CSC1-like protein At3g21620	Spring Wheat
[61]	DOI:10.3389/fpls.2020.00748	NA	AX-94607056	1A	58.79	NA	2.21337	TraesCS1A02G033100	NA	seedling	infection type (IT)	YR_T	India	putative F-box/LRR-repeat protein 23	Spring Wheat
[61]	DOI:10.3389/fpls.2020.00748	NA	AX-94831912	1A	58.79	NA	2.10849	TraesCS1B02G031600	NA	seedling	infection type (IT)	YR_T	India	lysine ketoglutarate reductase trans-splicing-like protein	Spring Wheat
[61]	DOI:10.3389/fpls.2020.00748	NA	AX-94856372	1A	58.79	NA	2.07928	TraesCS1A02G033500	NA	seedling	infection type (IT)	YR_T	India	outer envelope pore protein 16, chloroplastic-like	Spring Wheat
[61]	DOI:10.3389/fpls.2020.00748	NA	AX-94711533	1A	58.79	NA	2.06168	TraesCS1B02G041300	NA	seedling	infection type (IT)	YR_T	India	Protein RAE1	Spring Wheat
[61]	DOI:10.3389/fpls.2020.00748	NA	AX-94950825	1A	58.79	NA	2.01938	TraesCS1D02G033000	NA	seedling	infection type (IT)	YR_T	India	protein Rf1, mitochondrial-like	Spring Wheat
[61]	DOI:10.3389/fpls.2020.00748	NA	AX-94493792	1A	58.79	NA	1.93613	TraesCS1A02G030900	NA	seedling	infection type (IT)	YR_T	India	L-type lectin-domain containing receptor kinase IX.2	Spring Wheat
[61]	DOI:10.3389/fpls.2020.00748	NA	AX-95246495	1A	58.79	NA	1.7251	TraesCS1B02G037100	NA	seedling	infection type (IT)	YR_T	India	predicted protein	Spring Wheat
[61]	DOI:10.3389/fpls.2020.00748	NA	AX-94605029	1A	58.79	NA	1.70265	TraesCS1D02G031700	NA	seedling	infection type (IT)	YR_T	India	PGR5-like protein 1B, chloroplastic	Spring Wheat
[61]	DOI:10.3389/fpls.2020.00748	NA	AX-94629244	1A	58.94	NA	3.73968	TraesCS1B02G044200	NA	seedling	infection type (IT)	YR_T	India	unnamed protein product	Spring Wheat
[61]	DOI:10.3389/fpls.2020.00748	NA	AX-94845461	1A	74.11	NA	2.66245	TraesCS1B02G141200	NA	seedling	infection type (IT)	YR_T	India	Lactoylglutathione lyase / glyoxalase I family protein	Spring Wheat
[61]	DOI:10.3389/fpls.2020.00748	NA	AX-95084022	1A	74.11	NA	2.29113	TraesCS1B02G108500	NA	seedling	infection type (IT)	YR_T	India	putative disease resistance RPP13-like protein 3	Spring Wheat
[61]	DOI:10.3389/fpls.2020.00748	NA	AX-95119512	1B	8.24	NA	3.90858	TraesCS1B02G044000	NA	seedling	infection type (IT)	YR_T	India	general transcription and DNA repair factor IIH subunit TFB5	Spring Wheat
[61]	DOI:10.3389/fpls.2020.00748	NA	AX-95084010	1B	8.24	NA	2.63103	-	NA	seedling	infection type (IT)	YR_T	India	predicted protein	Spring Wheat
[61]	DOI:10.3389/fpls.2020.00748	NA	AX-94823380	1B	8.24	NA	2.5333	TraesCS1D02G001300	NA	seedling	infection type (IT)	YR_T	India	gamma 3 hordein	Spring Wheat
[61]	DOI:10.3389/fpls.2020.00748	NA	AX-95108068	1B	8.24	NA	2.35209	TraesCS1D02G001300	NA	seedling	infection type (IT)	YR_T	India	gamma 3 hordein	Spring Wheat
[61]	DOI:10.3389/fpls.2020.00748	NA	AX-94874112	1B	8.24	NA	2.1244	TraesCS1B02G022900	NA	seedling	infection type (IT)	YR_T	India	protein phosphatase 1 regulatory inhibitor subunit PPP1R8 homolog	Spring Wheat
[61]	DOI:10.3389/fpls.2020.00748	NA	AX-94400716	1B	9.93	NA	2.40088	-	NA	seedling	infection type (IT)	YR_T	India	-	Spring Wheat
[61]	DOI:10.3389/fpls.2020.00748	NA	AX-94992693	1B	13.34	NA	2.32562	-	NA	seedling	infection type (IT)	YR_T	India	unnamed protein product	Spring Wheat
[61]	DOI:10.3389/fpls.2020.00748	NA	AX-95171223	1B	15.65	NA	3.49417	TraesCS1B02G053400	NA	seedling	infection type (IT)	YR_T	India	protein gar2-like	Spring Wheat
[61]	DOI:10.3389/fpls.2020.00748	NA	AX-94518139	1B	15.65	NA	3.22232	TraesCS1D02G041400	NA	seedling	infection type (IT)	YR_T	India	protein gar2-like	Spring Wheat
[61]	DOI:10.3389/fpls.2020.00748	NA	AX-94901148	1B	15.65	NA	2.50497	TraesCS1D02G043700	NA	seedling	infection type (IT)	YR_T	India	coiled-coil domain-containing protein 130	Spring Wheat
[61]	DOI:10.3389/fpls.2020.00748	NA	AX-95085078	1B	15.65	NA	2.47287	TraesCS1A02G040400	NA	seedling	infection type (IT)	YR_T	India	protein gar2-like	Spring Wheat
[61]	DOI:10.3389/fpls.2020.00748	NA	AX-94887627	1B	15.65	NA	2.29364	-	NA	seedling	infection type (IT)	YR_T	India	-	Spring Wheat
[61]	DOI:10.3389/fpls.2020.00748	NA	AX-94850331	1B	15.65	NA	2.16753	-	NA	seedling	infection type (IT)	YR_T	India	---NA---	Spring Wheat
[61]	DOI:10.3389/fpls.2020.00748	NA	AX-95235434	1B	23.9	NA	3.19423	-	NA	seedling	infection type (IT)	YR_T	India	---NA---	Spring Wheat
[61]	DOI:10.3389/fpls.2020.00748	NA	AX-94504839	1B	24.22	NA	2.24962	TraesCS1D02G059200	NA	seedling	infection type (IT)	YR_T	India	target of EAT1-B1	Spring Wheat
[61]	DOI:10.3389/fpls.2020.00748	NA	AX-94768106	1B	24.64	NA	4.8101	TraesCS1A02G104500	NA	seedling	infection type (IT)	YR_T	India	Replication protein A 70 kDa DNA-binding subunit	Spring Wheat
[61]	DOI:10.3389/fpls.2020.00748	NA	AX-94538854	1B	24.64	NA	3.67388	TraesCS1A02G104600	NA	seedling	infection type (IT)	YR_T	India	protein CHUP1, chloroplastic	Spring Wheat
[61]	DOI:10.3389/fpls.2020.00748	NA	AX-94764152	1B	24.64	NA	3.64627	TraesCS1B02G116100	NA	seedling	infection type (IT)	YR_T	India	elongator complex protein 2	Spring Wheat
[61]	DOI:10.3389/fpls.2020.00748	NA	AX-95225103	1B	24.64	NA	3.41959	TraesCS1B02G106900	NA	seedling	infection type (IT)	YR_T	India	probable ATP-dependent DNA helicase CHR12	Spring Wheat
[61]	DOI:10.3389/fpls.2020.00748	NA	AX-94711657	1B	24.64	NA	3.38692	-	NA	seedling	infection type (IT)	YR_T	India	Protein kinase domain superfamily protein	Spring Wheat
[61]	DOI:10.3389/fpls.2020.00748	NA	AX-95004680	1B	24.64	NA	3.38625	-	NA	seedling	infection type (IT)	YR_T	India	---NA---	Spring Wheat
[61]	DOI:10.3389/fpls.2020.00748	NA	AX-94712693	1B	24.64	NA	3.36423	TraesCS1B02G130000	NA	seedling	infection type (IT)	YR_T	India	cytochrome P450 72A13	Spring Wheat
[61]	DOI:10.3389/fpls.2020.00748	NA	AX-94621346	1B	24.64	NA	3.27981	TraesCS1A02G087500	NA	seedling	infection type (IT)	YR_T	India	unnamed protein product	Spring Wheat
[61]	DOI:10.3389/fpls.2020.00748	NA	AX-94676820	1B	24.64	NA	3.22938	TraesCS1D02G096900	NA	seedling	infection type (IT)	YR_T	India	elongator complex protein 2	Spring Wheat
[61]	DOI:10.3389/fpls.2020.00748	NA	AX-94518238	1B	24.64	NA	3.16879	TraesCS1A02G108100	NA	seedling	infection type (IT)	YR_T	India	Receptor-like protein kinase HERK 1	Spring Wheat
[61]	DOI:10.3389/fpls.2020.00748	NA	AX-94806570	1B	24.64	NA	3.03936	TraesCS1B02G119000	NA	seedling	infection type (IT)	YR_T	India	Double-stranded RNA-binding protein 2	Spring Wheat
[61]	DOI:10.3389/fpls.2020.00748	NA	AX-94945709	1B	24.64	NA	2.9972	TraesCS1D02G097000	NA	seedling	infection type (IT)	YR_T	India	predicted protein	Spring Wheat
[61]	DOI:10.3389/fpls.2020.00748	NA	AX-94441767	1B	24.64	NA	2.99607	TraesCS1B02G123200	NA	seedling	infection type (IT)	YR_T	India	kinesin-like protein KIN-13A	Spring Wheat
[61]	DOI:10.3389/fpls.2020.00748	NA	AX-94943083	1B	24.64	NA	2.99201	-	NA	seedling	infection type (IT)	YR_T	India	-	Spring Wheat
[61]	DOI:10.3389/fpls.2020.00748	NA	AX-94486477	1B	24.64	NA	2.93155	-	NA	seedling	infection type (IT)	YR_T	India	-	Spring Wheat
[61]	DOI:10.3389/fpls.2020.00748	NA	AX-94897165	1B	24.64	NA	2.90152	TraesCS1A02G125500	NA	seedling	infection type (IT)	YR_T	India	zinc transporter 7	Spring Wheat
[61]	DOI:10.3389/fpls.2020.00748	NA	AX-94659327	1B	24.64	NA	2.88637	TraesCS1B02G078800	NA	seedling	infection type (IT)	YR_T	India	pentatricopeptide repeat-containing protein At1g09900	Spring Wheat
[61]	DOI:10.3389/fpls.2020.00748	NA	AX-94445103	1B	24.64	NA	2.84689	-	NA	seedling	infection type (IT)	YR_T	India	-	Spring Wheat
[61]	DOI:10.3389/fpls.2020.00748	NA	AX-94592866	1B	24.64	NA	2.82762	TraesCS1D02G131800	NA	seedling	infection type (IT)	YR_T	India	Stromal 70 kDa heat shock-related protein, chloroplastic	Spring Wheat
[61]	DOI:10.3389/fpls.2020.00748	NA	AX-95075373	1B	24.64	NA	2.70928	TraesCS1D02G131800	NA	seedling	infection type (IT)	YR_T	India	Stromal 70 kDa heat shock-related protein, chloroplastic	Spring Wheat
[61]	DOI:10.3389/fpls.2020.00748	NA	AX-94919771	1B	24.64	NA	2.64273	TraesCS1B02G123900	NA	seedling	infection type (IT)	YR_T	India	predicted protein	Spring Wheat
[61]	DOI:10.3389/fpls.2020.00748	NA	AX-94544049	1B	24.64	NA	2.62815	TraesCS1B02G124900	NA	seedling	infection type (IT)	YR_T	India	Dihydrolipoyl dehydrogenase 1, chloroplastic	Spring Wheat
[61]	DOI:10.3389/fpls.2020.00748	NA	AX-94578739	1B	24.64	NA	2.57819	TraesCS1B02G124700	NA	seedling	infection type (IT)	YR_T	India	serine/threonine-protein phosphatase 4 regulatory subunit 3-like	Spring Wheat
[61]	DOI:10.3389/fpls.2020.00748	NA	AX-94492556	1B	24.64	NA	2.55226	TraesCS1D02G099000	NA	seedling	infection type (IT)	YR_T	India	putative disease resistance protein RGA1	Spring Wheat
[61]	DOI:10.3389/fpls.2020.00748	NA	AX-94766574	1B	24.64	NA	2.54625	TraesCS1D02G123100	NA	seedling	infection type (IT)	YR_T	India	unnamed protein product	Spring Wheat
[61]	DOI:10.3389/fpls.2020.00748	NA	AX-94471091	1B	24.64	NA	2.54597	-	NA	seedling	infection type (IT)	YR_T	India	---NA---	Spring Wheat
[61]	DOI:10.3389/fpls.2020.00748	NA	AX-94414930	1B	24.64	NA	2.53358	TraesCS1D02G088900	NA	seedling	infection type (IT)	YR_T	India	E3 ubiquitin-protein ligase TRIM33	Spring Wheat
[61]	DOI:10.3389/fpls.2020.00748	NA	AX-94848827	1B	24.64	NA	2.50449	TraesCS1D02G105400	NA	seedling	infection type (IT)	YR_T	India	predicted protein	Spring Wheat
[61]	DOI:10.3389/fpls.2020.00748	NA	AX-95195920	1B	24.64	NA	2.45448	-	NA	seedling	infection type (IT)	YR_T	India	---NA---	Spring Wheat
[61]	DOI:10.3389/fpls.2020.00748	NA	AX-94864245	1B	24.64	NA	2.39441	TraesCS1B02G121500	NA	seedling	infection type (IT)	YR_T	India	homogentisate geranylgeranyltransferase-like	Spring Wheat
[61]	DOI:10.3389/fpls.2020.00748	NA	AX-94830437	1B	24.64	NA	2.38004	TraesCS1D02G110700	NA	seedling	infection type (IT)	YR_T	India	Nucleotide-diphospho-sugar transferase superfamily protein	Spring Wheat
[61]	DOI:10.3389/fpls.2020.00748	NA	AX-94531696	1B	24.64	NA	2.3775	TraesCS1D02G096900	NA	seedling	infection type (IT)	YR_T	India	elongator complex protein 2	Spring Wheat
[61]	DOI:10.3389/fpls.2020.00748	NA	AX-94572866	1B	24.64	NA	2.34155	TraesCS1B02G123000	NA	seedling	infection type (IT)	YR_T	India	gamma-tubulin complex component 4	Spring Wheat
[61]	DOI:10.3389/fpls.2020.00748	NA	AX-94946875	1B	24.64	NA	2.32071	TraesCS1B02G108800	NA	seedling	infection type (IT)	YR_T	India	pentatricopeptide repeat-containing protein At4g35850, mitochondrial	Spring Wheat
[61]	DOI:10.3389/fpls.2020.00748	NA	AX-94583180	1B	24.64	NA	2.29768	TraesCS1D02G125400	NA	seedling	infection type (IT)	YR_T	India	Putative MYB DNA-binding domain superfamily protein	Spring Wheat
[61]	DOI:10.3389/fpls.2020.00748	NA	AX-94428697	1B	24.64	NA	2.24633	TraesCS1B02G103600	NA	seedling	infection type (IT)	YR_T	India	putative F-box/FBD/LRR-repeat protein At1g78760	Spring Wheat
[61]	DOI:10.3389/fpls.2020.00748	NA	AX-94549074	1B	24.64	NA	2.19132	-	NA	seedling	infection type (IT)	YR_T	India	predicted protein	Spring Wheat
[61]	DOI:10.3389/fpls.2020.00748	NA	AX-94514118	1B	24.64	NA	2.12074	TraesCS1D02G091000	NA	seedling	infection type (IT)	YR_T	India	pentatricopeptide repeat-containing protein At4g35850, mitochondrial	Spring Wheat
[61]	DOI:10.3389/fpls.2020.00748	NA	AX-94915907	1B	24.64	NA	2.10851	-	NA	seedling	infection type (IT)	YR_T	India	Cell number regulator 6	Spring Wheat
[61]	DOI:10.3389/fpls.2020.00748	NA	AX-94645635	1B	24.64	NA	2.05287	TraesCS1D02G103800	NA	seedling	infection type (IT)	YR_T	India	E3 ubiquitin-protein ligase RFI2	Spring Wheat
[61]	DOI:10.3389/fpls.2020.00748	NA	AX-94980064	1B	24.64	NA	1.92607	-	NA	seedling	infection type (IT)	YR_T	India	replication protein A 70 kDa DNA-binding subunit B-like	Spring Wheat
[61]	DOI:10.3389/fpls.2020.00748	NA	AX-95685405	1B	24.64	NA	1.89911	TraesCS1B02G108800	NA	seedling	infection type (IT)	YR_T	India	pentatricopeptide repeat-containing protein At4g35850, mitochondrial	Spring Wheat
[61]	DOI:10.3389/fpls.2020.00748	NA	AX-94431524	1B	24.64	NA	1.84986	TraesCS1B02G089800	NA	seedling	infection type (IT)	YR_T	India	mitochondrial pyruvate carrier 1 isoform X1	Spring Wheat
[61]	DOI:10.3389/fpls.2020.00748	NA	AX-94725256	1B	24.64	NA	1.79212	TraesCS1B02G103000	NA	seedling	infection type (IT)	YR_T	India	F-box/FBD/LRR-repeat protein At3g26920-like	Spring Wheat
[61]	DOI:10.3389/fpls.2020.00748	NA	AX-94668940	1B	24.64	NA	1.77935	-	NA	seedling	infection type (IT)	YR_T	India	protein FAR1-RELATED SEQUENCE 5-like	Spring Wheat
[61]	DOI:10.3389/fpls.2020.00748	NA	AX-94917647	1B	24.64	NA	1.69516	TraesCS1B02G131300	NA	seedling	infection type (IT)	YR_T	India	dihydrolipoyl dehydrogenase, mitochondrial	Spring Wheat
[61]	DOI:10.3389/fpls.2020.00748	NA	AX-94629930	1B	24.64	NA	1.68376	TraesCS1B02G076900	NA	seedling	infection type (IT)	YR_T	India	putative GPI-anchored protein pfl2 isoform X3	Spring Wheat
[61]	DOI:10.3389/fpls.2020.00748	NA	AX-94699507	1B	24.64	NA	1.64022	TraesCS1B02G128300	NA	seedling	infection type (IT)	YR_T	India	retrotransposon protein, putative, unclassified	Spring Wheat
[61]	DOI:10.3389/fpls.2020.00748	NA	AX-94843242	1D	0	NA	1.74307	-	NA	seedling	infection type (IT)	YR_T	India	-	Spring Wheat
[61]	DOI:10.3389/fpls.2020.00748	NA	AX-94842940	1D	1.69	NA	2.75838	TraesCS1B02G008000	NA	seedling	infection type (IT)	YR_T	India	unnamed protein product	Spring Wheat
[61]	DOI:10.3389/fpls.2020.00748	NA	AX-94641589	1D	3.38	NA	1.92702	-	NA	seedling	infection type (IT)	YR_T	India	-	Spring Wheat
[61]	DOI:10.3389/fpls.2020.00748	NA	AX-94911855	1D	35.95	NA	2.74986	TraesCS1A02G019200	NA	seedling	infection type (IT)	YR_T	India	protein phosphatase 1 regulatory inhibitor subunit PPP1R8 homolog	Spring Wheat
[61]	DOI:10.3389/fpls.2020.00748	NA	AX-95015596	1D	35.95	NA	2.27555	TraesCS1D02G017800	NA	seedling	infection type (IT)	YR_T	India	receptor-like kinase	Spring Wheat
[61]	DOI:10.3389/fpls.2020.00748	NA	AX-94842331	1D	95.7	NA	2.48962	TraesCS1B02G149900	NA	seedling	infection type (IT)	YR_T	India	probable serine/threonine-protein kinase PBL16	Spring Wheat
[61]	DOI:10.3389/fpls.2020.00748	NA	AX-94637676	2B	102.12	NA	3.04569	TraesCS7A02G477300	NA	seedling	infection type (IT)	YR_T	India	putative ubiquitin conjugation factor E4	Spring Wheat
[61]	DOI:10.3389/fpls.2020.00748	NA	AX-94425581	2B	102.12	NA	2.9775	TraesCS7B02G378900	NA	seedling	infection type (IT)	YR_T	India	putative ubiquitin conjugation factor E4	Spring Wheat
[61]	DOI:10.3389/fpls.2020.00748	NA	AX-94573417	3B	0.79	NA	2.66809	TraesCS1B02G048500	NA	seedling	infection type (IT)	YR_T	India	Phenylalanine ammonia-lyase	Spring Wheat
[61]	DOI:10.3389/fpls.2020.00748	NA	AX-94901185	3D	76.05	NA	1.86112	-	NA	seedling	infection type (IT)	YR_T	India	retrotransposon protein, putative, unclassified	Spring Wheat
[61]	DOI:10.3389/fpls.2020.00748	NA	AX-94897136	4A	188.85	NA	1.96967	-	NA	seedling	infection type (IT)	YR_T	India	---NA---	Spring Wheat
[61]	DOI:10.3389/fpls.2020.00748	NA	AX-95229410	5A	12.25	NA	2.21667	TraesCS5D02G412500	NA	seedling	infection type (IT)	YR_T	India	Molybdenum cofactor sulfurase	Spring Wheat
[61]	DOI:10.3389/fpls.2020.00748	NA	AX-94523405	5B	115.02	NA	1.64681	TraesCS5D02G297800	NA	seedling	infection type (IT)	YR_T	India	uncharacterized protein LOC109774453 isoform X3	Spring Wheat
[61]	DOI:10.3389/fpls.2020.00748	NA	AX-94459834	5B	233.87	NA	1.83629	-	NA	seedling	infection type (IT)	YR_T	India	flocculation protein FLO11-like	Spring Wheat
[61]	DOI:10.3389/fpls.2020.00748	NA	AX-94677476	5B	270.33	NA	2.60274	TraesCS5B02G534000	NA	seedling	infection type (IT)	YR_T	India	putative receptor-like protein kinase	Spring Wheat
[61]	DOI:10.3389/fpls.2020.00748	NA	AX-94426734	6B	62.83	NA	2.48962	-	NA	seedling	infection type (IT)	YR_T	India	hypothetical protein TRIUR3_10931	Spring Wheat
[61]	DOI:10.3389/fpls.2020.00748	NA	AX-94409568	6D	18.61	NA	2.36276	-	NA	seedling	infection type (IT)	YR_T	India	Syntaxin-22	Spring Wheat
[61]	DOI:10.3389/fpls.2020.00748	NA	AX-95109168	7B	1.72	NA	1.79994	-	NA	seedling	infection type (IT)	YR_T	India	---NA---	Spring Wheat
[61]	DOI:10.3389/fpls.2020.00748	NA	AX-94691806	7B	1.72	NA	1.66812	-	NA	seedling	infection type (IT)	YR_T	India	cell wall protein DAN4-like	Spring Wheat
[61]	DOI:10.3389/fpls.2020.00748	2017- 2018	AX-94903617	1B	24.64	NA	1.79908	TraesCS1B02G194100	NA	adult	disease severity_x000B_(DS) and infection response (IR)	natural disease	India	probable glutathione S-transferase GSTU6	Spring Wheat
[61]	DOI:10.3389/fpls.2020.00748	2017- 2018	AX-94508418	1D	3.38	NA	2.13619	-	NA	adult	disease severity_x000B_(DS) and infection response (IR)	natural disease	India	putative polygalacturonase	Spring Wheat
[61]	DOI:10.3389/fpls.2020.00748	2017- 2018	AX-94463225	2A	179.61	NA	1.81634	TraesCS2A02G563400	NA	adult	disease severity_x000B_(DS) and infection response (IR)	natural disease	India	ankyrin-repeat protein	Spring Wheat
[61]	DOI:10.3389/fpls.2020.00748	2017- 2018	AX-94761935	2B	88.33	NA	2.0942	TraesCS2B02G186600	NA	adult	disease severity_x000B_(DS) and infection response (IR)	natural disease	India	apoptotic chromatin condensation inducer in the nucleus-like	Spring Wheat
[61]	DOI:10.3389/fpls.2020.00748	2017- 2018	AX-94842790	2D	25.72	NA	1.80964	TraesCS2D02G021500	NA	adult	disease severity_x000B_(DS) and infection response (IR)	natural disease	India	Cytochrome P450 71D10	Spring Wheat
[61]	DOI:10.3389/fpls.2020.00748	2017- 2018	AX-94541758	3B	85.27	NA	2.58776	-	NA	adult	disease severity_x000B_(DS) and infection response (IR)	natural disease	India	E3 ubiquitin-protein ligase UPL6 isoform X1	Spring Wheat
[61]	DOI:10.3389/fpls.2020.00748	2017- 2018	AX-94779453	3B	85.27	NA	2.36175	TraesCS3A02G163700	NA	adult	disease severity_x000B_(DS) and infection response (IR)	natural disease	India	WPP domain-associated protein-like isoform X2	Spring Wheat
[61]	DOI:10.3389/fpls.2020.00748	2017- 2018	AX-94680284	3B	245.57	NA	2.07965	TraesCS3B02G598100	NA	adult	disease severity_x000B_(DS) and infection response (IR)	natural disease	India	probable pectinesterase 67	Spring Wheat
[61]	DOI:10.3389/fpls.2020.00748	2017- 2018	AX-95684352	5A	73.8	NA	1.99129	TraesCS5A02G223700	NA	adult	disease severity_x000B_(DS) and infection response (IR)	natural disease	India	kinesin-like protein KIN-7I	Spring Wheat
[61]	DOI:10.3389/fpls.2020.00748	2017- 2018	AX-94424011	6B	109.86	NA	2.30007	TraesCS6B02G428500	NA	adult	disease severity_x000B_(DS) and infection response (IR)	natural disease	India	pentatricopeptide repeat-containing protein At5g66520-like	Spring Wheat
[61]	DOI:10.3389/fpls.2020.00748	2017- 2018	AX-94777981	6B	147.99	NA	2.91531	-	NA	adult	disease severity_x000B_(DS) and infection response (IR)	natural disease	India	hypothetical protein C2845_PM12G11560	Spring Wheat
[61]	DOI:10.3389/fpls.2020.00748	2017- 2018	AX-95209190	6B	147.99	NA	2.53153	TraesCS6B02G461400	NA	adult	disease severity_x000B_(DS) and infection response (IR)	natural disease	India	protein LAZY 1	Spring Wheat
[61]	DOI:10.3389/fpls.2020.00748	2017- 2018	AX-95222999	1B	24.64	NA	2.15213	TraesCS1D02G166700	NA	adult	disease severity_x000B_(DS) and infection response (IR)	natural disease	India	pentatricopeptide repeat-containing protein At2g20710, mitochondrial	Spring Wheat
[61]	DOI:10.3389/fpls.2020.00748	2017- 2018	AX-94508418	1D	3.38	NA	2.43626	-	NA	adult	disease severity_x000B_(DS) and infection response (IR)	natural disease	India	putative polygalacturonase	Spring Wheat
[61]	DOI:10.3389/fpls.2020.00748	2017- 2018	AX-94842790	2D	25.72	NA	2.19927	TraesCS2D02G021500	NA	adult	disease severity_x000B_(DS) and infection response (IR)	natural disease	India	Cytochrome P450 71D10	Spring Wheat
[61]	DOI:10.3389/fpls.2020.00748	2017- 2018	AX-94541758	3B	85.27	NA	2.10298	-	NA	adult	disease severity_x000B_(DS) and infection response (IR)	natural disease	India	E3 ubiquitin-protein ligase UPL6 isoform X1	Spring Wheat
[61]	DOI:10.3389/fpls.2020.00748	2017- 2018	AX-94680284	3B	245.57	NA	2.61834	TraesCS3B02G598100	NA	adult	disease severity_x000B_(DS) and infection response (IR)	natural disease	India	probable pectinesterase 67	Spring Wheat
[61]	DOI:10.3389/fpls.2020.00748	2017- 2018	AX-94593390	6A	217.8	NA	1.95067	TraesCS6A02G399300	NA	adult	disease severity_x000B_(DS) and infection response (IR)	natural disease	India	T-complex protein 1 subunit zeta 1	Spring Wheat
[61]	DOI:10.3389/fpls.2020.00748	2017- 2018	AX-94638655	6B	142.73	NA	1.95952	-	NA	adult	disease severity_x000B_(DS) and infection response (IR)	natural disease	India	---NA---	Spring Wheat
[61]	DOI:10.3389/fpls.2020.00748	2017- 2018	AX-95209190	6B	147.99	NA	3.5455	TraesCS6B02G461400	NA	adult	disease severity_x000B_(DS) and infection response (IR)	natural disease	India	protein LAZY 1	Spring Wheat
[61]	DOI:10.3389/fpls.2020.00748	2017- 2018	AX-94777981	6B	147.99	NA	3.52514	-	NA	adult	disease severity_x000B_(DS) and infection response (IR)	natural disease	India	hypothetical protein C2845_PM12G11560	Spring Wheat
[61]	DOI:10.3389/fpls.2020.00748	2018-2019	AX-94765876	1B	61.73	NA	2.60489	TraesCS5A02G177200	NA	adult	disease severity_x000B_(DS) and infection response (IR)	natural disease	India	unnamed protein product	Spring Wheat
[61]	DOI:10.3389/fpls.2020.00748	2018-2019	AX-94515822	1B	61.73	NA	2.42692	TraesCS1B02G413700	NA	adult	disease severity_x000B_(DS) and infection response (IR)	natural disease	India	60S ribosomal protein L37a-1 isoform X1	Spring Wheat
[61]	DOI:10.3389/fpls.2020.00748	2018-2019	AX-94531716	1B	61.73	NA	1.99944	-	NA	adult	disease severity_x000B_(DS) and infection response (IR)	natural disease	India	predicted protein	Spring Wheat
[61]	DOI:10.3389/fpls.2020.00748	2018-2019	AX-94798786	1D	95.56	NA	1.87961	TraesCS1D02G053300	NA	adult	disease severity_x000B_(DS) and infection response (IR)	natural disease	India	WEB family protein At5g16730, chloroplastic	Spring Wheat
[61]	DOI:10.3389/fpls.2020.00748	2018-2019	AX-95013700	1D	95.56	NA	1.7729	TraesCS1D02G053400	NA	adult	disease severity_x000B_(DS) and infection response (IR)	natural disease	India	kinase-interacting protein 1	Spring Wheat
[61]	DOI:10.3389/fpls.2020.00748	2018-2019	AX-94444583	1D	95.7	NA	2.19075	TraesCS1D02G053300	NA	adult	disease severity_x000B_(DS) and infection response (IR)	natural disease	India	WEB family protein At5g16730, chloroplastic	Spring Wheat
[61]	DOI:10.3389/fpls.2020.00748	2018-2019	AX-94761935	2B	88.33	NA	1.87019	TraesCS2B02G186600	NA	adult	disease severity_x000B_(DS) and infection response (IR)	natural disease	India	apoptotic chromatin condensation inducer in the nucleus-like	Spring Wheat
[61]	DOI:10.3389/fpls.2020.00748	2018-2019	AX-94545384	2B	104.59	NA	2.00978	TraesCS2D02G496100	NA	adult	disease severity_x000B_(DS) and infection response (IR)	natural disease	India	predicted protein	Spring Wheat
[61]	DOI:10.3389/fpls.2020.00748	2018-2019	AX-94679036	2B	161.65	NA	1.7801	TraesCS2D02G594200	NA	adult	disease severity_x000B_(DS) and infection response (IR)	natural disease	India	putative threonine aspartase	Spring Wheat
[61]	DOI:10.3389/fpls.2020.00748	2018-2019	AX-94842790	2D	25.72	NA	2.10785	TraesCS2D02G021500	NA	adult	disease severity_x000B_(DS) and infection response (IR)	natural disease	India	Cytochrome P450 71D10	Spring Wheat
[61]	DOI:10.3389/fpls.2020.00748	2018-2019	AX-94384624	2D	25.72	NA	1.87099	TraesCS2D02G022800	NA	adult	disease severity_x000B_(DS) and infection response (IR)	natural disease	India	formamidopyrimidine-DNA glycosylase-like	Spring Wheat
[61]	DOI:10.3389/fpls.2020.00748	2018-2019	AX-94437374	4A	56.59	NA	2.19367	TraesCS4A02G049700	NA	adult	disease severity_x000B_(DS) and infection response (IR)	natural disease	India	Syntaxin/t-SNARE family protein	Spring Wheat
[61]	DOI:10.3389/fpls.2020.00748	2018-2019	AX-94692710	4A	56.59	NA	1.85324	TraesCS4D02G254700	NA	adult	disease severity_x000B_(DS) and infection response (IR)	natural disease	India	54S ribosomal protein L51, mitochondrial	Spring Wheat
[61]	DOI:10.3389/fpls.2020.00748	2018-2019	AX-94997694	4B	92.16	NA	1.76584	-	NA	adult	disease severity_x000B_(DS) and infection response (IR)	natural disease	India	unnamed protein product	Spring Wheat
[61]	DOI:10.3389/fpls.2020.00748	2018-2019	AX-95002679	5A	70.36	NA	1.91071	TraesCS5A02G558200	NA	adult	disease severity_x000B_(DS) and infection response (IR)	natural disease	India	Trihelix transcription factor GT-2	Spring Wheat
[61]	DOI:10.3389/fpls.2020.00748	2018-2019	AX-95684352	5A	73.8	NA	1.84911	TraesCS5A02G223700	NA	adult	disease severity_x000B_(DS) and infection response (IR)	natural disease	India	kinesin-like protein KIN-7I	Spring Wheat
[61]	DOI:10.3389/fpls.2020.00748	2018-2019	AX-94953259	6D	0	NA	1.93102	-	NA	adult	disease severity_x000B_(DS) and infection response (IR)	natural disease	India	-	Spring Wheat
[61]	DOI:10.3389/fpls.2020.00748	2018-2019	AX-95632341	6D	17.65	NA	2.14337	TraesCS6D02G379300	NA	adult	disease severity_x000B_(DS) and infection response (IR)	natural disease	India	probable protein S-acyltransferase 15	Spring Wheat
[61]	DOI:10.3389/fpls.2020.00748	2018-2019	AX-94474462	6D	17.65	NA	2.12071	-	NA	adult	disease severity_x000B_(DS) and infection response (IR)	natural disease	India	---NA---	Spring Wheat
[61]	DOI:10.3389/fpls.2020.00748	2018-2019	AX-94541860	6D	17.65	NA	2.08626	TraesCS6D02G378400	NA	adult	disease severity_x000B_(DS) and infection response (IR)	natural disease	India	putative voltage-gated potassium channel subunit beta	Spring Wheat
[61]	DOI:10.3389/fpls.2020.00748	2018-2019	AX-94877569	6D	17.65	NA	2.01128	TraesCS6D02G380200	NA	adult	disease severity_x000B_(DS) and infection response (IR)	natural disease	India	probable serine/threonine-protein kinase PBL19	Spring Wheat
[61]	DOI:10.3389/fpls.2020.00748	2018-2019	AX-95215612	6D	17.65	NA	1.80415	TraesCS6B02G432900	NA	adult	disease severity_x000B_(DS) and infection response (IR)	natural disease	India	putative voltage-gated potassium channel subunit beta	Spring Wheat
[61]	DOI:10.3389/fpls.2020.00748	2018-2019	AX-94385810	6D	175.55	NA	2.19945	-	NA	adult	disease severity_x000B_(DS) and infection response (IR)	natural disease	India	---NA---	Spring Wheat
[61]	DOI:10.3389/fpls.2020.00748	2018-2019	AX-95176310	6D	183.03	NA	2.08715	TraesCS6D02G008300	NA	adult	disease severity_x000B_(DS) and infection response (IR)	natural disease	India	thiosulfate sulfurtransferase 16, chloroplastic-like	Spring Wheat
[61]	DOI:10.3389/fpls.2020.00748	2018-2019	AX-94837834	7D	6.96	NA	1.84428	TraesCS7D02G011800	NA	adult	disease severity_x000B_(DS) and infection response (IR)	natural disease	India	Cysteine-rich receptor-like protein kinase 27	Spring Wheat
[61]	DOI:10.3389/fpls.2020.00748	2018-2019	AX-95205886	7D	10.82	NA	2.09119	TraesCS7D02G012600	NA	adult	disease severity_x000B_(DS) and infection response (IR)	natural disease	India	Mitochondrial pyruvate carrier 4	Spring Wheat
[61]	DOI:10.3389/fpls.2020.00748	2018-2019	AX-94433739	1A	75.74	NA	2.00334	-	NA	adult	disease severity_x000B_(DS) and infection response (IR)	natural disease	India	---NA---	Spring Wheat
[61]	DOI:10.3389/fpls.2020.00748	2018-2019	AX-94515822	1B	61.73	NA	3.55178	TraesCS1B02G413700	NA	adult	disease severity_x000B_(DS) and infection response (IR)	natural disease	India	60S ribosomal protein L37a-1 isoform X1	Spring Wheat
[61]	DOI:10.3389/fpls.2020.00748	2018-2019	AX-94765876	1B	61.73	NA	2.98898	TraesCS5A02G177200	NA	adult	disease severity_x000B_(DS) and infection response (IR)	natural disease	India	unnamed protein product	Spring Wheat
[61]	DOI:10.3389/fpls.2020.00748	2018-2019	AX-94531716	1B	61.73	NA	2.86711	-	NA	adult	disease severity_x000B_(DS) and infection response (IR)	natural disease	India	predicted protein	Spring Wheat
[61]	DOI:10.3389/fpls.2020.00748	2018-2019	AX-94918964	1D	95.7	NA	1.92305	TraesCS1D02G085400	NA	adult	disease severity_x000B_(DS) and infection response (IR)	natural disease	India	putative E3 ubiquitin-protein ligase RF298	Spring Wheat
[61]	DOI:10.3389/fpls.2020.00748	2018-2019	AX-94842790	2D	25.72	NA	2.58872	TraesCS2D02G021500	NA	adult	disease severity_x000B_(DS) and infection response (IR)	natural disease	India	Cytochrome P450 71D10	Spring Wheat
[61]	DOI:10.3389/fpls.2020.00748	2018-2019	AX-94798506	3A	198.54	NA	2.06553	TraesCS3D02G494100	NA	adult	disease severity_x000B_(DS) and infection response (IR)	natural disease	India	probable ADP-ribosylation factor GTPase-activating protein AGD11 isoform X2	Spring Wheat
[61]	DOI:10.3389/fpls.2020.00748	2018-2019	AX-94437374	4A	56.59	NA	2.27155	TraesCS4A02G049700	NA	adult	disease severity_x000B_(DS) and infection response (IR)	natural disease	India	Syntaxin/t-SNARE family protein	Spring Wheat
[61]	DOI:10.3389/fpls.2020.00748	2018-2019	AX-94692710	4A	56.59	NA	1.98385	TraesCS4D02G254700	NA	adult	disease severity_x000B_(DS) and infection response (IR)	natural disease	India	54S ribosomal protein L51, mitochondrial	Spring Wheat
[61]	DOI:10.3389/fpls.2020.00748	2018-2019	AX-94822453	5B	210.93	NA	2.11299	TraesCS5B02G465200	NA	adult	disease severity_x000B_(DS) and infection response (IR)	natural disease	India	5'-adenylylsulfate reductase-like 5	Spring Wheat
[61]	DOI:10.3389/fpls.2020.00748	2018-2019	AX-94800842	6A	0	NA	3.11236	TraesCS6D02G014700	NA	adult	disease severity_x000B_(DS) and infection response (IR)	natural disease	India	predicted protein	Spring Wheat
[61]	DOI:10.3389/fpls.2020.00748	2018-2019	AX-94966145	6A	0	NA	2.95726	TraesCS6A02G011200	NA	adult	disease severity_x000B_(DS) and infection response (IR)	natural disease	India	predicted protein	Spring Wheat
[61]	DOI:10.3389/fpls.2020.00748	2018-2019	AX-94585745	6A	0	NA	2.62791	-	NA	adult	disease severity_x000B_(DS) and infection response (IR)	natural disease	India	-	Spring Wheat
[61]	DOI:10.3389/fpls.2020.00748	2018-2019	AX-94653398	6A	0	NA	2.45687	TraesCS6A02G010200	NA	adult	disease severity_x000B_(DS) and infection response (IR)	natural disease	India	probable LRR receptor-like serine/threonine-protein kinase PAM74	Spring Wheat
[61]	DOI:10.3389/fpls.2020.00748	2018-2019	AX-94551975	6A	0	NA	2.15989	TraesCS6A02G000700	NA	adult	disease severity_x000B_(DS) and infection response (IR)	natural disease	India	predicted protein	Spring Wheat
[61]	DOI:10.3389/fpls.2020.00748	2018-2019	AX-94813095	6A	0	NA	2.07078	TraesCS6A02G000700	NA	adult	disease severity_x000B_(DS) and infection response (IR)	natural disease	India	FAM10 family protein At4g22670	Spring Wheat
[61]	DOI:10.3389/fpls.2020.00748	2018-2019	AX-94739464	6A	80.46	NA	2.10568	TraesCS6D02G086600	NA	adult	disease severity_x000B_(DS) and infection response (IR)	natural disease	India	probable helicase MAGATAMA 3	Spring Wheat
[61]	DOI:10.3389/fpls.2020.00748	2018-2019	AX-94953259	6D	0	NA	2.02172	-	NA	adult	disease severity_x000B_(DS) and infection response (IR)	natural disease	India	-	Spring Wheat
[61]	DOI:10.3389/fpls.2020.00748	2018-2019	AX-95215612	6D	17.65	NA	2.38617	TraesCS6B02G432900	NA	adult	disease severity_x000B_(DS) and infection response (IR)	natural disease	India	putative voltage-gated potassium channel subunit beta	Spring Wheat
[61]	DOI:10.3389/fpls.2020.00748	2018-2019	AX-95632341	6D	17.65	NA	2.38288	TraesCS6D02G379300	NA	adult	disease severity_x000B_(DS) and infection response (IR)	natural disease	India	probable protein S-acyltransferase 15	Spring Wheat
[61]	DOI:10.3389/fpls.2020.00748	2018-2019	AX-94474462	6D	17.65	NA	2.34948	-	NA	adult	disease severity_x000B_(DS) and infection response (IR)	natural disease	India	---NA---	Spring Wheat
[61]	DOI:10.3389/fpls.2020.00748	2018-2019	AX-94541860	6D	17.65	NA	2.16208	TraesCS6D02G378400	NA	adult	disease severity_x000B_(DS) and infection response (IR)	natural disease	India	putative voltage-gated potassium channel subunit beta	Spring Wheat
[61]	DOI:10.3389/fpls.2020.00748	2018-2019	AX-94877569	6D	17.65	NA	2.15398	TraesCS6D02G380200	NA	adult	disease severity_x000B_(DS) and infection response (IR)	natural disease	India	probable serine/threonine-protein kinase PBL19	Spring Wheat
[61]	DOI:10.3389/fpls.2020.00748	2018-2019	AX-94594057	6D	17.65	NA	1.99046	-	NA	adult	disease severity_x000B_(DS) and infection response (IR)	natural disease	India	mediator of RNA polymerase II transcription subunit 27 isoform X1	Spring Wheat
[61]	DOI:10.3389/fpls.2020.00748	2018-2019	AX-95194754	6D	17.65	NA	1.9218	TraesCS6D02G380000	NA	adult	disease severity_x000B_(DS) and infection response (IR)	natural disease	India	protein C2-DOMAIN ABA-RELATED 5-like	Spring Wheat
[61]	DOI:10.3389/fpls.2020.00748	2018-2019	AX-94539205	6D	173.03	NA	1.98237	-	NA	adult	disease severity_x000B_(DS) and infection response (IR)	natural disease	India	---NA---	Spring Wheat
[61]	DOI:10.3389/fpls.2020.00748	2018-2019	AX-94385810	6D	175.55	NA	2.526	-	NA	adult	disease severity_x000B_(DS) and infection response (IR)	natural disease	India	---NA---	Spring Wheat
[61]	DOI:10.3389/fpls.2020.00748	2018-2019	AX-94544538	6D	175.55	NA	2.27146	TraesCS6D02G013700	NA	adult	disease severity_x000B_(DS) and infection response (IR)	natural disease	India	zinc finger BED domain-containing protein 4-like	Spring Wheat
[61]	DOI:10.3389/fpls.2020.00748	2018-2019	AX-95176310	6D	183.03	NA	2.2248	TraesCS6D02G008300	NA	adult	disease severity_x000B_(DS) and infection response (IR)	natural disease	India	thiosulfate sulfurtransferase 16, chloroplastic-like	Spring Wheat
[61]	DOI:10.3389/fpls.2020.00748	2018-2019	AX-94632718	7A	196.24	NA	1.95624	-	NA	adult	disease severity_x000B_(DS) and infection response (IR)	natural disease	India	---NA---	Spring Wheat
[61]	DOI:10.3389/fpls.2020.00748	2018-2019	AX-95205886	7D	10.82	NA	1.99713	TraesCS7D02G012600	NA	adult	disease severity_x000B_(DS) and infection response (IR)	natural disease	India	Mitochondrial pyruvate carrier 4	Spring Wheat
[61]	DOI:10.3389/fpls.2020.00748	NA	AX-94448779	1A	57.21–58.94	NA	5.24	NA	NA	seedling	infection type (IT)	YR_110S84, YR_110S119, YR_T, YR_238S119, YR_46S119 for Pst	India	NA	Spring
[61]	DOI:10.3389/fpls.2020.00748	NA	AX-94838936	1A	57.21–58.94	NA	6.24	NA	NA	seedling	infection type (IT)	YR_110S84, YR_110S119, YR_T, YR_238S119, YR_46S119 for Pst	India	NA	Spring
[61]	DOI:10.3389/fpls.2020.00748	NA	AX-95119512	1B	8.24–9.93	NA	3.91	NA	NA	seedling	infection type (IT)	YR_110S84, YR_110S119, YR_T, YR_238S119, YR_46S119 for Pst	India	NA	Spring
[61]	DOI:10.3389/fpls.2020.00748	NA	AX-94741250	1B	8.24–9.93	NA	3.91	NA	NA	seedling	infection type (IT)	YR_110S84, YR_110S119, YR_T, YR_238S119, YR_46S119 for Pst	India	NA	Spring
[61]	DOI:10.3389/fpls.2020.00748	NA	AX-94768106	1B	23.90–26.22	NA	4.81	NA	NA	seedling	infection type (IT)	YR_110S84, YR_110S119, YR_T, YR_238S119, YR_46S119 for Pst	India	NA	Spring
[61]	DOI:10.3389/fpls.2020.00748	NA	AX-94500816	1B	23.90–26.22	NA	4.81	NA	NA	seedling	infection type (IT)	YR_110S84, YR_110S119, YR_T, YR_238S119, YR_46S119 for Pst	India	NA	Spring
[61]	DOI:10.3389/fpls.2020.00748	NA	AX-94451305	1B	23.90–26.22	NA	4.81	NA	NA	seedling	infection type (IT)	YR_110S84, YR_110S119, YR_T, YR_238S119, YR_46S119 for Pst	India	NA	Spring
[61]	DOI:10.3389/fpls.2020.00748	NA	AX-94911855	1D	34.26–35.95	NA	2.75	NA	NA	seedling	infection type (IT)	YR_110S84, YR_110S119, YR_T, YR_238S119, YR_46S119 for Pst	India	NA	Spring
[61]	DOI:10.3389/fpls.2020.00748	NA	AX-95173669	1D	34.26–35.95	NA	2.75	NA	NA	seedling	infection type (IT)	YR_110S84, YR_110S119, YR_T, YR_238S119, YR_46S119 for Pst	India	NA	Spring
[61]	DOI:10.3389/fpls.2020.00748	NA	AX-94691448	2A	0.00–1.59	NA	4.27	NA	NA	seedling	infection type (IT)	YR_110S84, YR_110S119, YR_T, YR_238S119, YR_46S119 for Pst	India	NA	Spring
[61]	DOI:10.3389/fpls.2020.00748	NA	AX-94448314	2A	0.00–1.59	NA	4.27	NA	NA	seedling	infection type (IT)	YR_110S84, YR_110S119, YR_T, YR_238S119, YR_46S119 for Pst	India	NA	Spring
[61]	DOI:10.3389/fpls.2020.00748	NA	AX-94637676	2B	102.12–103.81	NA	3.05	NA	NA	seedling	infection type (IT)	YR_110S84, YR_110S119, YR_T, YR_238S119, YR_46S119 for Pst	India	NA	Spring
[61]	DOI:10.3389/fpls.2020.00748	NA	AX-94670661	2B	102.12–103.81	NA	3.05	NA	NA	seedling	infection type (IT)	YR_110S84, YR_110S119, YR_T, YR_238S119, YR_46S119 for Pst	India	NA	Spring
[61]	DOI:10.3389/fpls.2020.00748	NA	AX-94573417	3B	0.79–2.24	NA	2.67	NA	NA	seedling	infection type (IT)	YR_110S84, YR_110S119, YR_T, YR_238S119, YR_46S119 for Pst	India	NA	Spring
[61]	DOI:10.3389/fpls.2020.00748	NA	AX-94632746	3B	0.79–2.24	NA	2.67	NA	NA	seedling	infection type (IT)	YR_110S84, YR_110S119, YR_T, YR_238S119, YR_46S119 for Pst	India	NA	Spring
[61]	DOI:10.3389/fpls.2020.00748	NA	AX-95229410	5A	12.21–12.25	NA	2.22	NA	NA	seedling	infection type (IT)	YR_110S84, YR_110S119, YR_T, YR_238S119, YR_46S119 for Pst	India	NA	Spring
[61]	DOI:10.3389/fpls.2020.00748	NA	AX-94592812	5A	12.21–12.25	NA	2.22	NA	NA	seedling	infection type (IT)	YR_110S84, YR_110S119, YR_T, YR_238S119, YR_46S119 for Pst	India	NA	Spring
[61]	DOI:10.3389/fpls.2020.00748	NA	AX-94926681	6A	217.8–221.75	NA	4.04	NA	NA	seedling	infection type (IT)	YR_110S84, YR_110S119, YR_T, YR_238S119, YR_46S119 for Pst	India	NA	Spring
[61]	DOI:10.3389/fpls.2020.00748	NA	AX-95094933	6A	217.8–221.75	NA	4.04	NA	NA	seedling	infection type (IT)	YR_110S84, YR_110S119, YR_T, YR_238S119, YR_46S119 for Pst	India	NA	Spring
[61]	DOI:10.3389/fpls.2020.00748	2017-18 and 2018-19	AX-95222999	1B	24.64	NA	2.15	NA	NA	seedling	infection type (IT)	YR_110S84, YR_110S119, YR_T, YR_238S119, YR_46S119 for Pst	India	NA	Spring
[61]	DOI:10.3389/fpls.2020.00748	2017-18 and 2018-19	AX-94903617	1B	24.64	NA	2.15	NA	NA	adult	disease severity_x000B_(DS) and infection response (IR)	natural disease	India	NA	Spring
[61]	DOI:10.3389/fpls.2020.00748	2017-18 and 2018-19	AX-94515822	1B	61.73	NA	2.42–3.55	NA	NA	adult	disease severity_x000B_(DS) and infection response (IR)	natural disease	India	NA	Spring
[61]	DOI:10.3389/fpls.2020.00748	2017-18 and 2018-19	AX-94765876	1B	61.73	NA	2.42–3.55	NA	NA	adult	disease severity_x000B_(DS) and infection response (IR)	natural disease	India	NA	Spring
[61]	DOI:10.3389/fpls.2020.00748	2017-18 and 2018-19	AX-94508418	1D	3.38	NA	2.14–2.44	NA	NA	adult	disease severity_x000B_(DS) and infection response (IR)	natural disease	India	NA	Spring
[61]	DOI:10.3389/fpls.2020.00748	2017-18 and 2018-19	AX-94444583	1D	95.56–95.70	NA	2.19	NA	NA	adult	disease severity_x000B_(DS) and infection response (IR)	natural disease	India	NA	Spring
[61]	DOI:10.3389/fpls.2020.00748	2017-18 and 2018-19	AX-94918964	1D	95.56–95.70	NA	2.19	NA	NA	adult	disease severity_x000B_(DS) and infection response (IR)	natural disease	India	NA	Spring
[61]	DOI:10.3389/fpls.2020.00748	2017-18 and 2018-19	AX-94761935	2B	88.33	NA	1.87–2.09	NA	NA	adult	disease severity_x000B_(DS) and infection response (IR)	natural disease	India	NA	Spring
[61]	DOI:10.3389/fpls.2020.00748	2017-18 and 2018-19	AX-94842790	2D	25.72	NA	1.81–2.59	NA	NA	adult	disease severity_x000B_(DS) and infection response (IR)	natural disease	India	NA	Spring
[61]	DOI:10.3389/fpls.2020.00748	2017-18 and 2018-19	AX-94541758	3B	85.27	NA	2.10–2.59	NA	NA	adult	disease severity_x000B_(DS) and infection response (IR)	natural disease	India	NA	Spring
[61]	DOI:10.3389/fpls.2020.00748	2017-18 and 2018-19	AX-94680284	3B	245.57	NA	2.08–2.62	NA	NA	adult	disease severity_x000B_(DS) and infection response (IR)	natural disease	India	NA	Spring
[61]	DOI:10.3389/fpls.2020.00748	2017-18 and 2018-19	AX-94437374	4A	56.59	NA	2.19–2.27	NA	NA	adult	disease severity_x000B_(DS) and infection response (IR)	natural disease	India	NA	Spring
[61]	DOI:10.3389/fpls.2020.00748	2017-18 and 2018-19	AX-95684352	5A	70.36–73.80	NA	1.85–1.99	NA	NA	adult	disease severity_x000B_(DS) and infection response (IR)	natural disease	India	NA	Spring
[61]	DOI:10.3389/fpls.2020.00748	2017-18 and 2018-19	AX-95002679	5A	70.36–73.80	NA	1.85–1.99	NA	NA	adult	disease severity_x000B_(DS) and infection response (IR)	natural disease	India	NA	Spring
[61]	DOI:10.3389/fpls.2020.00748	2017-18 and 2018-19	AX-95209190	6B	147.99	NA	2.53–3.55	NA	NA	adult	disease severity_x000B_(DS) and infection response (IR)	natural disease	India	NA	Spring
[61]	DOI:10.3389/fpls.2020.00748	2017-18 and 2018-19	AX-94777981	6B	147.99	NA	2.53–3.55	NA	NA	adult	disease severity_x000B_(DS) and infection response (IR)	natural disease	India	NA	Spring
[61]	DOI:10.3389/fpls.2020.00748	2017-18 and 2018-19	AX-94953259	6D	0	NA	1.93–2.02	NA	NA	adult	disease severity_x000B_(DS) and infection response (IR)	natural disease	India	NA	Spring
[61]	DOI:10.3389/fpls.2020.00748	2017-18 and 2018-19	AX-95215612	6D	17.65	NA	1.80–2.39	NA	NA	adult	disease severity_x000B_(DS) and infection response (IR)	natural disease	India	NA	Spring
[61]	DOI:10.3389/fpls.2020.00748	2017-18 and 2018-19	AX-95632341	6D	17.65	NA	1.80–2.39	NA	NA	adult	disease severity_x000B_(DS) and infection response (IR)	natural disease	India	NA	Spring
[61]	DOI:10.3389/fpls.2020.00748	2017-18 and 2018-19	AX-94385810	6D	173.03–175.55	NA	2.20–2.53	NA	NA	adult	disease severity_x000B_(DS) and infection response (IR)	natural disease	India	NA	Spring
[61]	DOI:10.3389/fpls.2020.00748	2017-18 and 2018-19	AX-95176310	6D	183.03	NA	2.09–2.22	NA	NA	adult	disease severity_x000B_(DS) and infection response (IR)	natural disease	India	NA	Spring
[61]	DOI:10.3389/fpls.2020.00748	2017-18 and 2018-19	AX-95205886	7D	6.96–10.82	NA	1.20-2.09	NA	NA	adult	disease severity_x000B_(DS) and infection response (IR)	natural disease	India	NA	Spring
[72]	doi.org/10.1007/s00122-020-03588-y	2016- 2017	RAC875_rep_c107961_348	2A	96.188 (cM)	NA	3.34	NA	NA	adult	Infection of genotypes	naturally	Germany	NA	winter wheat
[72]	doi.org/10.1007/s00122-020-03588-y	2016- 2017	SNP6642	2A	96.188 (cM)	NA	3.34	NA	NA	adult	Infection of genotypes	naturally	Germany	NA	winter wheat
[72]	doi.org/10.1007/s00122-020-03588-y	2016- 2017	CAP12_c259_307	2A	21.441 (cM)	NA	4.79	TraesCS2A01G037200	NA	adult	Infection of genotypes	naturally	Germany	NBS-LRR resistance-like protein	winter wheat
[72]	doi.org/10.1007/s00122-020-03588-y	2016- 2017	SNP2402	2A	21.441 (cM)	NA	4.79	NA	NA	adult	Infection of genotypes	naturally	Germany	NA	winter wheat
[72]	doi.org/10.1007/s00122-020-03588-y	2016- 2017	IACX11417	2A	21.441	NA	4.97	NA	NA	adult	Infection of genotypes	naturally	Germany	NA	winter wheat
[72]	doi.org/10.1007/s00122-020-03588-y	2016- 2017	SNP4235	2A	21.441	NA	4.97	NA	NA	adult	Infection of genotypes	naturally	Germany	NA	winter wheat
[72]	doi.org/10.1007/s00122-020-03588-y	2016- 2017	wsnp_RFL_Contig1951_1127302	2A	21.902	NA	5.14	NA	NA	adult	Infection of genotypes	naturally	Germany	NA	winter wheat
[72]	doi.org/10.1007/s00122-020-03588-y	2016- 2017	SNP10123	2A	21.902	NA	5.14	NA	NA	adult	Infection of genotypes	naturally	Germany	NA	winter wheat
[72]	doi.org/10.1007/s00122-020-03588-y	2016- 2017	RAC875_c829_1143	2A	15.441	NA	5.58	NA	NA	adult	Infection of genotypes	naturally	Germany	NA	winter wheat
[72]	doi.org/10.1007/s00122-020-03588-y	2016- 2017	SNP6526	2A	15.441	NA	5.58	NA	NA	adult	Infection of genotypes	naturally	Germany	NA	winter wheat
[72]	doi.org/10.1007/s00122-020-03588-y	2016- 2017	BS00076693_51	2A	29.121	NA	5.74	NA	NA	adult	Infection of genotypes	naturally	Germany	NA	winter wheat
[72]	doi.org/10.1007/s00122-020-03588-y	2016- 2017	SNP1862	2A	29.121	NA	5.74	NA	NA	adult	Infection of genotypes	naturally	Germany	NA	winter wheat
[72]	doi.org/10.1007/s00122-020-03588-y	2016- 2017	RAC875_c26214_505	2A	21.521	NA	5.74	NA	NA	adult	Infection of genotypes	naturally	Germany	NA	winter wheat
[72]	doi.org/10.1007/s00122-020-03588-y	2016- 2017	SNP6000	2A	21.521	NA	5.74	NA	NA	adult	Infection of genotypes	naturally	Germany	NA	winter wheat
[72]	doi.org/10.1007/s00122-020-03588-y	2016- 2017	RAC875_c47161_100	2A	21.829	NA	6.17	NA	NA	adult	Infection of genotypes	naturally	Germany	NA	winter wheat
[72]	doi.org/10.1007/s00122-020-03588-y	2016- 2017	SNP6262	2A	21.829	NA	6.17	NA	NA	adult	Infection of genotypes	naturally	Germany	NA	winter wheat
[72]	doi.org/10.1007/s00122-020-03588-y	2016- 2017	BS00022532_51	2A	15.441	NA	6.45	NA	NA	adult	Infection of genotypes	naturally	Germany	NA	winter wheat
[72]	doi.org/10.1007/s00122-020-03588-y	2016- 2017	SNP816	2A	15.441	NA	6.45	NA	NA	adult	Infection of genotypes	naturally	Germany	NA	winter wheat
[72]	doi.org/10.1007/s00122-020-03588-y	2016- 2017	tplb0041b11_529	2A	15.441	NA	6.91	NA	NA	adult	Infection of genotypes	naturally	Germany	NA	winter wheat
[72]	doi.org/10.1007/s00122-020-03588-y	2016- 2017	SNP8217	2A	15.441	NA	6.91	NA	NA	adult	Infection of genotypes	naturally	Germany	NA	winter wheat
[72]	doi.org/10.1007/s00122-020-03588-y	2016- 2017	D_contig01272_220	2A	22.407	NA	6.98	TraesCS2A01G053200	NA	adult	Infection of genotypes	naturally	Germany	NBS-LRR disease resistance protein	winter wheat
[72]	doi.org/10.1007/s00122-020-03588-y	2016- 2017	SNP2512	2A	22.407	NA	6.98	NA	NA	adult	Infection of genotypes	naturally	Germany	NA	winter wheat
[72]	doi.org/10.1007/s00122-020-03588-y	2016- 2017	Tdurum_contig11802_864	2A	15.441	NA	7.63	NA	NA	adult	Infection of genotypes	naturally	Germany	NA	winter wheat
[72]	doi.org/10.1007/s00122-020-03588-y	2016- 2017	SNP7369	2A	15.441	NA	7.63	NA	NA	adult	Infection of genotypes	naturally	Germany	NA	winter wheat
[72]	doi.org/10.1007/s00122-020-03588-y	2016- 2017	Kukri_c23195_266	2A	15.441	NA	7.86	NA	NA	adult	Infection of genotypes	naturally	Germany	NA	winter wheat
[72]	doi.org/10.1007/s00122-020-03588-y	2016- 2017	SNP4786	2A	15.441	NA	7.86	NA	NA	adult	Infection of genotypes	naturally	Germany	NA	winter wheat
[72]	doi.org/10.1007/s00122-020-03588-y	2016- 2017	Kukri_c31776_1621	2A	15.441	NA	7.87	NA	NA	adult	Infection of genotypes	naturally	Germany	NA	winter wheat
[72]	doi.org/10.1007/s00122-020-03588-y	2016- 2017	SNP4907	2A	15.441	NA	7.87	NA	NA	adult	Infection of genotypes	naturally	Germany	NA	winter wheat
[72]	doi.org/10.1007/s00122-020-03588-y	2016- 2017	Tdurum_contig29983_490	2A	14.444	NA	7.98	NA	NA	adult	Infection of genotypes	naturally	Germany	NA	winter wheat
[72]	doi.org/10.1007/s00122-020-03588-y	2016- 2017	SNP7535	2A	14.444	NA	7.98	NA	NA	adult	Infection of genotypes	naturally	Germany	NA	winter wheat
[72]	doi.org/10.1007/s00122-020-03588-y	2016- 2017	Excalibur_c18324_390	2A	15.441	NA	8.15	NA	NA	adult	Infection of genotypes	naturally	Germany	NA	winter wheat
[72]	doi.org/10.1007/s00122-020-03588-y	2016- 2017	SNP2798	2A	15.441	NA	8.15	NA	NA	adult	Infection of genotypes	naturally	Germany	NA	winter wheat
[72]	doi.org/10.1007/s00122-020-03588-y	2016- 2017	BobWhite_c12426_84	2A	15.441	NA	8.15	TraesCS2A01G030000	NA	adult	Infection of genotypes	naturally	Germany	NBS-LRR-like resistance protein	winter wheat
[72]	doi.org/10.1007/s00122-020-03588-y	2016- 2017	SNP49	2A	15.441	NA	8.15	NA	NA	adult	Infection of genotypes	naturally	Germany	NA	winter wheat
[72]	doi.org/10.1007/s00122-020-03588-y	2016- 2017	Excalibur_c25599_358	2A	15.441	NA	8.21	NA	NA	adult	Infection of genotypes	naturally	Germany	NA	winter wheat
[72]	doi.org/10.1007/s00122-020-03588-y	2016- 2017	SNP2903	2A	15.441	NA	8.21	NA	NA	adult	Infection of genotypes	naturally	Germany	NA	winter wheat
[72]	doi.org/10.1007/s00122-020-03588-y	2016- 2017	Kukri_c12648_434	2A	15.441	NA	8.26	NA	NA	adult	Infection of genotypes	naturally	Germany	NA	winter wheat
[72]	doi.org/10.1007/s00122-020-03588-y	2016- 2017	SNP4669	2A	15.441	NA	8.26	NA	NA	adult	Infection of genotypes	naturally	Germany	NA	winter wheat
[72]	doi.org/10.1007/s00122-020-03588-y	2016- 2017	Tdurum_contig63196_123	2A	15.441	NA	8.32	NA	NA	adult	Infection of genotypes	naturally	Germany	NA	winter wheat
[72]	doi.org/10.1007/s00122-020-03588-y	2016- 2017	SNP7943	2A	15.441	NA	8.32	NA	NA	adult	Infection of genotypes	naturally	Germany	NA	winter wheat
[72]	doi.org/10.1007/s00122-020-03588-y	2016- 2017	IACX6178	2A	21.441	NA	8.51	NA	NA	adult	Infection of genotypes	naturally	Germany	NA	winter wheat
[72]	doi.org/10.1007/s00122-020-03588-y	2016- 2017	(SNP4341)	2A	21.441	NA	8.51	NA	NA	adult	Infection of genotypes	naturally	Germany	NA	winter wheat
[72]	doi.org/10.1007/s00122-020-03588-y	2016- 2017	wsnp_Ku_c23598_33524490	2A	7.065	NA	9.25	NA	NA	adult	Infection of genotypes	naturally	Germany	NA	winter wheat
[72]	doi.org/10.1007/s00122-020-03588-y	2016- 2017	(SNP9787)	2A	7.065	NA	9.25	NA	NA	adult	Infection of genotypes	naturally	Germany	NA	winter wheat
[72]	doi.org/10.1007/s00122-020-03588-y	2016- 2017	BobWhite_c13373_250	2A	7.41	NA	10.78	NA	NA	adult	Infection of genotypes	naturally	Germany	NA	winter wheat
[72]	doi.org/10.1007/s00122-020-03588-y	2016- 2017	SNP59	2A	7.41	NA	10.78	NA	NA	adult	Infection of genotypes	naturally	Germany	NA	winter wheat
[72]	doi.org/10.1007/s00122-020-03588-y	2016- 2017	wsnp_Ex_c2772_5130007	2A	2.886	NA	10.93	NA	NA	adult	Infection of genotypes	naturally	Germany	NA	winter wheat
[72]	doi.org/10.1007/s00122-020-03588-y	2016- 2017	SNP8923	2A	2.886	NA	10.93	NA	NA	adult	Infection of genotypes	naturally	Germany	NA	winter wheat
[72]	doi.org/10.1007/s00122-020-03588-y	2016- 2017	BS00068050_51	2A	22.272	NA	11.01	TraesCS2A01G016200	NA	adult	Infection of genotypes	naturally	Germany	NB-ARC domain-containing disease resistance protein	winter wheat
[72]	doi.org/10.1007/s00122-020-03588-y	2016- 2017	SNP1675	2A	22.272	NA	11.01	NA	NA	adult	Infection of genotypes	naturally	Germany	NA	winter wheat
[72]	doi.org/10.1007/s00122-020-03588-y	2016- 2017	Excalibur_c21663_145	2A	15.441	NA	11.77	NA	NA	adult	Infection of genotypes	naturally	Germany	NA	winter wheat
[72]	doi.org/10.1007/s00122-020-03588-y	2016- 2017	SNP2847	2A	15.441	NA	11.77	NA	NA	adult	Infection of genotypes	naturally	Germany	NA	winter wheat
[72]	doi.org/10.1007/s00122-020-03588-y	2016- 2017	RFL_Contig174_406	2A	3.612	NA	12.03	NA	NA	adult	Infection of genotypes	naturally	Germany	NA	winter wheat
[72]	doi.org/10.1007/s00122-020-03588-y	2016- 2017	SNP6824	2A	3.612	NA	12.03	NA	NA	adult	Infection of genotypes	naturally	Germany	NA	winter wheat
[72]	doi.org/10.1007/s00122-020-03588-y	2016- 2017	wsnp_Ex_c19516_28481857	2A	3.612	NA	10.07	NA	NA	adult	Infection of genotypes	naturally	Germany	NA	winter wheat
[72]	doi.org/10.1007/s00122-020-03588-y	2016- 2017	SNP8770	2A	3.612	NA	10.07	NA	NA	adult	Infection of genotypes	naturally	Germany	NA	winter wheat
[72]	doi.org/10.1007/s00122-020-03588-y	2016- 2017	TA002254-0660	2A	15.441	NA	15.83	NA	NA	adult	Infection of genotypes	naturally	Germany	NA	winter wheat
[72]	doi.org/10.1007/s00122-020-03588-y	2016- 2017	SNP7071	2A	15.441	NA	15.83	NA	NA	adult	Infection of genotypes	naturally	Germany	NA	winter wheat
[72]	doi.org/10.1007/s00122-020-03588-y	2016- 2017	BobWhite_c16735_131	2B	90.065	NA	5.16	NA	NA	adult	Infection of genotypes	naturally	Germany	NA	winter wheat
[72]	doi.org/10.1007/s00122-020-03588-y	2016- 2017	SNP100	2B	90.065	NA	5.16	NA	NA	adult	Infection of genotypes	naturally	Germany	NA	winter wheat
[72]	doi.org/10.1007/s00122-020-03588-y	2016- 2017	IAAV1743	2B	90.084	NA	5.54	NA	NA	adult	Infection of genotypes	naturally	Germany	NA	winter wheat
[72]	doi.org/10.1007/s00122-020-03588-y	2016- 2017	SNP3890	2B	90.084	NA	5.54	NA	NA	adult	Infection of genotypes	naturally	Germany	NA	winter wheat
[72]	doi.org/10.1007/s00122-020-03588-y	2016- 2017	Jagger_c7212_85	2B	90.084	NA	5.54	NA	NA	adult	Infection of genotypes	naturally	Germany	NA	winter wheat
[72]	doi.org/10.1007/s00122-020-03588-y	2016- 2017	SNP4423	2B	90.084	NA	5.54	NA	NA	adult	Infection of genotypes	naturally	Germany	NA	winter wheat
[72]	doi.org/10.1007/s00122-020-03588-y	2016- 2017	Ra_c6266_140	2B	90.065	NA	5.54	NA	NA	adult	Infection of genotypes	naturally	Germany	NA	winter wheat
[72]	doi.org/10.1007/s00122-020-03588-y	2016- 2017	SNP5652	2B	90.065	NA	5.54	NA	NA	adult	Infection of genotypes	naturally	Germany	NA	winter wheat
[72]	doi.org/10.1007/s00122-020-03588-y	2016- 2017	wsnp_JD_c9251_10121369	2B	90.065	NA	5.63	NA	NA	adult	Infection of genotypes	naturally	Germany	NA	winter wheat
[72]	doi.org/10.1007/s00122-020-03588-y	2016- 2017	SNP9665	2B	90.065	NA	5.63	NA	NA	adult	Infection of genotypes	naturally	Germany	NA	winter wheat
[72]	doi.org/10.1007/s00122-020-03588-y	2016- 2017	BobWhite_c10215_242	2B	90.117	NA	5.68	NA	NA	adult	Infection of genotypes	naturally	Germany	NA	winter wheat
[72]	doi.org/10.1007/s00122-020-03588-y	2016- 2017	SNP2	2B	90.117	NA	5.68	NA	NA	adult	Infection of genotypes	naturally	Germany	NA	winter wheat
[72]	doi.org/10.1007/s00122-020-03588-y	2016- 2017	RAC875_c1226_652	2B	78.215	NA	8.01	NA	NA	adult	Infection of genotypes	naturally	Germany	NA	winter wheat
[72]	doi.org/10.1007/s00122-020-03588-y	2016- 2017	SNP5741	2B	78.215	NA	8.01	NA	NA	adult	Infection of genotypes	naturally	Germany	NA	winter wheat
[72]	doi.org/10.1007/s00122-020-03588-y	2016- 2017	BobWhite_c17047_268	2B	13.177	NA	8.69	NA	NA	adult	Infection of genotypes	naturally	Germany	NA	winter wheat
[72]	doi.org/10.1007/s00122-020-03588-y	2016- 2017	SNP109	2B	13.177	NA	8.69	NA	NA	adult	Infection of genotypes	naturally	Germany	NA	winter wheat
[72]	doi.org/10.1007/s00122-020-03588-y	2016- 2017	RAC875_c5577_1682	2B	15.12	NA	10.92	NA	NA	adult	Infection of genotypes	naturally	Germany	NA	winter wheat
[72]	doi.org/10.1007/s00122-020-03588-y	2016- 2017	SNP6348	2B	15.12	NA	10.92	NA	NA	adult	Infection of genotypes	naturally	Germany	NA	winter wheat
[72]	doi.org/10.1007/s00122-020-03588-y	2016- 2017	BS00093111_51	2D	11.927	NA	7.53	NA	NA	adult	Infection of genotypes	naturally	Germany	NA	winter wheat
[72]	doi.org/10.1007/s00122-020-03588-y	2016- 2017	SNP2113	2D	11.927	NA	7.53	NA	NA	adult	Infection of genotypes	naturally	Germany	NA	winter wheat
[72]	doi.org/10.1007/s00122-020-03588-y	2016- 2017	BS00093990_51	2D	23.98	NA	8.56	NA	NA	adult	Infection of genotypes	naturally	Germany	NA	winter wheat
[72]	doi.org/10.1007/s00122-020-03588-y	2016- 2017	SNP2132	2D	23.98	NA	8.56	NA	NA	adult	Infection of genotypes	naturally	Germany	NA	winter wheat
[72]	doi.org/10.1007/s00122-020-03588-y	2016- 2017	IAAV5607	4D	101.799	NA	1.55	NA	NA	adult	Infection of genotypes	naturally	Germany	NA	winter wheat
[72]	doi.org/10.1007/s00122-020-03588-y	2016- 2017	SNP4060	4D	101.799	NA	1.55	NA	NA	adult	Infection of genotypes	naturally	Germany	NA	winter wheat
[72]	doi.org/10.1007/s00122-020-03588-y	2016- 2017	BS00040814_51	6A	133.294	NA	1.37	NA	NA	adult	Infection of genotypes	naturally	Germany	NA	winter wheat
[72]	doi.org/10.1007/s00122-020-03588-y	2016- 2017	SNP1156	6A	133.294	NA	1.37	NA	NA	adult	Infection of genotypes	naturally	Germany	NA	winter wheat
[72]	doi.org/10.1007/s00122-020-03588-y	2016- 2017	Tdurum_contig29607_413	6A	122.844	NA	2.31	NA	NA	adult	Infection of genotypes	naturally	Germany	NA	winter wheat
[72]	doi.org/10.1007/s00122-020-03588-y	2016- 2017	SNP7531	6A	122.844	NA	2.31	NA	NA	adult	Infection of genotypes	naturally	Germany	NA	winter wheat
[72]	doi.org/10.1007/s00122-020-03588-y	2016- 2017	RAC875_c8721_212	6A	133.294	NA	2.68	NA	NA	adult	Infection of genotypes	naturally	Germany	NA	winter wheat
[72]	doi.org/10.1007/s00122-020-03588-y	2016- 2017	SNP6544	6A	133.294	NA	2.68	NA	NA	adult	Infection of genotypes	naturally	Germany	NA	winter wheat
[72]	doi.org/10.1007/s00122-020-03588-y	2016- 2017	wsnp_RFL_Contig4456_5258284	6A	129.726	NA	2.72	NA	NA	adult	Infection of genotypes	naturally	Germany	NA	winter wheat
[72]	doi.org/10.1007/s00122-020-03588-y	2016- 2017	SNP10160	6A	129.726	NA	2.72	NA	NA	adult	Infection of genotypes	naturally	Germany	NA	winter wheat
[72]	doi.org/10.1007/s00122-020-03588-y	2016- 2017	Jagger_c5046_63	6A	133.294	NA	2.74	NA	NA	adult	Infection of genotypes	naturally	Germany	NA	winter wheat
[72]	doi.org/10.1007/s00122-020-03588-y	2016- 2017	SNP4409	6A	133.294	NA	2.74	NA	NA	adult	Infection of genotypes	naturally	Germany	NA	winter wheat
[72]	doi.org/10.1007/s00122-020-03588-y	2016- 2017	GENE-4021_496	UN	NA	NA	2.56	NA	NA	adult	Infection of genotypes	naturally	Germany	NA	winter wheat
[72]	doi.org/10.1007/s00122-020-03588-y	2016- 2017	SNP3791	UN	NA	NA	2.56	NA	NA	adult	Infection of genotypes	naturally	Germany	NA	winter wheat
[72]	doi.org/10.1007/s00122-020-03588-y	2016- 2017	RAC875_c829_1215	UN	NA	NA	4.99	NA	NA	adult	Infection of genotypes	naturally	Germany	NA	winter wheat
[72]	doi.org/10.1007/s00122-020-03588-y	2016- 2017	SNP6527	UN	NA	NA	4.99	NA	NA	adult	Infection of genotypes	naturally	Germany	NA	winter wheat
[72]	doi.org/10.1007/s00122-020-03588-y	2016- 2017	Ra_c6266_136	UN	NA	NA	5.54	NA	NA	adult	Infection of genotypes	naturally	Germany	NA	winter wheat
[72]	doi.org/10.1007/s00122-020-03588-y	2016- 2017	SNP5651	UN	NA	NA	5.54	NA	NA	adult	Infection of genotypes	naturally	Germany	NA	winter wheat
[72]	doi.org/10.1007/s00122-020-03588-y	2016- 2017	Excalibur_c62893_629	UN	NA	NA	6.08	NA	NA	adult	Infection of genotypes	naturally	Germany	NA	winter wheat
[72]	doi.org/10.1007/s00122-020-03588-y	2016- 2017	SNP3256	UN	NA	NA	6.08	NA	NA	adult	Infection of genotypes	naturally	Germany	NA	winter wheat
[72]	doi.org/10.1007/s00122-020-03588-y	2016- 2017	BS00067382_51	UN	NA	NA	7.03	NA	NA	adult	Infection of genotypes	naturally	Germany	NA	winter wheat
[72]	doi.org/10.1007/s00122-020-03588-y	2016- 2017	SNP1627	UN	NA	NA	7.03	NA	NA	adult	Infection of genotypes	naturally	Germany	NA	winter wheat
[72]	doi.org/10.1007/s00122-020-03588-y	2016- 2017	TA003766-0683	UN	NA	NA	7.04	NA	NA	adult	Infection of genotypes	naturally	Germany	NA	winter wheat
[72]	doi.org/10.1007/s00122-020-03588-y	2016- 2017	SNP7139	UN	NA	NA	7.04	NA	NA	adult	Infection of genotypes	naturally	Germany	NA	winter wheat
[72]	doi.org/10.1007/s00122-020-03588-y	2016- 2017	Kukri_c22599_114	UN	NA	NA	7.28	NA	NA	adult	Infection of genotypes	naturally	Germany	NA	winter wheat
[72]	doi.org/10.1007/s00122-020-03588-y	2016- 2017	SNP4782	UN	NA	NA	7.28	NA	NA	adult	Infection of genotypes	naturally	Germany	NA	winter wheat
[72]	doi.org/10.1007/s00122-020-03588-y	2016- 2017	RAC875_rep_c113106_93	UN	NA	NA	7.49	NA	NA	adult	Infection of genotypes	naturally	Germany	NA	winter wheat
[72]	doi.org/10.1007/s00122-020-03588-y	2016- 2017	SNP6677	UN	NA	NA	7.49	NA	NA	adult	Infection of genotypes	naturally	Germany	NA	winter wheat
[72]	doi.org/10.1007/s00122-020-03588-y	2016- 2017	IAAV8501	UN	NA	NA	7.75	NA	NA	adult	Infection of genotypes	naturally	Germany	NA	winter wheat
[72]	doi.org/10.1007/s00122-020-03588-y	2016- 2017	SNP4180	UN	NA	NA	7.75	NA	NA	adult	Infection of genotypes	naturally	Germany	NA	winter wheat
[72]	doi.org/10.1007/s00122-020-03588-y	2016- 2017	Ra_c26532_894	UN	NA	NA	7.92	NA	NA	adult	Infection of genotypes	naturally	Germany	NA	winter wheat
[72]	doi.org/10.1007/s00122-020-03588-y	2016- 2017	SNP5607	UN	NA	NA	7.92	NA	NA	adult	Infection of genotypes	naturally	Germany	NA	winter wheat
[72]	doi.org/10.1007/s00122-020-03588-y	2016	BS00068050_51	2A	7514010-7514110 (bp)	NA	NA	TraesCS2A01G016200	NA	adult	Infection of genotypes	naturally	Germany	NB-ARCdomain-containing disease resistance protein	winter wheat
[72]	doi.org/10.1007/s00122-020-03588-y	2017	BobWhite_c12426_84	2A	13814670-13814570 (bp)	NA	NA	TraesCS2A01G030000	NA	adult	Infection of genotypes	naturally	Germany	NBS-LRR-like resistance protein	winter wheat
[72]	doi.org/10.1007/s00122-020-03588-y	2017	CAP12_c259_307	2A	15875831-15875893 (bp)	NA	NA	TraesCS2A01G037200	NA	adult	Infection of genotypes	naturally	Germany	NBS-LRR resistance-like protein	winter wheat
[72]	doi.org/10.1007/s00122-020-03588-y	2017	D_contig01272_220	2A	21262837-21263050 (bp)	NA	NA	TraesCS2A01G053200	NA	adult	Infection of genotypes	naturally	Germany	NBS-LRR disease resistance protein	winter wheat
[77]	DOI: 10.1007/s00122-022-04202-z	2020	Kukri_c58155_786	1A	504399923	A/G	0.05213	NA	NA	adult	DS	NA	Germany	NA	winter
[77]	DOI: 10.1007/s00122-022-04202-z	2020	RAC875_c1226_652	2B	157693607	A/G	0.05029	NA	NA	adult	DS	NA	Germany	NA	winter
[77]	DOI: 10.1007/s00122-022-04202-z	2020	IAAV1743	2B	439225308	G/T	0.05495	NA	NA	adult	DS	NA	Germany	NA	winter
[77]	DOI: 10.1007/s00122-022-04202-z	2020	Ra_c6266_136	2B	440214889	A/G	0.05224	NA	NA	adult	DS	NA	Germany	NA	winter
[77]	DOI: 10.1007/s00122-022-04202-z	2020	AX-94619024	3A	1720575	A/C	0.05627	NA	NA	adult	DS	NA	Germany	NA	winter
[77]	DOI: 10.1007/s00122-022-04202-z	2020	Kukri_c28650_111	3A	7920685	G/T	0.07104	NA	NA	adult	DS	NA	Germany	NA	winter
[77]	DOI: 10.1007/s00122-022-04202-z	2020	Excalibur_c94546_61	3B	6178345	A/G	0.05722	NA	NA	adult	DS	NA	Germany	NA	winter
[77]	DOI: 10.1007/s00122-022-04202-z	2020	AX-94684920	4B	581078314	C/T	0.05373	NA	NA	adult	DS	NA	Germany	NA	winter
[77]	DOI: 10.1007/s00122-022-04202-z	2020	RAC875_c1357_860	4B	609498171	C/T	0.05141	NA	NA	adult	DS	NA	Germany	NA	winter
[77]	DOI: 10.1007/s00122-022-04202-z	2020	BobWhite_c2646_141	4B	612253980	C/T	0.05809	NA	NA	adult	DS	NA	Germany	NA	winter
[77]	DOI: 10.1007/s00122-022-04202-z	2020	Tdurum_contig29607_413	6A	609380034	C/T	0.0655	NA	NA	adult	DS	NA	Germany	NA	winter
[77]	DOI: 10.1007/s00122-022-04202-z	2020	BS00040814_51	6A	610349011	A/G	0.05658	NA	NA	adult	DS	NA	Germany	NA	winter
[77]	DOI: 10.1007/s00122-022-04202-z	2020	Jagger_c1423_102	6A	611326235	A/G	0.0571	NA	NA	adult	DS	NA	Germany	NA	winter
[77]	DOI: 10.1007/s00122-022-04202-z	2020	GENE-4167_145	6A	611328899	C/T	0.05897	NA	NA	adult	DS	NA	Germany	NA	winter
[77]	DOI: 10.1007/s00122-022-04202-z	2021	RFL_Contig4718_1269	2B	553623396	A/G	0.05554	NA	NA	adult	DS	NA	Germany	NA	winter
[77]	DOI: 10.1007/s00122-022-04202-z	2021	wsnp_Ex_c20169_29215401	2B	553628739	A/C	0.05275	NA	NA	adult	DS	NA	Germany	NA	winter
[77]	DOI: 10.1007/s00122-022-04202-z	2021	Tdurum_contig29607_413	6A	609380034	C/T	0.15157	NA	NA	adult	DS	NA	Germany	NA	winter
[77]	DOI: 10.1007/s00122-022-04202-z	2021	BobWhite_c10832_1131	6A	610200088	A/C	0.05825	NA	NA	adult	DS	NA	Germany	NA	winter
[77]	DOI: 10.1007/s00122-022-04202-z	2021	BS00040814_51	6A	610349011	A/G	0.08572	NA	NA	adult	DS	NA	Germany	NA	winter
[77]	DOI: 10.1007/s00122-022-04202-z	2021	BobWhite_c10343_320	6A	610899320	A/G	0.05726	NA	NA	adult	DS	NA	Germany	NA	winter
[77]	DOI: 10.1007/s00122-022-04202-z	2021	Tdurum_contig83087_104	6A	611320349	A/G	0.06483	NA	NA	adult	DS	NA	Germany	NA	winter
[77]	DOI: 10.1007/s00122-022-04202-z	2021	Jagger_c1423_102	6A	611326235	A/G	0.1087	NA	NA	adult	DS	NA	Germany	NA	winter
[77]	DOI: 10.1007/s00122-022-04202-z	2021	GENE-4167_145	6A	611328899	C/T	0.11018	NA	NA	adult	DS	NA	Germany	NA	winter
[77]	DOI: 10.1007/s00122-022-04202-z	2021	TA005098-0959	6A	611411758	C/T	0.06027	NA	NA	adult	DS	NA	Germany	NA	winter
[77]	DOI: 10.1007/s00122-022-04202-z	2021	wsnp_Ex_c1153_2213588	6A	611412574	C/T	0.06004	NA	NA	adult	DS	NA	Germany	NA	winter
[77]	DOI: 10.1007/s00122-022-04202-z	2021	AX-95182345	6A	611661202	G/T	0.09038	NA	NA	adult	DS	NA	Germany	NA	winter
[77]	DOI: 10.1007/s00122-022-04202-z	2021	AX-95188728	7A	367014235	C/T	0.0635	NA	NA	adult	DS	NA	Germany	NA	winter
[77]	DOI: 10.1007/s00122-022-04202-z	2021	GENE-0392_97	1A	529247906	C/T	0.05704	NA	NA	adult	DS	NA	Austria	NA	winter
[77]	DOI: 10.1007/s00122-022-04202-z	2021	tplb0045c06_1675	4B	13052745	C/T	0.07077	NA	NA	adult	DS	NA	Austria	NA	winter
[77]	DOI: 10.1007/s00122-022-04202-z	2021	RFL_Contig2277_1527	4B	13422574	C/T	0.05912	NA	NA	adult	DS	NA	Austria	NA	winter
[77]	DOI: 10.1007/s00122-022-04202-z	2021	AX-94684920	4B	581078314	C/T	0.06834	NA	NA	adult	DS	NA	Austria	NA	winter
[77]	DOI: 10.1007/s00122-022-04202-z	2021	RAC875_c1148_149	5B	678337378	C/T	0.05497	NA	NA	adult	DS	NA	Austria	NA	winter
[77]	DOI: 10.1007/s00122-022-04202-z	2021	wsnp_BE403710B_Ta_2_1	5B	678337567	A/G	0.05396	NA	NA	adult	DS	NA	Austria	NA	winter
[77]	DOI: 10.1007/s00122-022-04202-z	2021	Excalibur_c4699_215	5D	537675175	C/T	0.05191	NA	NA	adult	DS	NA	Austria	NA	winter
[77]	DOI: 10.1007/s00122-022-04202-z	2021	wsnp_BF474379A_Ta_2_1	7A	581374930	A/G	0.05681	NA	NA	adult	DS	NA	Austria	NA	winter
[77]	DOI: 10.1007/s00122-022-04202-z	2021	BobWhite_c4399_447	7A	608397821	A/G	0.05264	NA	NA	adult	DS	NA	Austria	NA	winter
[77]	DOI: 10.1007/s00122-022-04202-z	2021	Tdurum_contig51087_573	7B	120169977	C/T	0.05008	NA	NA	adult	DS	NA	Austria	NA	winter
[77]	DOI: 10.1007/s00122-022-04202-z	2021	RAC875_c1226_652	2B	157693607	A/G	0.058	NA	NA	adult	DS	NA	Austria	NA	winter
[77]	DOI: 10.1007/s00122-022-04202-z	2021	wsnp_JD_rep_c64505_41132927	2B	165111241	A/G	0.05456	NA	NA	adult	DS	NA	Austria	NA	winter
[77]	DOI: 10.1007/s00122-022-04202-z	2021	IAAV1743	2B	439225308	G/T	0.05855	NA	NA	adult	DS	NA	Austria	NA	winter
[77]	DOI: 10.1007/s00122-022-04202-z	2021	Ra_c6266_136	2B	440214889	A/G	0.05434	NA	NA	adult	DS	NA	Austria	NA	winter
[77]	DOI: 10.1007/s00122-022-04202-z	2021	AX-94684920	4B	581078314	C/T	0.05528	NA	NA	adult	DS	NA	Austria	NA	winter
[77]	DOI: 10.1007/s00122-022-04202-z	2021	AX-94488939	5A	664484721	A/C	0.06564	NA	NA	adult	DS	NA	Austria	NA	winter
[77]	DOI: 10.1007/s00122-022-04202-z	2021	BS00063267_51	7A	83739218	A/G	0.05019	NA	NA	adult	DS	NA	Austria	NA	winter
[77]	DOI: 10.1007/s00122-022-04202-z	2021	AX-94523572	2A	722803417	A/G	0.06229	NA	NA	adult	DS	NA	Germany	NA	winter
[77]	DOI: 10.1007/s00122-022-04202-z	2021	BS00079013_51	2B	660114439	C/T	0.06606	NA	NA	adult	DS	NA	Germany	NA	winter
[77]	DOI: 10.1007/s00122-022-04202-z	2021	RAC875_c3947_441	2B	660461037	C/T	0.05635	NA	NA	adult	DS	NA	Germany	NA	winter
[77]	DOI: 10.1007/s00122-022-04202-z	2021	BobWhite_c12134_1140	2B	660465973	C/T	0.05629	NA	NA	adult	DS	NA	Germany	NA	winter
[77]	DOI: 10.1007/s00122-022-04202-z	2021	wsnp_Ex_c922_1775246	2B	661777238	C/T	0.05573	NA	NA	adult	DS	NA	Germany	NA	winter
[77]	DOI: 10.1007/s00122-022-04202-z	2021	Tdurum_contig68666_570	2B	664214161	A/G	0.06966	NA	NA	adult	DS	NA	Germany	NA	winter
[77]	DOI: 10.1007/s00122-022-04202-z	2021	BobWhite_c22106_204	2B	665189368	A/C	0.05961	NA	NA	adult	DS	NA	Germany	NA	winter
[77]	DOI: 10.1007/s00122-022-04202-z	2021	Tdurum_contig59522_420	2B	665189415	G/T	0.05913	NA	NA	adult	DS	NA	Germany	NA	winter
[77]	DOI: 10.1007/s00122-022-04202-z	2021	Tdurum_contig59522_262	2B	665189629	C/T	0.05986	NA	NA	adult	DS	NA	Germany	NA	winter
[77]	DOI: 10.1007/s00122-022-04202-z	2021	wsnp_Ex_c58274_59639258	2B	665669936	A/G	0.05684	NA	NA	adult	DS	NA	Germany	NA	winter
[77]	DOI: 10.1007/s00122-022-04202-z	2021	AX-94531661	7A	657716334	C/T	0.06852	NA	NA	adult	DS	NA	Germany	NA	winter
[77]	DOI: 10.1007/s00122-022-04202-z	2021	Tdurum_contig51087_573	7B	120169977	C/T	0.05586	NA	NA	adult	DS	NA	Germany	NA	winter
[77]	DOI: 10.1007/s00122-022-04202-z	2021	tplb0022m23_742	7B	203029289	C/T	0.05305	NA	NA	adult	DS	NA	Germany	NA	winter
[77]	DOI: 10.1007/s00122-022-04202-z	2021	RAC875_c1962_1517	7B	208142682	C/T	0.05956	NA	NA	adult	DS	NA	Germany	NA	winter
[77]	DOI: 10.1007/s00122-022-04202-z	2021	RAC875_c315_1309	7B	210331552	A/G	0.05956	NA	NA	adult	DS	NA	Germany	NA	winter
[77]	DOI: 10.1007/s00122-022-04202-z	2021	RAC875_c33809_158	7B	211966433	C/T	0.05956	NA	NA	adult	DS	NA	Germany	NA	winter
[77]	DOI: 10.1007/s00122-022-04202-z	2021	RAC875_c19880_1414	7B	218561568	A/G	0.05941	NA	NA	adult	DS	NA	Germany	NA	winter
[77]	DOI: 10.1007/s00122-022-04202-z	2021	RAC875_c18513_376	7B	222700496	A/G	0.05956	NA	NA	adult	DS	NA	Germany	NA	winter
[77]	DOI: 10.1007/s00122-022-04202-z	2021	BobWhite_c44558_325	7B	223181820	C/T	0.06686	NA	NA	adult	DS	NA	Germany	NA	winter
[77]	DOI: 10.1007/s00122-022-04202-z	2021	BobWhite_c18672_103	7B	223812337	A/G	0.05891	NA	NA	adult	DS	NA	Germany	NA	winter
[77]	DOI: 10.1007/s00122-022-04202-z	2021	Excalibur_c39238_158	7B	225392823	A/C	0.05956	NA	NA	adult	DS	NA	Germany	NA	winter
[77]	DOI: 10.1007/s00122-022-04202-z	2021	Excalibur_rep_c108225_302	7B	692834303	A/G	0.06756	NA	NA	adult	DS	NA	Germany	NA	winter
[77]	DOI: 10.1007/s00122-022-04202-z	2021	GENE-3132_118	7D	242007063	A/G	0.05956	NA	NA	adult	DS	NA	Germany	NA	winter
[77]	DOI: 10.1007/s00122-022-04202-z	2020&2021	RAC875_c1226_652	2B	157693607	A/G	0.05681	NA	NA	adult	DS	NA	Germany&Asutria	NA	Winter
[77]	DOI: 10.1007/s00122-022-04202-z	2020&2021	IAAV1743	2B	439225308	G/T	0.06351	NA	NA	adult	DS	NA	Germany&Asutria	NA	Winter
[77]	DOI: 10.1007/s00122-022-04202-z	2020&2021	Ra_c6266_136	2B	440214889	A/G	0.0608	NA	NA	adult	DS	NA	Germany&Asutria	NA	Winter
[77]	DOI: 10.1007/s00122-022-04202-z	2020&2021	Jagger_c6853_60	2B	547058598	A/G	0.05769	NA	NA	adult	DS	NA	Germany&Asutria	NA	Winter
[77]	DOI: 10.1007/s00122-022-04202-z	2020&2021	RFL_Contig4718_1269	2B	553623396	A/G	0.05278	NA	NA	adult	DS	NA	Germany&Asutria	NA	Winter
[77]	DOI: 10.1007/s00122-022-04202-z	2020&2021	AX-94684920	4B	581078314	C/T	0.06425	NA	NA	adult	DS	NA	Germany&Asutria	NA	Winter
[77]	DOI: 10.1007/s00122-022-04202-z	2020&2021	Tdurum_contig29607_413	6A	609380034	C/T	0.07966	NA	NA	adult	DS	NA	Germany&Asutria	NA	Winter
[77]	DOI: 10.1007/s00122-022-04202-z	2020&2021	Jagger_c1423_102	6A	611326235	A/G	0.05438	NA	NA	adult	DS	NA	Germany&Asutria	NA	Winter
[77]	DOI: 10.1007/s00122-022-04202-z	2020&2021	GENE-4167_145	6A	611328899	C/T	0.06086	NA	NA	adult	DS	NA	Germany&Asutria	NA	Winter
[77]	DOI: 10.1007/s00122-022-04202-z	2020&2021	BS00093016_51	7A	515199467	A/C	0.04956	NA	NA	adult	DS	NA	Germany&Asutria	NA	Winter
[77]	DOI: 10.1007/s00122-022-04202-z	2020&2021	AX-95154562	7B	686650881	A/T	0.06715	NA	NA	adult	DS	NA	Germany&Asutria	NA	Winter
[77]	DOI: 10.1007/s00122-022-04202-z	2020&2021	AX-94720261	7D	414283385	A/G	0.05291	NA	NA	adult	DS	NA	Germany&Asutria	NA	Winter
[78]	DOI: 10.3389/fpls.2022.788593	2015	IWB72742	1B	300.6	G	15.39	NA	NA	seedling	IT	Pst.571243	Pakistan	NA	Synthetic spring
[78]	DOI: 10.3389/fpls.2022.788593	2015	1B_338552631	1B	338.6	G	9.18	NA	NA	seedling	IT	Pst.571243	Pakistan	NA	Synthetic spring
[78]	DOI: 10.3389/fpls.2022.788593	2015	IWB73197	2B	152.2	T	10.76	NA	NA	seedling	IT	Pst.571243	Pakistan	NA	Synthetic spring
[78]	DOI: 10.3389/fpls.2022.788593	2015	2D_82307885	2D	82.3	A	10.9	NA	NA	seedling	IT	Pst.140202	Pakistan	NA	Synthetic spring
[78]	DOI: 10.3389/fpls.2022.788593	2015	3A_701489529	3A	701.5	C	5.29	NA	NA	seedling	IT	Pst.140202	Pakistan	NA	Synthetic spring
[78]	DOI: 10.3389/fpls.2022.788593	2015	3B_180646490	3B	180.6	T	9.98	NA	NA	seedling	IT	Pst.140202	Pakistan	NA	Synthetic spring
[78]	DOI: 10.3389/fpls.2022.788593	2015	IWB26725	3D	367.4	G	6.09	NA	NA	seedling	IT	Pst.140202	Pakistan	NA	Synthetic spring
[78]	DOI: 10.3389/fpls.2022.788593	2015	IWB1577	3D	439.7	C	8.53	NA	NA	seedling	IT	Pst.571262	Pakistan	NA	Synthetic spring
[78]	DOI: 10.3389/fpls.2022.788593	2015	IWB24288	3D	447.1	A	8.95	NA	NA	seedling	IT	Pst.571242	Pakistan	NA	Synthetic spring
[78]	DOI: 10.3389/fpls.2022.788593	2015	4A_659618327	4A	659.6	T	11.3	NA	NA	seedling	IT	Pst.571243	Pakistan	NA	Synthetic spring
[78]	DOI: 10.3389/fpls.2022.788593	2015	4B_11905357	4B	11.9	A	11.93	NA	NA	seedling	IT	Pst.571242	Pakistan	NA	Synthetic spring
[78]	DOI: 10.3389/fpls.2022.788593	2015	IWB5827	4B	603.1	T	9.15	NA	NA	seedling	IT	Pst.571242	Pakistan	NA	Synthetic spring
[78]	DOI: 10.3389/fpls.2022.788593	2015	4B_609362872	4B	609.4	A	9.26	NA	NA	seedling	IT	Pst.571243	Pakistan	NA	Synthetic spring
[78]	DOI: 10.3389/fpls.2022.788593	2015	5A_363980539	5A	364	G	5.3	NA	NA	seedling	IT	Pst.571242	Pakistan	NA	Synthetic spring
[78]	DOI: 10.3389/fpls.2022.788593	2015	5A_590355732	5A	590.4	C	7.91	NA	NA	seedling	IT	Pst.571242	Pakistan	NA	Synthetic spring
[78]	DOI: 10.3389/fpls.2022.788593	2015	IWB28556	5A	620.6	A	7.13	NA	NA	seedling	IT	Pst.571242	Pakistan	NA	Synthetic spring
[78]	DOI: 10.3389/fpls.2022.788593	2015	IWB27708	5B	2.3	A	2.34	NA	NA	seedling	IT	Pst.140202	Pakistan	NA	Synthetic spring
[78]	DOI: 10.3389/fpls.2022.788593	2015	IWA3089	5B	580.4	T	10.6	NA	NA	seedling	IT	Pst.571242	Pakistan	NA	Synthetic spring
[78]	DOI: 10.3389/fpls.2022.788593	2015	5B_580647907	5B	580.6	T	10.52	NA	NA	seedling	IT	Pst.571242	Pakistan	NA	Synthetic spring
[78]	DOI: 10.3389/fpls.2022.788593	2015	5B_580647907	5B	580.6	T	7.19	NA	NA	seedling	IT	Pst.571243	Pakistan	NA	Synthetic spring
[78]	DOI: 10.3389/fpls.2022.788593	2015	IWB35933	5D	521.4	T	8.97	NA	NA	seedling	IT	Pst.571243	Pakistan	NA	Synthetic spring
[78]	DOI: 10.3389/fpls.2022.788593	2015	7A_529833812	7A	529.8	G	7.6	NA	NA	seedling	IT	Pst.173262	Pakistan	NA	Synthetic spring
[78]	DOI: 10.3389/fpls.2022.788593	2015	7A_696929784	7A	696.9	T	6.95	NA	NA	seedling	IT	Pst.571262	Pakistan	NA	Synthetic spring
[78]	DOI: 10.3389/fpls.2022.788593	2015	IWB7628	1A	3.1	C	6.83	NA	NA	Adult	DS&IT	NA	Pakistan	NA	Synthetic spring
[78]	DOI: 10.3389/fpls.2022.788593	2016	1A_3878168	1A	3.9	G	6.95	NA	NA	Adult	DS&IT	NA	Pakistan	NA	Synthetic spring
[78]	DOI: 10.3389/fpls.2022.788593	2015	IWB4201	1A	4	G	5.72	NA	NA	Adult	DS&IT	NA	Pakistan	NA	Synthetic spring
[78]	DOI: 10.3389/fpls.2022.788593	2016	IWB21700	1A	534.3	T	8.13	NA	NA	Adult	DS&IT	NA	Pakistan	NA	Synthetic spring
[78]	DOI: 10.3389/fpls.2022.788593	2015	1A_560487941	1A	560.5	G	5.98	NA	NA	Adult	DS&IT	NA	Pakistan	NA	Synthetic spring
[78]	DOI: 10.3389/fpls.2022.788593	2015	IWB10188	1A	581.5	G	9.09	NA	NA	Adult	DS&IT	NA	Pakistan	NA	Synthetic spring
[78]	DOI: 10.3389/fpls.2022.788593	2015	1B_8591698	1B	8.6	C	5.97	NA	NA	Adult	DS&IT	NA	Pakistan	NA	Synthetic spring
[78]	DOI: 10.3389/fpls.2022.788593	2016	IWB64963	1B	56.8	G	11.1	NA	NA	Adult	DS&IT	NA	Pakistan	NA	Synthetic spring
[78]	DOI: 10.3389/fpls.2022.788593	2015	IWB2120	1B	106.8	C	6.85	NA	NA	Adult	DS&IT	NA	Pakistan	NA	Synthetic spring
[78]	DOI: 10.3389/fpls.2022.788593	2016	IWB49173	1B	327.8	C	10.57	NA	NA	Adult	DS&IT	NA	Pakistan	NA	Synthetic spring
[78]	DOI: 10.3389/fpls.2022.788593	2015	1B_633336851	1B	633.3	C	3.26	NA	NA	Adult	DS&IT	NA	Pakistan	NA	Synthetic spring
[78]	DOI: 10.3389/fpls.2022.788593	2015	1B_683306760	1B	683.3	A	8.16	NA	NA	Adult	DS&IT	NA	Pakistan	NA	Synthetic spring
[78]	DOI: 10.3389/fpls.2022.788593	2016	2A_566856454	2A	466.9	T	9.06	NA	NA	Adult	DS&IT	NA	Pakistan	NA	Synthetic spring
[78]	DOI: 10.3389/fpls.2022.788593	2016	2B_163977776	2B	164	G	8.33	NA	NA	Adult	DS&IT	NA	Pakistan	NA	Synthetic spring
[78]	DOI: 10.3389/fpls.2022.788593	2016	2B_360129171	2B	360.1	G	6.89	NA	NA	Adult	DS&IT	NA	Pakistan	NA	Synthetic spring
[78]	DOI: 10.3389/fpls.2022.788593	2015	IWB35566	2B	783.2	G	5.11	NA	NA	Adult	DS&IT	NA	Pakistan	NA	Synthetic spring
[78]	DOI: 10.3389/fpls.2022.788593	2015	3A_130776756	3A	130.8	T	6.5	NA	NA	Adult	DS&IT	NA	Pakistan	NA	Synthetic spring
[78]	DOI: 10.3389/fpls.2022.788593	2015	3A_503145562	3A	503.1	G	3.88	NA	NA	Adult	DS&IT	NA	Pakistan	NA	Synthetic spring
[78]	DOI: 10.3389/fpls.2022.788593	2015	3A_736945971	3A	736.9	T	7.22	NA	NA	Adult	DS&IT	NA	Pakistan	NA	Synthetic spring
[78]	DOI: 10.3389/fpls.2022.788593	2015	IWA747	3B	55.5	G	9.26	NA	NA	Adult	DS&IT	NA	Pakistan	NA	Synthetic spring
[78]	DOI: 10.3389/fpls.2022.788593	2016	3B_55514953	3B	55.5	T	29.31	NA	NA	Adult	DS&IT	NA	Pakistan	NA	Synthetic spring
[78]	DOI: 10.3389/fpls.2022.788593	2016	3B_65339336	3B	65.3	G	14.21	NA	NA	Adult	DS&IT	NA	Pakistan	NA	Synthetic spring
[78]	DOI: 10.3389/fpls.2022.788593	2016	3B_470866042	3B	470.9	A	4.71	NA	NA	Adult	DS&IT	NA	Pakistan	NA	Synthetic spring
[78]	DOI: 10.3389/fpls.2022.788593	2016	3D_2620724	3D	2.6	C	8.2	NA	NA	Adult	DS&IT	NA	Pakistan	NA	Synthetic spring
[78]	DOI: 10.3389/fpls.2022.788593	2015	3D_355163225	3D	355.2	T	3.69	NA	NA	Adult	DS&IT	NA	Pakistan	NA	Synthetic spring
[78]	DOI: 10.3389/fpls.2022.788593	2016	3D_551073224	3D	551.1	T	6.64	NA	NA	Adult	DS&IT	NA	Pakistan	NA	Synthetic spring
[78]	DOI: 10.3389/fpls.2022.788593	2016	4A_438964494	4A	439	T	5.45	NA	NA	Adult	DS&IT	NA	Pakistan	NA	Synthetic spring
[78]	DOI: 10.3389/fpls.2022.788593	2016	IWB68805	4A	733.6	T	3.75	NA	NA	Adult	DS&IT	NA	Pakistan	NA	Synthetic spring
[78]	DOI: 10.3389/fpls.2022.788593	2016	4D_156687029	4D	156.7	G	13.35	NA	NA	Adult	DS&IT	NA	Pakistan	NA	Synthetic spring
[78]	DOI: 10.3389/fpls.2022.788593	2015	IWB33444	5A	481.9	C	9.01	NA	NA	Adult	DS&IT	NA	Pakistan	NA	Synthetic spring
[78]	DOI: 10.3389/fpls.2022.788593	2016	IWA4223	5A	670.4	C	4.71	NA	NA	Adult	DS&IT	NA	Pakistan	NA	Synthetic spring
[78]	DOI: 10.3389/fpls.2022.788593	2015	IWB7864	5B	2.6	G	6.14	NA	NA	Adult	DS&IT	NA	Pakistan	NA	Synthetic spring
[78]	DOI: 10.3389/fpls.2022.788593	2016	IWB65690	5B	10.8	G	12.44	NA	NA	Adult	DS&IT	NA	Pakistan	NA	Synthetic spring
[78]	DOI: 10.3389/fpls.2022.788593	2015	IWB8592	5B	64.7	G	8.81	NA	NA	Adult	DS&IT	NA	Pakistan	NA	Synthetic spring
[78]	DOI: 10.3389/fpls.2022.788593	2016	5B_207483057	5B	207.5	G	3.31	NA	NA	Adult	DS&IT	NA	Pakistan	NA	Synthetic spring
[78]	DOI: 10.3389/fpls.2022.788593	2016	5B_471381890	5B	471.4	G	6.28	NA	NA	Adult	DS&IT	NA	Pakistan	NA	Synthetic spring
[78]	DOI: 10.3389/fpls.2022.788593	2016	IWA2062	5B	542.6	G	6.48	NA	NA	Adult	DS&IT	NA	Pakistan	NA	Synthetic spring
[78]	DOI: 10.3389/fpls.2022.788593	2015	IWB65055	5B	692.6	T	8.44	NA	NA	Adult	DS&IT	NA	Pakistan	NA	Synthetic spring
[78]	DOI: 10.3389/fpls.2022.788593	2015	IWB14489	5D	133.5	G	6.04	NA	NA	Adult	DS&IT	NA	Pakistan	NA	Synthetic spring
[78]	DOI: 10.3389/fpls.2022.788593	2016	IWB9144	5D	487.6	A	4.52	NA	NA	Adult	DS&IT	NA	Pakistan	NA	Synthetic spring
[78]	DOI: 10.3389/fpls.2022.788593	2015	IWB30735	6A	297.7	C	8.9	NA	NA	Adult	DS&IT	NA	Pakistan	NA	Synthetic spring
[78]	DOI: 10.3389/fpls.2022.788593	2015	IWB66163	6A	415.9	T	3.82	NA	NA	Adult	DS&IT	NA	Pakistan	NA	Synthetic spring
[78]	DOI: 10.3389/fpls.2022.788593	2016	IWB40151	6A	456.6	A	5.44	NA	NA	Adult	DS&IT	NA	Pakistan	NA	Synthetic spring
[78]	DOI: 10.3389/fpls.2022.788593	2016	6A_595332866	6A	595.3	T	4.1	NA	NA	Adult	DS&IT	NA	Pakistan	NA	Synthetic spring
[78]	DOI: 10.3389/fpls.2022.788593	2016	IWB37028	6B	4.4	T	14.01	NA	NA	Adult	DS&IT	NA	Pakistan	NA	Synthetic spring
[78]	DOI: 10.3389/fpls.2022.788593	2016	6B_22858086	6B	22.9	A	9.36	NA	NA	Adult	DS&IT	NA	Pakistan	NA	Synthetic spring
[78]	DOI: 10.3389/fpls.2022.788593	2015	6B_31867138	6B	31.9	C	10.2	NA	NA	Adult	DS&IT	NA	Pakistan	NA	Synthetic spring
[78]	DOI: 10.3389/fpls.2022.788593	2015	6B_231490683	6B	231.5	A	5.98	NA	NA	Adult	DS&IT	NA	Pakistan	NA	Synthetic spring
[78]	DOI: 10.3389/fpls.2022.788593	2016	6B_361469100	6B	361.5	C	3.59	NA	NA	Adult	DS&IT	NA	Pakistan	NA	Synthetic spring
[78]	DOI: 10.3389/fpls.2022.788593	2015	6B_419133836	6B	419.1	G	6.62	NA	NA	Adult	DS&IT	NA	Pakistan	NA	Synthetic spring
[78]	DOI: 10.3389/fpls.2022.788593	2015	6B_618067850	6B	618.1	G	6.71	NA	NA	Adult	DS&IT	NA	Pakistan	NA	Synthetic spring
[78]	DOI: 10.3389/fpls.2022.788593	2015	6D_436810635	6D	436.8	G	10.85	NA	NA	Adult	DS&IT	NA	Pakistan	NA	Synthetic spring
[78]	DOI: 10.3389/fpls.2022.788593	2016	IWB74161	7A	47	C	5.05	NA	NA	Adult	DS&IT	NA	Pakistan	NA	Synthetic spring
[78]	DOI: 10.3389/fpls.2022.788593	2016	7A_234640959	7A	234.6	T	5.49	NA	NA	Adult	DS&IT	NA	Pakistan	NA	Synthetic spring
[78]	DOI: 10.3389/fpls.2022.788593	2016	IWB21762	7A	506.1	C	6.44	NA	NA	Adult	DS&IT	NA	Pakistan	NA	Synthetic spring
[78]	DOI: 10.3389/fpls.2022.788593	2016	7A_588284942	7A	588.3	G	4.34	NA	NA	Adult	DS&IT	NA	Pakistan	NA	Synthetic spring
[78]	DOI: 10.3389/fpls.2022.788593	2016	7A_675526339	7A	675.5	G	4.86	NA	NA	Adult	DS&IT	NA	Pakistan	NA	Synthetic spring
[78]	DOI: 10.3389/fpls.2022.788593	2015	7A_676996750	7A	677	G	7.02	NA	NA	Adult	DS&IT	NA	Pakistan	NA	Synthetic spring
[78]	DOI: 10.3389/fpls.2022.788593	2016	IWB26214	7B	59.6	C	8.24	NA	NA	Adult	DS&IT	NA	Pakistan	NA	Synthetic spring
[78]	DOI: 10.3389/fpls.2022.788593	2015	IWA5939	7B	582.3	C	11.9	NA	NA	Adult	DS&IT	NA	Pakistan	NA	Synthetic spring
[78]	DOI: 10.3389/fpls.2022.788593	2015	IWB13912	7B	692.6	T	7.47	NA	NA	Adult	DS&IT	NA	Pakistan	NA	Synthetic spring
[78]	DOI: 10.3389/fpls.2022.788593	2016	IWB48256	7B	711.5	T	7.87	NA	NA	Adult	DS&IT	NA	Pakistan	NA	Synthetic spring
[78]	DOI: 10.3389/fpls.2022.788593	2016	IWB12163	7B	727.5	G	6.45	NA	NA	Adult	DS&IT	NA	Pakistan	NA	Synthetic spring
[78]	DOI: 10.3389/fpls.2022.788593	2016	7B_746448232	7B	746.4	G	3.87	NA	NA	Adult	DS&IT	NA	Pakistan	NA	Synthetic spring
[78]	DOI: 10.3389/fpls.2022.788593	2016	IWB42068	7D	11.4	A	6.05	NA	NA	Adult	DS&IT	NA	Pakistan	NA	Synthetic spring
[78]	DOI: 10.3389/fpls.2022.788593	2015	IWB74163	7D	44.5	A	12.08	NA	NA	Adult	DS&IT	NA	Pakistan	NA	Synthetic spring
[78]	DOI: 10.3389/fpls.2022.788593	2015	IWB59266	7D	58.7	A	7.59	NA	NA	Adult	DS&IT	NA	Pakistan	NA	Synthetic spring
[78]	DOI: 10.3389/fpls.2022.788593	2016	7D_96173227	7D	96.2	T	3.25	NA	NA	Adult	DS&IT	NA	Pakistan	NA	Synthetic spring
[79]	DOI: 10.1186/s12870-020-02693-w	2014	IWB12562	1B	57.1 (Mbp)	C	5.7	NA	NA	Adult	DS	CYR32&CYR33	China	NA	NA
[79]	DOI: 10.1186/s12870-020-02693-w	2014	IWB43992	1B	330.2	G	5.8	NA	NA	Adult	DS	CYR32&CYR33	China	NA	NA
[79]	DOI: 10.1186/s12870-020-02693-w	2016	IWB41428	1B	666.9	C	4.8	NA	NA	Adult	DS	CYR32&CYR34	China	NA	NA
[79]	DOI: 10.1186/s12870-020-02693-w	2014	IWA6922	2A	4.8	A	10.5	NA	NA	Adult	DS	CYR32&CYR33	China	NA	NA
[79]	DOI: 10.1186/s12870-020-02693-w	2016	IWB29388	2A	758.4	A	5.1	NA	NA	Adult	DS	CYR32&CYR34	China	NA	NA
[79]	DOI: 10.1186/s12870-020-02693-w	2014	IWA4146	3B	730.3	A	7.5	NA	NA	Adult	DS	CYR32&CYR33	China	NA	NA
[79]	DOI: 10.1186/s12870-020-02693-w	2016	IWA5457	4A	65.5	A	5.1	NA	NA	Adult	DS	CYR32&CYR34	China	NA	NA
[79]	DOI: 10.1186/s12870-020-02693-w	2017	IWB58408	4A	597.9	T	5.2	NA	NA	Adult	DS	CYR32&CYR34	China	NA	NA
[79]	DOI: 10.1186/s12870-020-02693-w	2016	IWB71823	4B	532.6	G	6.4	NA	NA	Adult	DS	CYR32&CYR34	China	NA	NA
[79]	DOI: 10.1186/s12870-020-02693-w	2017	IWB35570	4B	558.1	C	5	NA	NA	Adult	DS	CYR32&CYR34	China	NA	NA
[79]	DOI: 10.1186/s12870-020-02693-w	2016	IWA2218	4B	566.6	T	5	NA	NA	Adult	DS	CYR32&CYR34	China	NA	NA
[79]	DOI: 10.1186/s12870-020-02693-w	2014	IWB58303	4B	575.9	C	4.9	NA	NA	Adult	DS	CYR32&CYR33	China	NA	NA
[79]	DOI: 10.1186/s12870-020-02693-w	2016	IWB60703	5B	700.2	A	5.3	NA	NA	Adult	DS	CYR32&CYR34	China	NA	NA
[79]	DOI: 10.1186/s12870-020-02693-w	2014	IWB58200	6B	712.2	A	7.1	NA	NA	Adult	DS	CYR32&CYR33	China	NA	NA
[79]	DOI: 10.1186/s12870-020-02693-w	2016	IWB9137	7B	232.3	G	5.9	NA	NA	Adult	DS	CYR32&CYR34	China	NA	NA
[79]	DOI: 10.1186/s12870-020-02693-w	2016	IWB24846	7B	613.3	A	5.5	NA	NA	Adult	DS	CYR32&CYR34	China	NA	NA
[79]	DOI: 10.1186/s12870-020-02693-w	2019	IWB71466	7B	701.2	G	5	NA	NA	Adult	DS	CYR32&CYR34	China	NA	NA
[79]	DOI: 10.1186/s12870-020-02693-w	2019	IWB38836	7B	708.1	T	6	NA	NA	Adult	DS	CYR32&CYR34	China	NA	NA
[79]	DOI: 10.1186/s12870-020-02693-w	2019	IWB45872	7B	718.5	T	5.9	NA	NA	Adult	DS	CYR32&CYR34	China	NA	NA
[79]	DOI: 10.1186/s12870-020-02693-w	2016	IWB7408	7B	743.6	T	5.6	NA	NA	Adult	DS	CYR32&CYR34	China	NA	NA
[79]	DOI: 10.1186/s12870-020-02693-w	2019	IWA7717	7D	611.8	T	5.4	NA	NA	Adult	DS	CYR32&CYR34	China	NA	NA
[79]	DOI: 10.1186/s12870-020-02693-w	2016	IWB45438	1B	9.7(Mb)	G/A	4.7	NA	NA	Adult	DS	CYR32&CYR35	China	NA	NA
[79]	DOI: 10.1186/s12870-020-02693-w	2017	IWB45438	1B	9.7 (Mb)	G/A	5.7	NA	NA	Adult	DS	CYR32&CYR36	China	NA	NA
[79]	DOI: 10.1186/s12870-020-02693-w	2016	IWA1787	1D	8.6 (Mb)	C/T	6	NA	NA	Adult	DS	CYR32&CYR37	China	NA	NA
[79]	DOI: 10.1186/s12870-020-02693-w	2014	IWB25308	2A	13.8	C/T	6	NA	NA	Adult	DS	CYR32&CYR38	China	NA	NA
[79]	DOI: 10.1186/s12870-020-02693-w	2019	IWB25308	2A	13.8	C/T	4.8	NA	NA	Adult	DS	CYR32&CYR39	China	NA	NA
[79]	DOI: 10.1186/s12870-020-02693-w	2016	IWA586	2B	453.3	T/C	5	NA	NA	Adult	DS	CYR32&CYR40	China	NA	NA
[79]	DOI: 10.1186/s12870-020-02693-w	2017	IWA586	2B	453.3	T/C	6.9	NA	NA	Adult	DS	CYR32&CYR41	China	NA	NA
[79]	DOI: 10.1186/s12870-020-02693-w	2104	IWB70396	3A	502.8	A/G	5.3	NA	NA	Adult	DS	CYR32&CYR42	China	NA	NA
[79]	DOI: 10.1186/s12870-020-02693-w	2016	IWB70396	3A	502.8	A/G	7	NA	NA	Adult	DS	CYR32&CYR43	China	NA	NA
[79]	DOI: 10.1186/s12870-020-02693-w	2017	IWB70396	3A	502.8	A/G	7.4	NA	NA	Adult	DS	CYR32&CYR44	China	NA	NA
[79]	DOI: 10.1186/s12870-020-02693-w	2016	IWB12253	2B	9.1	C/T	4.1	NA	NA	Adult	DS	CYR32&CYR45	China	NA	NA
[79]	DOI: 10.1186/s12870-020-02693-w	2016	IWB73717	4B	531.3	C/T	3.7	NA	NA	Adult	DS	CYR32&CYR46	China	NA	NA
[79]	DOI: 10.1186/s12870-020-02693-w	2016	IWB63337	4B	558.1	T/C	4	NA	NA	Adult	DS	CYR32&CYR47	China	NA	NA
[79]	DOI: 10.1186/s12870-020-02693-w	2017	IWB63337	4B	558.1	T/C	5.1	NA	NA	Adult	DS	CYR32&CYR48	China	NA	NA
[79]	DOI: 10.1186/s12870-020-02693-w	2014	IWB32927	4B	579.4	T/C	3.9	NA	NA	Adult	DS	CYR32&CYR49	China	NA	NA
[79]	DOI: 10.1186/s12870-020-02693-w	2016	IWB32927	4B	579.4	T/C	5.8	NA	NA	Adult	DS	CYR32&CYR50	China	NA	NA
[79]	DOI: 10.1186/s12870-020-02693-w	2016	IWB44356	4D	477.9	A/C	5.5	NA	NA	Adult	DS	CYR32&CYR51	China	NA	NA
[79]	DOI: 10.1186/s12870-020-02693-w	2017	IWB60233	6D	6	A/G	4.7	NA	NA	Adult	DS	CYR32&CYR52	China	NA	NA
[79]	DOI: 10.1186/s12870-020-02693-w	2019	IWB60233	6D	6	A/G	4.2	NA	NA	Adult	DS	CYR32&CYR53	China	NA	NA
[79]	DOI: 10.1186/s12870-020-02693-w	2016	IWB64121	7B	704.3	T/C	4.3	NA	NA	Adult	DS	CYR32&CYR54	China	NA	NA
[79]	DOI: 10.1186/s12870-020-02693-w	2019	IWB64121	7B	704.3	T/C	4.8	NA	NA	Adult	DS	CYR32&CYR55	China	NA	NA
[80]	doi: 10.1186/s12870-019-1764-4.	2016	AX-110375459	1A	55931144	C/T	7.4–8.4	NA	NA	Adult	DS	CYR32, CYR33, CYR34, G22-14, Su11-4, Su11-5, Su11-7	China	NA	NA
[80]	doi: 10.1186/s12870-019-1764-4.	2017	AX-110375459	1A	55931144	C/T	7.4–8.4	NA	NA	Adult	DS	CYR32, CYR33, CYR34, G22-14, Su11-4, Su11-5, Su11-7	China	NA	NA
[80]	doi: 10.1186/s12870-019-1764-4.	2016	AX-108839316	1B	670373135	T/C	6.4–9.1	NA	NA	Adult	DS	CYR32, CYR33, CYR34, G22-14, Su11-4, Su11-5, Su11-7	China	NA	NA
[80]	doi: 10.1186/s12870-019-1764-4.	2016	AX-108839316	1B	670373135	T/A	6.4–7.9	NA	NA	Adult	DS	CYR32, CYR33, CYR34, G22-14, Su11-4, Su11-5, Su11-7	China	NA	NA
[80]	doi: 10.1186/s12870-019-1764-4.	2017	AX-109440891	1B	670379326	T/A	6.4–7.9	NA	NA	Adult	DS	CYR32, CYR33, CYR34, G22-14, Su11-4, Su11-5, Su11-7	China	NA	NA
[80]	doi: 10.1186/s12870-019-1764-4.	2016	AX-109440891	1B	670379326	T/C	7–9.5	NA	NA	Adult	DS	CYR32, CYR33, CYR34, G22-14, Su11-4, Su11-5, Su11-7	China	NA	NA
[80]	doi: 10.1186/s12870-019-1764-4.	2017	AX-109389405	1B	670382321	T/C	7–9.5	NA	NA	Adult	DS	CYR32, CYR33, CYR34, G22-14, Su11-4, Su11-5, Su11-7	China	NA	NA
[80]	doi: 10.1186/s12870-019-1764-4.	2016	AX-109389405	1B	670382321	C/T	8.1–10	NA	NA	Adult	DS	CYR32, CYR33, CYR34, G22-14, Su11-4, Su11-5, Su11-7	China	NA	NA
[80]	doi: 10.1186/s12870-019-1764-4.	2017	AX-108930953	1B	670418012	C/T	8.1–10	NA	NA	Adult	DS	CYR32, CYR33, CYR34, G22-14, Su11-4, Su11-5, Su11-7	China	NA	NA
[80]	doi: 10.1186/s12870-019-1764-4.	2016	AX-108930953	1B	670418012	A/G	5.3–7.2	NA	NA	Adult	DS	CYR32, CYR33, CYR34, G22-14, Su11-4, Su11-5, Su11-7	China	NA	NA
[80]	doi: 10.1186/s12870-019-1764-4.	2017	AX-108800083	1B	670502837	A/G	5.3–7.2	NA	NA	Adult	DS	CYR32, CYR33, CYR34, G22-14, Su11-4, Su11-5, Su11-7	China	NA	NA
[80]	doi: 10.1186/s12870-019-1764-4.	2016	AX-108800083	1B	670502837	T/C	6.9-17%	NA	NA	Adult	IT&DS	CYR32, CYR33, CYR34, G22-14, Su11-4, Su11-5, Su11-7	China	NA	NA
[80]	doi: 10.1186/s12870-019-1764-4.	2017	AX-111488534	1B	670550099	T/C	6.9-17%	NA	NA	Adult	IT&DS	CYR32, CYR33, CYR34, G22-14, Su11-4, Su11-5, Su11-7	China	NA	NA
[80]	doi: 10.1186/s12870-019-1764-4.	2016	AX-111488534	1B	670550099	A/C	5.1–8.8	NA	NA	Adult	IT	CYR32, CYR33, CYR34, G22-14, Su11-4, Su11-5, Su11-7	China	NA	NA
[80]	doi: 10.1186/s12870-019-1764-4.	2017	AX-109335890	1B	670593327	A/C	5.1–8.8	NA	NA	Adult	IT	CYR32, CYR33, CYR34, G22-14, Su11-4, Su11-5, Su11-7	China	NA	NA
[80]	doi: 10.1186/s12870-019-1764-4.	2016	AX-109335890	1B	670593327	A/G	6.7–9.7	NA	NA	Adult	IT	CYR32, CYR33, CYR34, G22-14, Su11-4, Su11-5, Su11-7	China	NA	NA
[80]	doi: 10.1186/s12870-019-1764-4.	2017	AX-111471952	1B	681682184	A/G	6.7–9.7	NA	NA	Adult	IT	CYR32, CYR33, CYR34, G22-14, Su11-4, Su11-5, Su11-7	China	NA	NA
[80]	doi: 10.1186/s12870-019-1764-4.	2015	AX-111471952	1B	681682184	A/G	8–10.1	NA	NA	Adult	IT	CYR32, CYR33, CYR34, G22-14, Su11-4, Su11-5, Su11-7	China	NA	NA
[80]	doi: 10.1186/s12870-019-1764-4.	2017	AX-109329567	3D	595680421	A/G	8–10.1	NA	NA	Adult	IT	CYR32, CYR33, CYR34, G22-14, Su11-4, Su11-5, Su11-7	China	NA	NA
[80]	doi: 10.1186/s12870-019-1764-4.	2016	AX-109329567	3D	595680421	A/G	8.1–9.7	NA	NA	Adult	IT	CYR32, CYR33, CYR34, G22-14, Su11-4, Su11-5, Su11-7	China	NA	NA
[80]	doi: 10.1186/s12870-019-1764-4.	2017	AX-111623511	5A	101053846	A/G	8.1–9.7	TraesCS5A02G079700	NA	Adult	IT	CYR32, CYR33, CYR34, G22-14, Su11-4, Su11-5, Su11-7	China	glycosyltransferase 47 family	NA
[80]	doi: 10.1186/s12870-019-1764-4.	2016	AX-111623511	5A	101053846	T/C	6.1–10.4	TraesCS5A02G079700	NA	Adult	DS	CYR32, CYR33, CYR34, G22-14, Su11-4, Su11-5, Su11-7	China	glycosyltransferase 47 family	NA
[80]	doi: 10.1186/s12870-019-1764-4.	2017	AX-109907430	5A	566772733	T/C	6.1–10.4	TraesCS5A02G364700	NA	Adult	DS	CYR32, CYR33, CYR34, G22-14, Su11-4, Su11-5, Su11-7	China	protein kinase family	NA
[80]	doi: 10.1186/s12870-019-1764-4.	2017	AX-109907430	5A	566772733	T/C	6.1–10.4	TraesCS5A02G365300	NA	Adult	DS	CYR32, CYR33, CYR34, G22-14, Su11-4, Su11-5, Su11-8	China	Ser/Thr protein kinase family	NA
[80]	doi: 10.1186/s12870-019-1764-4.	2017	AX-109907430	5A	566772733	T/C	6.1–10.4	TraesCS5A02G365600	NA	Adult	DS	CYR32, CYR33, CYR34, G22-14, Su11-4, Su11-5, Su11-9	China	Ser/Thr protein kinase family	NA
[80]	doi: 10.1186/s12870-019-1764-4.	2017	AX-109907430	5A	566772733	T/C	6.1–10.4	TraesCS5A02G365700	NA	Adult	DS	CYR32, CYR33, CYR34, G22-14, Su11-4, Su11-5, Su11-10	China	Ser/Thr protein kinase family	NA
[80]	doi: 10.1186/s12870-019-1764-4.	2017	AX-109907430	5A	566772733	T/C	6.1–10.4	TraesCS5A02G365800	NA	Adult	DS	CYR32, CYR33, CYR34, G22-14, Su11-4, Su11-5, Su11-11	China	peptidase C1 family	NA
[80]	doi: 10.1186/s12870-019-1764-4.	2017	AX-109907430	5A	566772733	T/C	6.1–10.4	TraesCS5A02G367100	NA	Adult	DS	CYR32, CYR33, CYR34, G22-14, Su11-4, Su11-5, Su11-12	China	Ser/Thr protein kinase family	NA
[80]	doi: 10.1186/s12870-019-1764-4.	2017	AX-109907430	5A	566772733	T/C	6.1–10.4	TraesCS5A02G367700	NA	Adult	DS	CYR32, CYR33, CYR34, G22-14, Su11-4, Su11-5, Su11-13	China	Ser/Thr protein kinase family	NA
[80]	doi: 10.1186/s12870-019-1764-4.	2017	AX-109907430	5A	566772733	T/C	6.1–10.4	TraesCS5A02G367900	NA	Adult	DS	CYR32, CYR33, CYR34, G22-14, Su11-4, Su11-5, Su11-14	China	ABC transporter superfamily	NA
[80]	doi: 10.1186/s12870-019-1764-4.	2016	AX-109907430	5A	566772733	C/T	6.7–9.4	TraesCS5A02G364700	NA	Adult	DS	CYR32, CYR33, CYR34, G22-14, Su11-4, Su11-5, Su11-14	China	protein kinase family
[80]	doi: 10.1186/s12870-019-1764-4.	2016	AX-109907430	5A	566772733	C/T	6.7–9.4	TraesCS5A02G365300	NA	Adult	DS	CYR32, CYR33, CYR34, G22-14, Su11-4, Su11-5, Su11-14	China	Ser/Thr protein kinase family
[80]	doi: 10.1186/s12870-019-1764-4.	2016	AX-109907430	5A	566772733	C/T	6.7–9.4	TraesCS5A02G365600	NA	Adult	DS	CYR32, CYR33, CYR34, G22-14, Su11-4, Su11-5, Su11-14	China	Ser/Thr protein kinase family
[80]	doi: 10.1186/s12870-019-1764-4.	2016	AX-109907430	5A	566772733	C/T	6.7–9.4	TraesCS5A02G365700	NA	Adult	DS	CYR32, CYR33, CYR34, G22-14, Su11-4, Su11-5, Su11-14	China	Ser/Thr protein kinase family
[80]	doi: 10.1186/s12870-019-1764-4.	2016	AX-109907430	5A	566772733	C/T	6.7–9.4	TraesCS5A02G365800	NA	Adult	DS	CYR32, CYR33, CYR34, G22-14, Su11-4, Su11-5, Su11-14	China	peptidase C1 family
[80]	doi: 10.1186/s12870-019-1764-4.	2016	AX-109907430	5A	566772733	C/T	6.7–9.4	TraesCS5A02G367100	NA	Adult	DS	CYR32, CYR33, CYR34, G22-14, Su11-4, Su11-5, Su11-14	China	Ser/Thr protein kinase family
[80]	doi: 10.1186/s12870-019-1764-4.	2016	AX-109907430	5A	566772733	C/T	6.7–9.4	TraesCS5A02G367700	NA	Adult	DS	CYR32, CYR33, CYR34, G22-14, Su11-4, Su11-5, Su11-14	China	Ser/Thr protein kinase family
[80]	doi: 10.1186/s12870-019-1764-4.	2016	AX-109907430	5A	566772733	C/T	6.7–9.4	TraesCS5A02G367900	NA	Adult	DS	CYR32, CYR33, CYR34, G22-14, Su11-4, Su11-5, Su11-14	China	ABC transporter superfamily
[80]	doi: 10.1186/s12870-019-1764-4.	2017	AX-111051502	5B	554577408	C/T	6.7–9.4	NA	NA	Adult	DS	CYR32, CYR33, CYR34, G22-14, Su11-4, Su11-5, Su11-7	China	NA	NA
[80]	doi: 10.1186/s12870-019-1764-4.	2016	AX-111051502	5B	554577408	G/C	7.7–8.8	NA	NA	Adult	DS	CYR32, CYR33, CYR34, G22-14, Su11-4, Su11-5, Su11-7	China	NA	NA
[80]	doi: 10.1186/s12870-019-1764-4.	2017	AX-110123238	5B	589800894	G/C	7.7–8.8	NA	NA	Adult	DS	CYR32, CYR33, CYR34, G22-14, Su11-4, Su11-5, Su11-7	China	NA	NA
[80]	doi: 10.1186/s12870-019-1764-4.	2015	AX-110123238	5B	589800894	A/G	7.2–9.5	NA	NA	Adult	DS	CYR32, CYR33, CYR34, G22-14, Su11-4, Su11-5, Su11-7	China	NA	NA
[80]	doi: 10.1186/s12870-019-1764-4.	2016	AX-108943926	6A	24724553	A/G	7.2–9.5	NA	NA	Adult	DS	CYR32, CYR33, CYR34, G22-14, Su11-4, Su11-5, Su11-7	China	NA	NA
[80]	doi: 10.1186/s12870-019-1764-4.	2017	AX-108943926	6A	24724553	A/G	7.2–9.5	NA	NA	Adult	DS	CYR32, CYR33, CYR34, G22-14, Su11-4, Su11-5, Su11-7	China	NA	NA
[80]	doi: 10.1186/s12870-019-1764-4.	2016	AX-109937061	6B	28634217	C/T	7.4–13.3	NA	NA	Adult	DS	CYR32, CYR33, CYR34, G22-14, Su11-4, Su11-5, Su11-7	China	NA	NA
[80]	doi: 10.1186/s12870-019-1764-4.	2017	AX-109937061	6B	28634217	C/T	7.4–13.3	NA	NA	Adult	DS	CYR32, CYR33, CYR34, G22-14, Su11-4, Su11-5, Su11-7	China	NA	NA
[80]	doi: 10.1186/s12870-019-1764-4.	2015	AX-109348608	7A	81528245	G/A	6.8–8.2	NA	NA	Adult	IT	CYR32, CYR33, CYR34, G22-14, Su11-4, Su11-5, Su11-7	China	NA	NA
[80]	doi: 10.1186/s12870-019-1764-4.	2017	AX-109348608	7A	81528245	G/A	6.8–8.2	NA	NA	Adult	IT	CYR32, CYR33, CYR34, G22-14, Su11-4, Su11-5, Su11-7	China	NA	NA
[80]	doi: 10.1186/s12870-019-1764-4.	2016	AX-110518451	7B	711405854	G/A	6.4–11.3	NA	NA	Adult	IT	CYR32, CYR33, CYR34, G22-14, Su11-4, Su11-5, Su11-7	China	NA	NA
[80]	doi: 10.1186/s12870-019-1764-4.	2017	AX-110518451	7B	711405854	G/A	6.4–11.3	NA	NA	Adult	IT	CYR32, CYR33, CYR34, G22-14, Su11-4, Su11-5, Su11-7	China	NA	NA
[81]	DOI: 10.3389/fpls.2019.00596	2017	993186	2A	83.25 (cM)	NA	7.69	NA	NA	Adult	IT	NA	China	NA	NA
[81]	DOI: 10.3389/fpls.2019.00596	2015	1115258	2A	123.66	NA	11.08	NA	NA	Adult	IT	NA	China	NA	NA
[81]	DOI: 10.3389/fpls.2019.00596	2016	Xgwm389	3B	-	NA	10.29	NA	NA	Adult	IT	NA	China	NA	NA
[81]	DOI: 10.3389/fpls.2019.00596	2015	1161461	4A	24.08	NA	10.74	NA	NA	Adult	IT	NA	China	NA	NA
[81]	DOI: 10.3389/fpls.2019.00596	2015	2292362	4B	32.63	NA	9.64–12.48%	NA	NA	Adult	IT	NA	China	NA	NA
[81]	DOI: 10.3389/fpls.2019.00596	2015	3022885	4B	32.63	NA	10.61	NA	NA	Adult	IT	NA	China	NA	NA
[81]	DOI: 10.3389/fpls.2019.00596	2017	1266228	5B	42.96	NA	9.1	NA	NA	Adult	IT	NA	China	NA	NA
[81]	DOI: 10.3389/fpls.2019.00596	2015	1301734	5B	74.48	NA	7.54	NA	NA	Adult	IT	NA	China	NA	NA
[81]	DOI: 10.3389/fpls.2019.00596	2016	1309937	7A	75.85	NA	9.98	NA	NA	Adult	IT	NA	China	NA	NA
[81]	DOI: 10.3389/fpls.2019.00596	2015	Xcfd14	7D	-	NA	7.76	NA	NA	Adult	IT	NA	China	NA	NA
[81]	DOI: 10.3389/fpls.2019.00596	2015	3533134	1B	257.66	NA	9.79	NA	NA	Adult	DS	NA	China	NA	NA
[81]	DOI: 10.3389/fpls.2019.00596	2016	1080456	1D	11.06	NA	9.92	NA	NA	Adult	DS	NA	China	NA	NA
[81]	DOI: 10.3389/fpls.2019.00596	2015	3533777	2A	8.26	NA	10.04	NA	NA	Adult	DS	NA	China	NA	NA
[81]	DOI: 10.3389/fpls.2019.00596	2015	5332256	2B	41.54	NA	9.66	NA	NA	Adult	DS	NA	China	NA	NA
[81]	DOI: 10.3389/fpls.2019.00596	2016	Xbarc55	2B	-	NA	8.80–12.62%	NA	NA	Adult	DS	NA	China	NA	NA
[81]	DOI: 10.3389/fpls.2019.00596	2017	1115820	2D	130.86	NA	10.20–17.70%	NA	NA	Adult	DS	NA	China	NA	NA
[81]	DOI: 10.3389/fpls.2019.00596	2015	1089133	4B	45.05	NA	10.08	NA	NA	Adult	DS	NA	China	NA	NA
[81]	DOI: 10.3389/fpls.2019.00596	2016	1218468	4B	78.18	NA	10.67	NA	NA	Adult	DS	NA	China	NA	NA
[81]	DOI: 10.3389/fpls.2019.00596	2015	Xgwm234	5B	-	NA	9.53–10.70%	NA	NA	Adult	DS	NA	China	NA	NA
[81]	DOI: 10.3389/fpls.2019.00596	2016	1127951	6A	42.99	NA	11.13	NA	NA	Adult	DS	NA	China	NA	NA
[81]	DOI: 10.3389/fpls.2019.00596	2016	1244540	6A	48.23	NA	11.55	NA	NA	Adult	DS	NA	China	NA	NA
[81]	DOI: 10.3389/fpls.2019.00596	2016	3955268	6A	87.6	NA	8.00–9.29%	NA	NA	Adult	DS	NA	China	NA	NA
[81]	DOI: 10.3389/fpls.2019.00596	2016	3533288	6A	98.64	NA	10.87	NA	NA	Adult	DS	NA	China	NA	NA
[81]	DOI: 10.3389/fpls.2019.00596	2016	3385073	6A	99.2	NA	10.13	NA	NA	Adult	DS	NA	China	NA	NA
[81]	DOI: 10.3389/fpls.2019.00596	2016	1268178	6B	11	NA	11.74	NA	NA	Adult	DS	NA	China	NA	NA
[81]	DOI: 10.3389/fpls.2019.00596	2015	1159379	6B	54.11	NA	11.36	NA	NA	Adult	DS	NA	China	NA	NA
[81]	DOI: 10.3389/fpls.2019.00596	2016	1209024	6D	0.57	NA	10.29	NA	NA	Adult	DS	NA	China	NA	NA
[81]	DOI: 10.3389/fpls.2019.00596	2016	1100222	7A	6.23	NA	9.82	NA	NA	Adult	DS	NA	China	NA	NA
[81]	DOI: 10.3389/fpls.2019.00596	2016	1250999	7A	41.89	NA	9.48–1	NA	NA	Adult	DS	NA	China	NA	NA
[81]	DOI: 10.3389/fpls.2019.00596	2016	1708004	7A	57.89	NA	11.94	NA	NA	Adult	DS	NA	China	NA	NA
[81]	DOI: 10.3389/fpls.2019.00596	2016	1081577	7B	74.02	NA	10.19	NA	NA	Adult	DS	NA	China	NA	NA
[81]	DOI: 10.3389/fpls.2019.00596	2015	Xwmc335	7B	-	NA	0.0915	NA	NA	Adult	DS	NA	China	NA	NA
[81]	DOI: 10.3389/fpls.2019.00596	2015	Xwmc581	7B	-	NA	0.0899	NA	NA	Adult	DS	NA	China	NA	NA
[81]	DOI: 10.3389/fpls.2019.00596	2016	4910049	7D	52.39	NA	0.0989	NA	NA	Adult	DS	NA	China	NA	NA
[81]	DOI: 10.3389/fpls.2019.00596	2015	2242944	7D	154.81	NA	0.0997	NA	NA	Adult	DS	NA	China	NA	NA
[81]	DOI: 10.3389/fpls.2019.00596	2015	Xcfd68	7D	-	NA	0.1194	NA	NA	Adult	DS	NA	China	NA	NA
[81]	DOI: 10.3389/fpls.2019.00596	2015	1287759	1B	43.7	NA	0.103	NA	NA	Adult	DS	NA	China	NA	NA
[81]	DOI: 10.3389/fpls.2019.00596	2016	3938149	1B	48.8	NA	0.0839	NA	NA	Adult	IT&DS	NA	China	NA	NA
[81]	DOI: 10.3389/fpls.2019.00596	2015	Xgwm374	1B	-	NA	0.1195	NA	NA	Adult	IT&DS	NA	China	NA	NA
[81]	DOI: 10.3389/fpls.2019.00596	2017	Xwmc611	1B	-	NA	0.1113	NA	NA	Adult	IT&DS	NA	China	NA	NA
[81]	DOI: 10.3389/fpls.2019.00596	2017	1022670	1D	46.83	NA	8.8–10.63%	NA	NA	Adult	IT&DS	NA	China	NA	NA
[81]	DOI: 10.3389/fpls.2019.00596	2015	Xgwm337	1D	-	NA	0.0744	NA	NA	Adult	IT&DS	NA	China	NA	NA
[81]	DOI: 10.3389/fpls.2019.00596	2016	4394902	2B	81.05	NA	0.1387	NA	NA	Adult	IT&DS	NA	China	NA	NA
[81]	DOI: 10.3389/fpls.2019.00596	2016	2278639	2B	90.58	NA	0.104	NA	NA	Adult	IT&DS	NA	China	NA	NA
[81]	DOI: 10.3389/fpls.2019.00596	2016	1150091	3A	4.62	NA	0.101	NA	NA	Adult	IT&DS	NA	China	NA	NA
[81]	DOI: 10.3389/fpls.2019.00596	2017	1150427	3A	44.75	NA	0.1031	NA	NA	Adult	IT&DS	NA	China	NA	NA
[81]	DOI: 10.3389/fpls.2019.00596	2015	1105026	3A	46.82	NA	0.1211	NA	NA	Adult	IT&DS	NA	China	NA	NA
[81]	DOI: 10.3389/fpls.2019.00596	2015	Xcfd79	3A	52.58	NA	0.1084	NA	NA	Adult	IT&DS	NA	China	NA	NA
[81]	DOI: 10.3389/fpls.2019.00596	2015	1289226	3B	12.25	NA	0.1017–0.1173	NA	NA	Adult	IT&DS	NA	China	NA	NA
[81]	DOI: 10.3389/fpls.2019.00596	2015&2017	3937237	7D	12.41	NA	0.1011–0.1282%	NA	NA	Adult	IT&DS	NA	China	NA	NA
[81]	DOI: 10.3389/fpls.2019.00596	2015&2017	1128976	2B	1.59488	NA	0.307-0.460%	NA	NA	Adult	IT	NA	China	NA	NA
[81]	DOI: 10.3389/fpls.2019.00596	2015&2016	3948788	3B	134.572	NA	0.429-0.711%	NA	NA	Adult	DS	NA	China	NA	NA
[81]	DOI: 10.3389/fpls.2019.00596	2015&2016&2017	3937445	5B	66.0587	NA	0.401-0.912%	NA	NA	Adult	IT	NA	China	NA	NA
[81]	DOI: 10.3389/fpls.2019.00596	2015&2017	980334	5D	118.39	NA	0.436-0.913%	NA	NA	Adult	DS	NA	China	NA	NA
[81]	DOI: 10.3389/fpls.2019.00596	2015&2016	1032504	6A	8.31449	NA	0.400-0.835%	NA	NA	Adult	IT	NA	China	NA	NA
[81]	DOI: 10.3389/fpls.2019.00596	2015&2017	3955268	6A	87.6037	NA	0.409-0.929%	NA	NA	Adult	DS	NA	China	NA	NA
[81]	DOI: 10.3389/fpls.2019.00596	2015&2017	1109181	6D	53.2648	NA	0.527-0.819%	NA	NA	Adult	DS	NA	China	NA	NA
[81]	DOI: 10.3389/fpls.2019.00596	2015&2016	3064693	7A	11.077	NA	0.481-0.78%	NA	NA	Adult	DS	NA	China	NA	NA
[81]	DOI: 10.3389/fpls.2019.00596	2015&2017	1096092	4B	78.1788	NA	0.412-0.1042%	NA	NA	Adult	DS&IT	NA	China	NA	NA
[40]	DOI: 10.1007/s13353-019-00533-8	2014	BS00067586_51	1B	60.62	T/C	0.48	NA	NA	adult	DS&IT	V26	China	NA	Winter
[40]	DOI: 10.1007/s13353-019-00533-8	2013	Excalibur_c18876_334	1B	64.89	T/C	NA	NA	Yr26	seedling	IT	CRY32	China	NA	Winter
[40]	DOI: 10.1007/s13353-019-00533-8	2013	Excalibur_c18876_334	1B	64.89	T/C	0.54	NA	Yr26	ADULT	DS&IT	V26	China	NA	Winter
[40]	DOI: 10.1007/s13353-019-00533-8	2014	Excalibur_c18876_334	1B	64.89	T/C	0.5	NA	Yr26	ADULT	DS&IT	V26	China	NA	Winter
[40]	DOI: 10.1007/s13353-019-00533-8	2013	RAC875_c5227_1385	1B	66.07	A/G	na	NA	NA	seedling	IT	CRY33	China	NA	Winter
[40]	DOI: 10.1007/s13353-019-00533-8	2014	wsnp_CAP11_c631_419930	1B	69.3	T/C	0.48	NA	NA	Adult	DS&IT	V26	China	NA	Winter
[40]	DOI: 10.1007/s13353-019-00533-8	2014	Tdurum_contig29087_628	1B	135.96	A/G	0.49	NA	NA	adult	DS&IT	V26	China	NA	Winter
[40]	DOI: 10.1007/s13353-019-00533-8	2014	Tdurum_contig29087_757	1B	135.96	A/G	0.47	NA	NA	adult	DS&IT	V26	China	NA	Winter
[40]	DOI: 10.1007/s13353-019-00533-8	2013	Excalibur_c25640_110	1B	173.62	T/C	NA	NA	NA	seedling	IT	CRY32	China	NA	Winter
[40]	DOI: 10.1007/s13353-019-00533-8	2013	BS00086365_51	2A	47.22	A/G	0.51	NA	NA	adult	DS&IT	V26	China	NA	Winter
[40]	DOI: 10.1007/s13353-019-00533-8	2014	RAC875_rep_c69619_78	2A	130.89	A/C	0.47	NA	NA	adult	DS&IT	V26	China	NA	Winter
[40]	DOI: 10.1007/s13353-019-00533-8	2013	IAAV7287	2A	151.45	T/C	NA	NA	NA	seedling	IT	CRY32	China	NA	Winter
[40]	DOI: 10.1007/s13353-019-00533-8	2013	Kukri_c55951_97	2B	19.16	T/C	0.45	NA	NA	adult	DS&IT	V26	China	NA	Winter
[40]	DOI: 10.1007/s13353-019-00533-8	2014	Kukri_c55951_97	2B	19.16	T/C	0.57	NA	NA	afult	DS&IT	V26	China	NA	Winter
[40]	DOI: 10.1007/s13353-019-00533-8	2013	BobWhite_c32319_313	2B	134.46	A/G	0.46	NA	Yr3	adult	DS&IT	V26	China	NA	Winter
[40]	DOI: 10.1007/s13353-019-00533-8	2013	BS00009637_51	2D	96.88	C/G	NA	NA	NA	seedling	IT	CRY32	China	NA	Winter
[40]	DOI: 10.1007/s13353-019-00533-8	2014	TA002369-0369	4A	154.3	A/G	0.45	NA	NA	adult	DS&IT	V26	China	NA	Winter
[40]	DOI: 10.1007/s13353-019-00533-8	2013	BS00079942_51	6A	71.24	A/G	0.5	NA	NA	adult	DS&IT	V26	China	NA	Winter
[40]	DOI: 10.1007/s13353-019-00533-8	2014	wsnp_Ex_c965_1846161	6A	100.12	T/C	0.48	NA	NA	adult	DS&IT	V26	China	NA	Winter
[41]	DOI: 10.3389/fpls.2020.00998	2018	IWA3409	1AL	571 (Mbp)	A	0.11	NA	NA	seedling	IT	PSTv-4	USA	NA	Winter
[41]	DOI: 10.3389/fpls.2020.00998	2018	IWB44699	1BS	2	G	0.12	NA	NA	seedling	IT	PSTv-4	USA	NA	Winter
[41]	DOI: 10.3389/fpls.2020.00998	2018	IWB44699	1BS	2	G	0.11	NA	NA	seedling	IT	PSTv-14	USA	NA	Winter
[41]	DOI: 10.3389/fpls.2020.00998	2018	IWB44699	1BS	2	G	0.11	NA	NA	seedling	IT	PSTv-37	USA	NA	Winter
[41]	DOI: 10.3389/fpls.2020.00998	2018	IWB44699	1BS	2	G	0.12	NA	NA	seedling	IT	PSTv-40	USA	NA	Winter
[41]	DOI: 10.3389/fpls.2020.00998	2018	IWB44699	1BS	2	G	0.11	NA	NA	seedling	IT	PSTv-51	USA	NA	Winter
[41]	DOI: 10.3389/fpls.2020.00998	2018	IWB44699	1BS	2	G	0.12	NA	NA	seedling	IT	PSTv-198	USA	NA	Winter
[41]	DOI: 10.3389/fpls.2020.00998	2018	IWB25290	2AL	737	A	0.11	NA	NA	seedling	IT	PSTv-51	USA	NA	Winter
[41]	DOI: 10.3389/fpls.2020.00998	2018	IWB6997	2AL	739	A	0.09	NA	NA	seedling	IT	PSTv-51	USA	NA	Winter
[41]	DOI: 10.3389/fpls.2020.00998	2018	IWB6997	2AL	739	A	0.12	NA	NA	seedling	IT	PSTv-4	USA	NA	Winter
[41]	DOI: 10.3389/fpls.2020.00998	2018	IWB34793	2BL	524	A	0.11	NA	NA	seedling	IT	PSTv-4	USA	NA	Winter
[41]	DOI: 10.3389/fpls.2020.00998	2018	IWB34793	2BL	524	A	0.12	NA	NA	seedling	IT	PSTv-51	USA	NA	Winter
[41]	DOI: 10.3389/fpls.2020.00998	2018	IWA229	2DL	619	G	0.23	NA	NA	seedling	IT	PSTv-4	USA	NA	Winter
[41]	DOI: 10.3389/fpls.2020.00998	2018	IWB44443	3AL	639	A	0.18	NA	NA	seedling	IT	PSTv-40	USA	NA	Winter
[41]	DOI: 10.3389/fpls.2020.00998	2018	IWB44966	4AL	538	A	0.25	NA	NA	seedling	IT	PSTv-37	USA	NA	Winter
[41]	DOI: 10.3389/fpls.2020.00998	2018	IWA5116	4AL	605	C	0.14	NA	NA	seedling	IT	PSTv-51	USA	NA	Winter
[41]	DOI: 10.3389/fpls.2020.00998	2018	IWA2869	4BL	666	A	0.13	NA	NA	seedling	IT	PSTv-14	USA	NA	Winter
[41]	DOI: 10.3389/fpls.2020.00998	2018	IWB43581	5AL	644	T	0.22	NA	NA	seedling	IT	PSTv-51	USA	NA	Winter
[41]	DOI: 10.3389/fpls.2020.00998	2018	IWB43581	5AL	644	T	0.24	NA	NA	seedling	IT	PSTv-198	USA	NA	Winter
[41]	DOI: 10.3389/fpls.2020.00998	2018	IWB29509	5BL	685	A	0.19	NA	NA	seedling	IT	PSTv-51	USA	NA	Winter
[41]	DOI: 10.3389/fpls.2020.00998	2018	IWB29509	5BL	685	A	0.25	NA	NA	seedling	IT	PSTv-198	USA	NA	Winter
[41]	DOI: 10.3389/fpls.2020.00998	2018	IWB16856	5DS	59	G	0.15	NA	NA	seedling	IT	PSTv-4	USA	NA	Winter
[41]	DOI: 10.3389/fpls.2020.00998	2018	IWB16856	5DS	59	G	0.21	NA	NA	seedling	IT	PSTv-14	USA	NA	Winter
[41]	DOI: 10.3389/fpls.2020.00998	2018	IWB16856	5DS	59	G	0.13	NA	NA	seedling	IT	PSTv-37	USA	NA	Winter
[41]	DOI: 10.3389/fpls.2020.00998	2018	IWB16856	5DS	59	G	0.11	NA	NA	seedling	IT	PSTv-40	USA	NA	Winter
[41]	DOI: 10.3389/fpls.2020.00998	2018	IWB16856	5DS	59	G	0.12	NA	NA	seedling	IT	PSTv-51	USA	NA	Winter
[41]	DOI: 10.3389/fpls.2020.00998	2018	IWB16856	5DS	59	G	0.12	NA	NA	seedling	IT	PSTv-198	USA	NA	Winter
[41]	DOI: 10.3389/fpls.2020.00998	2018	IWB52712	6AL	356	C	0.11	NA	NA	seedling	IT	PSTv-14	USA	NA	Winter
[41]	DOI: 10.3389/fpls.2020.00998	2018	IWB52712	6AL	356	C	0.09	NA	NA	seedling	IT	PSTv-198	USA	NA	Winter
[41]	DOI: 10.3389/fpls.2020.00998	2018	IWA6322	7BL	457	A	0.24	NA	NA	seedling	IT	PSTv-14	USA	NA	Winter
[41]	DOI: 10.3389/fpls.2020.00998	2018	IWB72939	7BL	683	A	0.26	NA	NA	seedling	IT	PSTv-37	USA	NA	Winter
[41]	DOI: 10.3389/fpls.2020.00998	2018	IWB8633	1AL	223	C	0.08	NA	NA	Adult	IT	NA	USA	NA	Winter
[41]	DOI: 10.3389/fpls.2020.00998	2018	IWB8633	1AL	223	C	0.12	NA	NA	Adult	DS	NA	USA	NA	Winter
[41]	DOI: 10.3389/fpls.2020.00998	2018	IWB8633	1AL	223	C	0.1	NA	NA	Adult	IT	NA	USA	NA	Winter
[41]	DOI: 10.3389/fpls.2020.00998	2018	IWB8633	1AL	223	C	0.12	NA	NA	Adult	DS	NA	USA	NA	Winter
[41]	DOI: 10.3389/fpls.2020.00998	2019	IWB8633	1AL	223	C	0.11	NA	NA	Adult	IT	NA	USA	NA	Winter
[41]	DOI: 10.3389/fpls.2020.00998	2019	IWB8633	1AL	223	C	0.09	NA	NA	Adult	DS	NA	USA	NA	Winter
[41]	DOI: 10.3389/fpls.2020.00998	2019	IWB8633	1AL	223	C	0.09	NA	NA	Adult	DS	NA	USA	NA	Winter
[41]	DOI: 10.3389/fpls.2020.00998	2018&2019	IWB8633	1AL	223	C	0.12	NA	NA	Adult	IT	NA	USA	NA	Winter
[41]	DOI: 10.3389/fpls.2020.00998	2018&2019	IWB8633	1AL	223	C	0.13	NA	NA	Adult	DS	NA	USA	NA	Winter
[41]	DOI: 10.3389/fpls.2020.00998	2018	IWA6710	1AL	518	T	0.11	NA	NA	Adult	DS	NA	USA	NA	Winter
[41]	DOI: 10.3389/fpls.2020.00998	2019	IWA6710	1AL	518	T	0.09	NA	NA	Adult	DS	NA	USA	NA	Winter
[41]	DOI: 10.3389/fpls.2020.00998	2018	IWB2803	1DS	4	T	0.15	NA	NA	Adult	IT	NA	USA	NA	Winter
[41]	DOI: 10.3389/fpls.2020.00998	2018	IWB2803	1DS	4	T	0.11	NA	NA	Adult	DS	NA	USA	NA	Winter
[41]	DOI: 10.3389/fpls.2020.00998	2019	IWB2803	1DS	4	T	0.11	NA	NA	Adult	IT	NA	USA	NA	Winter
[41]	DOI: 10.3389/fpls.2020.00998	2019	IWB2803	1DS	4	T	0.14	NA	NA	Adult	DS	NA	USA	NA	Winter
[41]	DOI: 10.3389/fpls.2020.00998	2018&2019	IWB2803	1DS	4	T	0.13	NA	NA	Adult	IT	NA	USA	NA	Winter
[41]	DOI: 10.3389/fpls.2020.00998	2018&2019	IWB2803	1DS	4	T	0.09	NA	NA	Adult	DS	NA	USA	NA	Winter
[41]	DOI: 10.3389/fpls.2020.00998	2019	IWA1787	1DS	8	C	0.11	NA	NA	Adult	IT	NA	USA	NA	Winter
[41]	DOI: 10.3389/fpls.2020.00998	2018	IWA3446	1DL	203	G	0.1	NA	NA	Adult	IT	NA	USA	NA	Winter
[41]	DOI: 10.3389/fpls.2020.00998	2018	IWA3446	1DL	203	G	0.11	NA	NA	Adult	DS	NA	USA	NA	Winter
[41]	DOI: 10.3389/fpls.2020.00998	2019	IWA3446	1DL	203	G	0.08	NA	NA	Adult	DS	NA	USA	NA	Winter
[41]	DOI: 10.3389/fpls.2020.00998	2019	IWA3446	1DL	203	G	0.12	NA	NA	Adult	DS	NA	USA	NA	Winter
[41]	DOI: 10.3389/fpls.2020.00998	2018&2019	IWA3446	1DL	203	G	0.11	NA	NA	Adult	DS	NA	USA	NA	Winter
[41]	DOI: 10.3389/fpls.2020.00998	2019	IWB40903	2AS	4	A	0.12	NA	NA	Adult	IT	NA	USA	NA	Winter
[41]	DOI: 10.3389/fpls.2020.00998	2019	IWB40903	2AS	4	A	0.11	NA	NA	Adult	DS	NA	USA	NA	Winter
[41]	DOI: 10.3389/fpls.2020.00998	2018	IWB40903	2AS	4	A	0.12	NA	NA	Adult	IT	NA	USA	NA	Winter
[41]	DOI: 10.3389/fpls.2020.00998	2018	IWB40903.2A	2AS	4	A	0.1	NA	NA	Adult	DS	NA	USA	NA	Winter
[41]	DOI: 10.3389/fpls.2020.00998	2019	IWB40903	2AS	4	A	0.12	NA	NA	Adult	DS	NA	USA	NA	Winter
[41]	DOI: 10.3389/fpls.2020.00998	2018&2019	IWB40903	2AS	4	A	0.11	NA	NA	Adult	IT	NA	USA	NA	Winter
[41]	DOI: 10.3389/fpls.2020.00998	2018&2019	IWB40903	2AS	4	A	0.14	NA	NA	Adult	DS	NA	USA	NA	Winter
[41]	DOI: 10.3389/fpls.2020.00998	2018	IWB47291	2BS	9	C	0.15	NA	NA	Adult	IT	NA	USA	NA	Winter
[41]	DOI: 10.3389/fpls.2020.00998	2019	IWB54530	2BS	47	A	0.11	NA	NA	Adult	IT	NA	USA	NA	Winter
[41]	DOI: 10.3389/fpls.2020.00998	2018	IWA3452	2BS	420	C	0.13	NA	NA	Adult	DS	NA	USA	NA	Winter
[41]	DOI: 10.3389/fpls.2020.00998	2019	IWA3452	2BS	420	C	0.1	NA	NA	Adult	DS	NA	USA	NA	Winter
[41]	DOI: 10.3389/fpls.2020.00998	2018&2019	IWA3452	2BS	420	C	0.11	NA	NA	Adult	DS	NA	USA	NA	Winter
[41]	DOI: 10.3389/fpls.2020.00998	2018&2019	IWA3452	2BS	420	C	0.14	NA	NA	Adult	DS	NA	USA	NA	Winter
[41]	DOI: 10.3389/fpls.2020.00998	2018	IWB22615	2DS	5	C	0.12	NA	NA	Adult	IT	NA	USA	NA	Winter
[41]	DOI: 10.3389/fpls.2020.00998	2018	IWB22615	2DS	5	C	0.14	NA	NA	Adult	DS	NA	USA	NA	Winter
[41]	DOI: 10.3389/fpls.2020.00998	2019	IWB22615	2DS	5	C	0.13	NA	NA	Adult	IT	NA	USA	NA	Winter
[41]	DOI: 10.3389/fpls.2020.00998	2019	IWB22615	2DS	5	C	0.13	NA	NA	Adult	DS	NA	USA	NA	Winter
[41]	DOI: 10.3389/fpls.2020.00998	2018&2019	IWB22615	2DS	5	C	0.12	NA	NA	Adult	IT	NA	USA	NA	Winter
[41]	DOI: 10.3389/fpls.2020.00998	2018&2019	IWB22615	2DS	5	C	0.14	NA	NA	Adult	DS	NA	USA	NA	Winter
[41]	DOI: 10.3389/fpls.2020.00998	2018	IWB57369	2DS	12	T	0.17	NA	NA	Adult	IT	NA	USA	NA	Winter
[41]	DOI: 10.3389/fpls.2020.00998	2018	IWB57369.2D	2DS	12	T	0.2	NA	NA	Adult	DS	NA	USA	NA	Winter
[41]	DOI: 10.3389/fpls.2020.00998	2018	IWB57369	2DS	12	T	0.11	NA	NA	Adult	DS	NA	USA	NA	Winter
[41]	DOI: 10.3389/fpls.2020.00998	2018	IWB57369	2DS	12	T	0.18	NA	NA	Adult	IT	NA	USA	NA	Winter
[41]	DOI: 10.3389/fpls.2020.00998	2019	IWB57369	2DS	12	T	0.12	NA	NA	Adult	DS	NA	USA	NA	Winter
[41]	DOI: 10.3389/fpls.2020.00998	2018&2019	IWB57369	2DS	12	T	0.16	NA	NA	Adult	IT	NA	USA	NA	Winter
[41]	DOI: 10.3389/fpls.2020.00998	2018&2019	IWB57369	2DS	12	T	0.17	NA	NA	Adult	DS	NA	USA	NA	Winter
[41]	DOI: 10.3389/fpls.2020.00998	2018	IWB5467	2DS	20	A	0.09	NA	NA	Adult	IT	NA	USA	NA	Winter
[41]	DOI: 10.3389/fpls.2020.00998	2019	IWB5467	2DS	20	A	0.11	NA	NA	Adult	DS	NA	USA	NA	Winter
[41]	DOI: 10.3389/fpls.2020.00998	2019	IWB5467	2DS	20	A	0.13	NA	NA	Adult	IT	NA	USA	NA	Winter
[41]	DOI: 10.3389/fpls.2020.00998	2019	IWB5467	2DS	20	A	0.12	NA	NA	Adult	DS	NA	USA	NA	Winter
[41]	DOI: 10.3389/fpls.2020.00998	2019	IWB8118	3BL	796	A	0.1	NA	NA	Adult	IT	NA	USA	NA	Winter
[41]	DOI: 10.3389/fpls.2020.00998	2018	IWA3531	3DS	26	C	0.11	NA	NA	Adult	IT	NA	USA	NA	Winter
[41]	DOI: 10.3389/fpls.2020.00998	2019	IWA559	4AL	699	G	0.08	NA	NA	Adult	IT	NA	USA	NA	Winter
[41]	DOI: 10.3389/fpls.2020.00998	2018	IWA214	6AL	600	T	0.09	NA	NA	Adult	DS	NA	USA	NA	Winter
[41]	DOI: 10.3389/fpls.2020.00998	2019	IWA1017	6BL	528	G	0.08	NA	NA	Adult	IT	NA	USA	NA	Winter
[41]	DOI: 10.3389/fpls.2020.00998	2018	IWB49467	7AS	57	T	0.15	NA	NA	Adult	DS	NA	USA	NA	Winter
[41]	DOI: 10.3389/fpls.2020.00998	2019	IWB49467	7AS	57	T	0.23	NA	NA	Adult	DS	NA	USA	NA	Winter
[41]	DOI: 10.3389/fpls.2020.00998	2018&2019	IWB49467	7AS	57	T	0.18	NA	NA	Adult	IT	NA	USA	NA	Winter
[41]	DOI: 10.3389/fpls.2020.00998	2018&2019	IWB49467	7AS	57	T	0.14	NA	NA	Adult	DS	NA	USA	NA	Winter
[41]	DOI: 10.3389/fpls.2020.00998	2018&2019	IWB9609	7AS	19	T	0.13	NA	NA	Adult	IT	NA	USA	NA	Winter
[41]	DOI: 10.3389/fpls.2020.00998	2018	IWA4362	7BL	435	T	0.09	NA	NA	Adult	IT	NA	USA	NA	Winter
[41]	DOI: 10.3389/fpls.2020.00998	2019	IWA4362	7BL	435	T	0.11	NA	NA	Adult	DS	NA	USA	NA	Winter
[42]	DOI: 10.3389/fpls.2020.00625	2018	AX-110473633	1A	337993377	NA	0.093–0.169	NA	NA	Adult	IT	CYR32, CYR33, CYR34,Su11-4, Su11-5, Su11-7, and G22-14	China	NA	NA
[42]	DOI: 10.3389/fpls.2020.00625	2019	AX-110473633	1A	337993377	NA	0.093–0.169	NA	NA	Adult	IT	CYR32, CYR33, CYR34,Su11-4, Su11-5, Su11-7, and G22-14	China	NA	NA
[42]	DOI: 10.3389/fpls.2020.00625	2018&2019	AX-110473633	1A	337993377	NA	0.093–0.169	NA	NA	Adult	IT	CYR32, CYR33, CYR34,Su11-4, Su11-5, Su11-7, and G22-14	China	NA	NA
[42]	DOI: 10.3389/fpls.2020.00625	2019	AX-110473633	1A	337993377	NA	0.115–0.164	NA	NA	Adult	DS	CYR32, CYR33, CYR34,Su11-4, Su11-5, Su11-7, and G22-14	China	NA	NA
[42]	DOI: 10.3389/fpls.2020.00625	2018&2019	AX-110473633	1A	337993377	NA	0.115–0.164	NA	NA	Adult	DS	CYR32, CYR33, CYR34,Su11-4, Su11-5, Su11-7, and G22-14	China	NA	NA
[42]	DOI: 10.3389/fpls.2020.00625	2019	AX-110473633	1A	337993377	NA	0.108–0.122	NA	NA	Adult	DI	CYR32, CYR33, CYR34,Su11-4, Su11-5, Su11-7, and G22-14	China	NA	NA
[42]	DOI: 10.3389/fpls.2020.00625	2019	AX-109409080	1A	535919449	NA	0.113–0.175	NA	NA	Adult	IT	CYR32, CYR33, CYR34,Su11-4, Su11-5, Su11-7, and G22-14	China	NA	NA
[42]	DOI: 10.3389/fpls.2020.00625	2019	AX-109409080	1A	535919449	NA	0.112–0.202	NA	NA	Adult	DS	CYR32, CYR33, CYR34,Su11-4, Su11-5, Su11-7, and G22-14	China	NA	NA
[42]	DOI: 10.3389/fpls.2020.00625	2019	AX-109302093	2B	158642717	NA	0.122–0.226	NA	NA	Adult	IT	CYR32, CYR33, CYR34,Su11-4, Su11-5, Su11-7, and G22-14	China	NA	NA
[42]	DOI: 10.3389/fpls.2020.00625	2019	AX-109302093	2B	158642717	NA	0.161–0.247	NA	NA	Adult	DS	CYR32, CYR33, CYR34,Su11-4, Su11-5, Su11-7, and G22-14	China	NA	NA
[42]	DOI: 10.3389/fpls.2020.00625	2019	AX-109302093	2B	158642717	NA	0.113–0.205	NA	NA	Adult	DI	CYR32, CYR33, CYR34,Su11-4, Su11-5, Su11-7, and G22-14	China	NA	NA
[42]	DOI: 10.3389/fpls.2020.00625	2019	AX-109302093	2B	158642717	NA	0.122–0.206	NA	NA	Adult	AUDPC	CYR32, CYR33, CYR34,Su11-4, Su11-5, Su11-7, and G22-14	China	NA	NA
[42]	DOI: 10.3389/fpls.2020.00625	2019	AX-109311497	2B	158776763	NA	0.121–0.223	NA	NA	Adult	IT	CYR32, CYR33, CYR34,Su11-4, Su11-5, Su11-7, and G22-14	China	NA	NA
[42]	DOI: 10.3389/fpls.2020.00625	2019	AX-109311497	2B	158776763	NA	0.159–0.244	NA	NA	Adult	DS	CYR32, CYR33, CYR34,Su11-4, Su11-5, Su11-7, and G22-14	China	NA	NA
[42]	DOI: 10.3389/fpls.2020.00625	2019	AX-109311497	2B	158776763	NA	0.144–0.202	NA	NA	Adult	DI	CYR32, CYR33, CYR34,Su11-4, Su11-5, Su11-7, and G22-14	China	NA	NA
[42]	DOI: 10.3389/fpls.2020.00625	2019	AX-109311497	2B	158776763	NA	0.121–0.202	NA	NA	Adult	AUDPC	CYR32, CYR33, CYR34,Su11-4, Su11-5, Su11-7, and G22-14	China	NA	NA
[42]	DOI: 10.3389/fpls.2020.00625	2019	AX-110644789	2B	159099539	NA	0.122–0.226	NA	NA	Adult	IT	CYR32, CYR33, CYR34,Su11-4, Su11-5, Su11-7, and G22-14	China	NA	NA
[42]	DOI: 10.3389/fpls.2020.00625	2019	AX-110644789	2B	159099539	NA	0.161–0.247	NA	NA	Adult	DS	CYR32, CYR33, CYR34,Su11-4, Su11-5, Su11-7, and G22-14	China	NA	NA
[42]	DOI: 10.3389/fpls.2020.00625	2019	AX-110644789	2B	159099539	NA	0.113–0.205	NA	NA	Adult	DI	CYR32, CYR33, CYR34,Su11-4, Su11-5, Su11-7, and G22-14	China	NA	NA
[42]	DOI: 10.3389/fpls.2020.00625	2019	AX-110644789	2B	159099539	NA	0.122–0.206	NA	NA	Adult	AUDPC	CYR32, CYR33, CYR34,Su11-4, Su11-5, Su11-7, and G22-14	China	NA	NA
[42]	DOI: 10.3389/fpls.2020.00625	2019	AX-109323267	2B	159205262	NA	0.122–0.226	NA	NA	Adult	IT	CYR32, CYR33, CYR34,Su11-4, Su11-5, Su11-7, and G22-14	China	NA	NA
[42]	DOI: 10.3389/fpls.2020.00625	2019	AX-109323267	2B	159205262	NA	0.161–0.247	NA	NA	Adult	DS	CYR32, CYR33, CYR34,Su11-4, Su11-5, Su11-7, and G22-14	China	NA	NA
[42]	DOI: 10.3389/fpls.2020.00625	2019	AX-109323267	2B	159205262	NA	0.113–0.205	NA	NA	Adult	DI	CYR32, CYR33, CYR34,Su11-4, Su11-5, Su11-7, and G22-14	China	NA	NA
[42]	DOI: 10.3389/fpls.2020.00625	2019	AX-109323267	2B	159205262	NA	0.122–0.206	NA	NA	Adult	AUDPC	CYR32, CYR33, CYR34,Su11-4, Su11-5, Su11-7, and G22-14	China	NA	NA
[42]	DOI: 10.3389/fpls.2020.00625	2019	AX-111602206	5A	414417931	NA	0.119–0.192	TraesCS5A01G204800	NA	Adult	IT	CYR32, CYR33, CYR34,Su11-4, Su11-5, Su11-7, and G22-14	China	UBX domain-containing protein	NA
[42]	DOI: 10.3389/fpls.2020.00625	2019	AX-111602206	5A	414417931	NA	0.115–0.233	TraesCS5A01G204800	NA	Adult	DS	CYR32, CYR33, CYR34,Su11-4, Su11-5, Su11-7, and G22-14	China	UBX domain-containing protein	NA
[42]	DOI: 10.3389/fpls.2020.00625	2019	AX-111602206	5A	414417931	NA	0.117–0.206	TraesCS5A01G204800	NA	Adult	DI	CYR32, CYR33, CYR34,Su11-4, Su11-5, Su11-7, and G22-14	China	UBX domain-containing protein	NA
[42]	DOI: 10.3389/fpls.2020.00625	2019	AX-111602206	5A	414417931	NA	0.127–0.194	TraesCS5A01G204800	NA	Adult	AUDPC	CYR32, CYR33, CYR34,Su11-4, Su11-5, Su11-7, and G22-14	China	UBX domain-containing protein	NA
[42]	DOI: 10.3389/fpls.2020.00625	2019	AX-109787548	5D	341595505	NA	0.106–0.158	TraesCS5D01G234300	NA	Adult	IT	CYR32, CYR33, CYR34,Su11-4, Su11-5, Su11-7, and G22-14	China	S-adenosyl-L-methionine-dependent methyltransferases superfamily protein	NA
[42]	DOI: 10.3389/fpls.2020.00625	2019	AX-109787548	5D	341595505	NA	0.139–0.205	TraesCS5D01G234300	NA	Adult	DS	CYR32, CYR33, CYR34,Su11-4, Su11-5, Su11-7, and G22-14	China	S-adenosyl-L-methionine-dependent methyltransferases superfamily protein	NA
[42]	DOI: 10.3389/fpls.2020.00625	2019	AX-109787548	5D	341595505	NA	0.123–0.161	TraesCS5D01G234300	NA	Adult	DI	CYR32, CYR33, CYR34,Su11-4, Su11-5, Su11-7, and G22-14	China	S-adenosyl-L-methionine-dependent methyltransferases superfamily protein	NA
[42]	DOI: 10.3389/fpls.2020.00625	2019	AX-109787548	5D	341595505	NA	0.107–0.166	TraesCS5D01G234300	NA	Adult	AUDPC	CYR32, CYR33, CYR34,Su11-4, Su11-5, Su11-7, and G22-14	China	S-adenosyl-L-methionine-dependent methyltransferases superfamily protein	NA
[42]	DOI: 10.3389/fpls.2020.00625	2019	AX-110894967	5D	342170812	NA	0.121–0.153	TraesCS5D01G234600	NA	Adult	IT	CYR32, CYR33, CYR34,Su11-4, Su11-5, Su11-7, and G22-14	China	Zinc-finger homeodomain 1	NA
[42]	DOI: 10.3389/fpls.2020.00625	2019	AX-110894967	5D	342170812	NA	0.121–0.210	TraesCS5D01G234600	NA	Adult	DS	CYR32, CYR33, CYR34,Su11-4, Su11-5, Su11-7, and G22-14	China	Zinc-finger homeodomain 1	NA
[42]	DOI: 10.3389/fpls.2020.00625	2019	AX-110894967	5D	342170812	NA	0.113–0.178	TraesCS5D01G234600	NA	Adult	DI	CYR32, CYR33, CYR34,Su11-4, Su11-5, Su11-7, and G22-14	China	Zinc-finger homeodomain 1	NA
[42]	DOI: 10.3389/fpls.2020.00625	2019	AX-109582878	7B	733594988	NA	0.106–0.164	NA	NA	Adult	IT	CYR32, CYR33, CYR34,Su11-4, Su11-5, Su11-7, and G22-14	China	NA	NA
[42]	DOI: 10.3389/fpls.2020.00625	2019	AX-109582878	7B	733594988	NA	0.109–0.196	NA	NA	Adult	DS	CYR32, CYR33, CYR34,Su11-4, Su11-5, Su11-7, and G22-14	China	NA	NA
[42]	DOI: 10.3389/fpls.2020.00625	2019	AX-109582878	7B	733594988	NA	0.113–0.166	NA	NA	Adult	DI	CYR32, CYR33, CYR34,Su11-4, Su11-5, Su11-7, and G22-14	China	NA	NA
[42]	DOI: 10.3389/fpls.2020.00625	2019	AX-109582878	7B	733594988	NA	0.124–0.15	NA	NA	Adult	AUDPC	CYR32, CYR33, CYR34,Su11-4, Su11-5, Su11-7, and G22-14	China	NA	NA
[42]	DOI: 10.3389/fpls.2020.00625	2019	AX-111118847	7D	264233453	NA	0.124–0.26	NA	NA	Adult	IT	CYR32, CYR33, CYR34,Su11-4, Su11-5, Su11-7, and G22-14	China	NA	NA
[42]	DOI: 10.3389/fpls.2020.00625	2019	AX-111118847	7D	264233453	NA	0.162–0.251	NA	NA	Adult	DS	CYR32, CYR33, CYR34,Su11-4, Su11-5, Su11-7, and G22-14	China	NA	NA
[42]	DOI: 10.3389/fpls.2020.00625	2019	AX-111118847	7D	264233453	NA	0.143–0.226	NA	NA	Adult	DI	CYR32, CYR33, CYR34,Su11-4, Su11-5, Su11-7, and G22-14	China	NA	NA
[42]	DOI: 10.3389/fpls.2020.00625	2019	AX-111118847	7D	264233453	NA	0.120–0.237	NA	NA	Adult	AUDPC	CYR32, CYR33, CYR34,Su11-4, Su11-5, Su11-7, and G22-14	China	NA	NA
[43]	DOI: 10.1002/tpg2.20066	NA	1110537	1B	1.35×10~8	NA	0.047	NA	Yr15,YrCH52,Yr64,YrAlp	seedling	IT	Warrior	Turkey	NA	NA
[43]	DOI: 10.1002/tpg2.20066	NA	100467667	2A	1.44×10~8	NA	0.074	NA	Yrxy2,QTLsQYr.ucw-2A.3,QYr.sun-2AS_Kukri	seedling	IT	PstS2	Turkey	NA	NA
[43]	DOI: 10.1002/tpg2.20066	NA	100462582	2A	6.49×10~8	NA	0.047	NA	QYr.inra_2AL.2_CampRemy	seedling	IT	Warrior	Turkey	NA	NA
[43]	DOI: 10.1002/tpg2.20066	NA	2272062	2D	5.17×10~8	NA	0.046	NA	QYr.tam_2D_Quaiu,QYr.jic-2D_Briagdier	seedling	IT	Warrior	Turkey	NA	NA
[43]	DOI: 10.1002/tpg2.20066	NA	2307897	3A	7.32×10~8	NA	0.049	NA	QYr.3A_seedling	seedling	IT	Warrior	Turkey	NA	NA
[43]	DOI: 10.1002/tpg2.20066	NA	5411780	3A	7.49×10~8	NA	0.046	NA	QYr.3A_seedling	seedling	IT	Warrior	Turkey	NA	NA
[43]	DOI: 10.1002/tpg2.20066	NA	1102819	3A	6.47×10~8	NA	0.048	NA	QYrdr.wgp-3AL(IWA6834),QYr.wsu-3A(IWA3401)	seedling	IT	Warrior	Turkey	NA	NA
[43]	DOI: 10.1002/tpg2.20066	NA	1714660	3B	23162218	NA	0.048	NA	wPt-800213-IWA6510	seedling	IT	Warrior	Turkey	NA	NA
[43]	DOI: 10.1002/tpg2.20066	NA	1140683	3D	3.31×10~8	NA	0.072	NA	Yr45	seedling	IT	PstS2	Turkey	NA	NA
[43]	DOI: 10.1002/tpg2.20066	NA	1228502	3D	5.56×10~8	NA	0.048	NA	IWA3012_seedling	seedling	IT	Warrior	Turkey	NA	NA
[43]	DOI: 10.1002/tpg2.20066	NA	3957546	3D	3.69×10~8	NA	0.046	NA	Yr45	seedling	IT	Warrior	Turkey	NA	NA
[43]	DOI: 10.1002/tpg2.20066	NA	1013303	4B	4.14×10~8	NA	0.073	NA	Yr50, QYr.sun-4B_Janz	seedling	IT	PstS2	Turkey	NA	NA
[43]	DOI: 10.1002/tpg2.20066	NA	1002449	4B	6.23×10~8	NA	0.05	NA	QYr.sun-4B_Janz	seedling	IT	Warrior	Turkey	NA	NA
[43]	DOI: 10.1002/tpg2.20066	NA	1090007	5B	9075119	NA	0.052	NA	Yr47	seedling	IT	Warrior	Turkey	NA	NA
[43]	DOI: 10.1002/tpg2.20066	NA	2252899	5D	4.07×10~8	NA	0.052	NA	Yr.caas-5DS_Jingshuang 16	seedling	IT	Warrior	Turkey	NA	NA
[43]	DOI: 10.1002/tpg2.20066	NA	3935577	6A	5.8×10~8	NA	0.077	NA	QYr.cim-6AL_Francolin	seedling	IT	PstS2	Turkey	NA	NA
[43]	DOI: 10.1002/tpg2.20066	NA	2262271	6A	5.4×10~8	NA	0.071	NA	QYr.caas-6AL(IWB39473)Zhong892	seedling	IT	PstS2	Turkey	NA	NA
[43]	DOI: 10.1002/tpg2.20066	NA	991646	6B	6.57×10~8	NA	0.074	NA	QYr.ucw-6B (IWA7257)	seedling	IT	PstS2	Turkey	NA	NA
[43]	DOI: 10.1002/tpg2.20066	NA	4990334	6B	23343483	NA	0.046	NA	QYr.ufs-6B_Kariega	seedling	IT	Warrior	Turkey	NA	NA
[43]	DOI: 10.1002/tpg2.20066	NA	999763	6D	3.86×10~8	NA	0.053	NA	QYr.ufs-6D_Cappelle-Desprez,IWA4455_Seedling	seedling	IT	Warrior	Turkey	NA	NA
[43]	DOI: 10.1002/tpg2.20066	NA	100553682	7A	1.31×10~8	NA	0.077	NA	Yr61,QYr.caas-7A_Jingshuan16	seedling	IT	PstS2	Turkey	NA	NA
[43]	DOI: 10.1002/tpg2.20066	NA	1695008	7A	2.44×10~8	NA	0.049	NA	Yr61,QYr.sun-7A_CPI133872	seedling	IT	Warrior	Turkey	NA	NA
[43]	DOI: 10.1002/tpg2.20066	NA	2245601	7D	6.02×10~8	NA	0.073	NA	QYr.7D_seedling	seedling	IT	PstS2	Turkey	NA	NA
[43]	DOI: 10.1002/tpg2.20066	2016	1252697	1A	498822949	NA	0.29	NA	QYr.sun-1A_Janz	adult	DS	NA	Turkey	NA	NA
[43]	DOI: 10.1002/tpg2.20066	2019	999132	1B	639941356	NA	0.27	NA	Yr29/Lr46,QYr.jic-1B_Guardian	adult	DS	NA	Turkey	NA	NA
[43]	DOI: 10.1002/tpg2.20066	2019	100495600	1B	637938403	NA	0.26	NA	Yr29/Lr46,QYr.jic-1B_Guardian	adult	DS	NA	Turkey	NA	NA
[43]	DOI: 10.1002/tpg2.20066	2016	1217081	1D	385129089	NA	0.29	NA	QYr.1D_APR	adult	DS	NA	Turkey	NA	NA
[43]	DOI: 10.1002/tpg2.20066	2016	1053641	2A	717007485	NA	0.29	NA	Yr1,QYr.inra_2AL.2_CampRemy	adult	DS	NA	Turkey	NA	NA
[43]	DOI: 10.1002/tpg2.20066	2018	1053641	2A	717007485	NA	0.29	NA	Yr1,QYr.inra_2AL.2_CampRemy	adult	DS	NA	Turkey	NA	NA
[43]	DOI: 10.1002/tpg2.20066	2019	3935538	2B	54545198	NA	0.26	NA	wPt-6271,QYr.inra-2BS_Renan	adult	DS	NA	Turkey	NA	NA
[43]	DOI: 10.1002/tpg2.20066	2019	1071080	2D	622918234	NA	0.26	NA	Yr54	adult	DS	NA	Turkey	NA	NA
[43]	DOI: 10.1002/tpg2.20066	2018	1125359	2D	425739911	NA	0.26	NA	Yr55,QYr.tam_2D_Quaiu	adult	DS	NA	Turkey	NA	NA
[43]	DOI: 10.1002/tpg2.20066	2016	100353195	2D	89091110	NA	0.29	NA	QYr.caas-2DS_Libellulaz,QYr.wpg-2D.1(IWA1939)	adult	DS	NA	Turkey	NA	NA
[43]	DOI: 10.1002/tpg2.20066	2016	1863248	3B	579446373	NA	0.29	NA	QYr.cim-3B_Pastor,QRYr3B.2	adult	DS	NA	Turkey	NA	NA
[43]	DOI: 10.1002/tpg2.20066	2016	1051462	3D	519174887	NA	0.29	NA	Yr45,IWA3012_Seedling	adult	DS	NA	Turkey	NA	NA
[43]	DOI: 10.1002/tpg2.20066	2018	986647	3D	92367815	NA	0.26	NA	QYr.tam-3D_Quaiu	adult	DS	NA	Turkey	NA	NA
[43]	DOI: 10.1002/tpg2.20066	2019	2282076	4A	609314981	NA	0.26	NA	QYr.sgi-4A.1_Kariega,QYr.sgi-4A.2_Kariega	adult	DS	NA	Turkey	NA	NA
[43]	DOI: 10.1002/tpg2.20066	2016	3025627	4B	564382746	NA	0.27	NA	Yr50,QYr.wpg-4B.2(IWA3994)	adult	DS	NA	Turkey	NA	NA
[43]	DOI: 10.1002/tpg2.20066	2018	3025627	4B	564382746	NA	0.27	NA	Yr50,QYr.wpg-4B.2(IWA3994)	adult	DS	NA	Turkey	NA	NA
[43]	DOI: 10.1002/tpg2.20066	2018	1200934	4B	627519990	NA	0.26	NA	Yr50,QYr.wpg-4B.2(IWA3994)	adult	DS	NA	Turkey	NA	NA
[43]	DOI: 10.1002/tpg2.20066	2018	1019889	5A	639997788	NA	0.26	NA	QYr-5A_Opata85,QYr.cim-5AL_Pastor	adult	DS	NA	Turkey	NA	NA
[43]	DOI: 10.1002/tpg2.20066	2019	1051014	5A	538581590	NA	0.26	NA	IWA6949_APR	adult	DS	NA	Turkey	NA	NA
[43]	DOI: 10.1002/tpg2.20066	2016	1184257	5A	693326861	NA	0.29	NA	Yr48,QYr.ucw-5A.1,QYr.ucw-5AL_PI610750	adult	DS	NA	Turkey	NA	NA
[43]	DOI: 10.1002/tpg2.20066	2019	1003602	5B	638408729	NA	0.26	NA	QYr.sun-5B_Wollari,QTr.ui-5B_IDO444,QYrdr.wgp-5BL.1(IWA6271)	adult	DS	NA	Turkey	NA	NA
[43]	DOI: 10.1002/tpg2.20066	2016	4991320	5B	506794189	NA	0.29	NA	QYr.caas-5BL.2_Libellula,QYr.tem-5B.2_Flinor,QYr.inra-5BL.2_Camp	adult	DS	NA	Turkey	NA	NA
[43]	DOI: 10.1002/tpg2.20066	2018	1242315	6B	658625197	NA	0.26	NA	QYr.ucw-6B(IWA7257)	adult	DS	NA	Turkey	NA	NA
[43]	DOI: 10.1002/tpg2.20066	2018	3020323	7A	126997677	NA	0.27	NA	Yr61,QYr.caas-7A_Jingshuan16,QYr.sun-7A_CPI133872	adult	DS	NA	Turkey	NA	NA
[43]	DOI: 10.1002/tpg2.20066	2019	2264230	7A	718149527	NA	0.26	NA	QYr.sgi-7A_Kariega	adult	DS	NA	Turkey	NA	NA
[43]	DOI: 10.1002/tpg2.20066	2018	1239513	7A	174198127	NA	0.26	NA	Yr61,QYr.caas-7A_Jingshuan16,QYr.sun-7A_CPI133872	adult	DS	NA	Turkey	NA	NA
[14]	DOI: 10.1371/journal.pone.0243675	2016	AX-95171339	1B	325818519	T	0.46201	NA	NA	adult	(SEV)disease severity	NA	Ethiopia	NA	NA
[14]	DOI: 10.1371/journal.pone.0243675	2016	AX-94436448	1B	326782345	T	0.448399	NA	NA	adult	(SEV)disease severity	NA	Ethiopia	NA	NA
[14]	DOI: 10.1371/journal.pone.0243675	2016	AX-95238778	1B	327358600	T	0.449105	NA	NA	adult	(SEV)disease severity	NA	Ethiopia	NA	NA
[14]	DOI: 10.1371/journal.pone.0243675	2016	AX-95096041	1B	327577683	C	0.449105	NA	NA	adult	(SEV)disease severity	NA	Ethiopia	NA	NA
[14]	DOI: 10.1371/journal.pone.0243675	2016	AX-94730403	1B	328938869	C	0.47849	NA	NA	adult	(SEV)disease severity	NA	Ethiopia	NA	NA
[14]	DOI: 10.1371/journal.pone.0243675	2016	AX-94427201	1B	328942601	C	0.473521	NA	NA	adult	(SEV)disease severity	NA	Ethiopia	NA	NA
[14]	DOI: 10.1371/journal.pone.0243675	2016	AX-94856684	2B	88928792	C	0.364311	NA	NA	adult	(RES) Field Response;	NA	Ethiopia	NA	NA
[14]	DOI: 10.1371/journal.pone.0243675	2016	AX-95171339	1B	325818519	T	0.389567	NA	NA	adult	(RES) Field Response;	NA	Ethiopia	NA	NA
[14]	DOI: 10.1371/journal.pone.0243675	2016	AX-94436448	1B	326782345	T	0.38046	NA	NA	adult	(RES) Field Response;	NA	Ethiopia	NA	NA
[14]	DOI: 10.1371/journal.pone.0243675	2016	AX-95238778	1B	327358600	T	0.38256	NA	NA	adult	(RES) Field Response;	NA	Ethiopia	NA	NA
[14]	DOI: 10.1371/journal.pone.0243675	2016	AX-95096041	1B	327577683	C	0.38256	NA	NA	adult	(RES) Field Response;	NA	Ethiopia	NA	NA
[14]	DOI: 10.1371/journal.pone.0243675	2016	AX-94730403	1B	328938869	C	0.41253	NA	NA	adult	(RES) Field Response;	NA	Ethiopia	NA	NA
[14]	DOI: 10.1371/journal.pone.0243675	2016	AX-94427201	1B	328942601	C	0.408282	NA	NA	adult	(RES) Field Response;	NA	Ethiopia	NA	NA
[14]	DOI: 10.1371/journal.pone.0243675	2016	AX-94856684	2B	88928792	C	0.521795	NA	NA	adult	(CI)Coefficient of Infection	NA	Ethiopia	NA	NA
[14]	DOI: 10.1371/journal.pone.0243675	2016	AX-95171339	1B	325818519	T	0.524859	NA	NA	adult	(CI)Coefficient of Infection	NA	Ethiopia	NA	NA
[14]	DOI: 10.1371/journal.pone.0243675	2016	AX-94436448	1B	326782345	T	0.519023	NA	NA	adult	(CI)Coefficient of Infection	NA	Ethiopia	NA	NA
[14]	DOI: 10.1371/journal.pone.0243675	2016	AX-95238778	1B	327358600	T	0.518502	NA	NA	adult	(CI)Coefficient of Infection	NA	Ethiopia	NA	NA
[14]	DOI: 10.1371/journal.pone.0243675	2016	AX-95096041	1B	327577683	C	0.518502	NA	NA	adult	(CI)Coefficient of Infection	NA	Ethiopia	NA	NA
[14]	DOI: 10.1371/journal.pone.0243675	2016	AX-94730403	1B	328938869	C	0.539091	NA	NA	adult	(CI)Coefficient of Infection	NA	Ethiopia	NA	NA
[14]	DOI: 10.1371/journal.pone.0243675	2016	AX-94427201	1B	328942601	C	0.530293	NA	NA	adult	(CI)Coefficient of Infection	NA	Ethiopia	NA	NA
[14]	DOI: 10.1371/journal.pone.0243675	2016	AX-94482796	1A	352861762	T	0.52027	NA	NA	adult	(CI)Coefficient of Infection	NA	Ethiopia	NA	NA
[14]	DOI: 10.1371/journal.pone.0243675	2016	AX-95171339	1B	325818519	T	0.523728	NA	NA	adult	(SEV)disease severity;	NA	Ethiopia	NA	NA
[14]	DOI: 10.1371/journal.pone.0243675	2016	AX-94436448	1B	326782345	T	0.502331	NA	NA	adult	(SEV)disease severity;	NA	Ethiopia	NA	NA
[14]	DOI: 10.1371/journal.pone.0243675	2016	AX-95238778	1B	327358600	T	0.497113	NA	NA	adult	(SEV)disease severity;	NA	Ethiopia	NA	NA
[14]	DOI: 10.1371/journal.pone.0243675	2016	AX-95096041	1B	327577683	C	0.497113	NA	NA	adult	(SEV)disease severity;	NA	Ethiopia	NA	NA
[14]	DOI: 10.1371/journal.pone.0243675	2016	AX-94730403	1B	328938869	C	0.529461	NA	NA	adult	(SEV)disease severity;	NA	Ethiopia	NA	NA
[14]	DOI: 10.1371/journal.pone.0243675	2016	AX-94427201	1B	328942601	C	0.523064	NA	NA	adult	(SEV)disease severity;	NA	Ethiopia	NA	NA
[14]	DOI: 10.1371/journal.pone.0243675	2016	AX-95171339	1B	325818519	T	0.502663	NA	NA	adult	RES( Field Response)	NA	Ethiopia	NA	NA
[14]	DOI: 10.1371/journal.pone.0243675	2016	AX-94436448	1B	326782345	T	0.478624	NA	NA	adult	RES( Field Response)	NA	Ethiopia	NA	NA
[14]	DOI: 10.1371/journal.pone.0243675	2016	AX-95238778	1B	327358600	T	0.472583	NA	NA	adult	RES( Field Response)	NA	Ethiopia	NA	NA
[14]	DOI: 10.1371/journal.pone.0243675	2016	AX-95096041	1B	327577683	C	0.472583	NA	NA	adult	RES( Field Response)	NA	Ethiopia	NA	NA
[14]	DOI: 10.1371/journal.pone.0243675	2016	AX-94730403	1B	328938869	C	0.511123	NA	NA	adult	RES( Field Response)	NA	Ethiopia	NA	NA
[14]	DOI: 10.1371/journal.pone.0243675	2016	AX-94427201	1B	328942601	C	0.503986	NA	NA	adult	RES( Field Response)	NA	Ethiopia	NA	NA
[14]	DOI: 10.1371/journal.pone.0243675	2016	AX-94438404	5A	9840211	C	0.52084	NA	NA	adult	(CI) Coefficient of Infection	NA	Ethiopia	NA	NA
[14]	DOI: 10.1371/journal.pone.0243675	2016	AX-94460229	5A	9840244	C	0.52084	NA	NA	adult	(CI) Coefficient of Infection	NA	Ethiopia	NA	NA
[14]	DOI: 10.1371/journal.pone.0243675	2016	AX-95171339	1B	325818519	T	0.577032	NA	NA	adult	(CI) Coefficient of Infection	NA	Ethiopia	NA	NA
[14]	DOI: 10.1371/journal.pone.0243675	2016	AX-94436448	1B	326782345	T	0.557318	NA	NA	adult	(CI) Coefficient of Infection	NA	Ethiopia	NA	NA
[14]	DOI: 10.1371/journal.pone.0243675	2016	AX-95238778	1B	327358600	T	0.553539	NA	NA	adult	(CI) Coefficient of Infection	NA	Ethiopia	NA	NA
[14]	DOI: 10.1371/journal.pone.0243675	2016	AX-95096041	1B	327577683	C	0.553539	NA	NA	adult	(CI) Coefficient of Infection	NA	Ethiopia	NA	NA
[14]	DOI: 10.1371/journal.pone.0243675	2016	AX-94730403	1B	328938869	C	0.585076	NA	NA	adult	(CI) Coefficient of Infection	NA	Ethiopia	NA	NA
[14]	DOI: 10.1371/journal.pone.0243675	2016	AX-94427201	1B	328942601	C	0.574672	NA	NA	adult	(CI) Coefficient of Infection	NA	Ethiopia	NA	NA
[14]	DOI: 10.1371/journal.pone.0243675	2016	AX-94648330	1B	336210294	C	0.524316	NA	NA	adult	(CI) Coefficient of Infection	NA	Ethiopia	NA	NA
[14]	DOI: 10.1371/journal.pone.0243675	2015	AX-95171339	1B	325818519	T	0.553397	NA	NA	adult	(SEV)disease severity	NA	Ethiopia	NA	NA
[14]	DOI: 10.1371/journal.pone.0243675	2015	AX-94436448	1B	326782345	T	0.550145	NA	NA	adult	(SEV)disease severity	NA	Ethiopia	NA	NA
[14]	DOI: 10.1371/journal.pone.0243675	2015	AX-95238778	1B	327358600	T	0.551012	NA	NA	adult	(SEV)disease severity	NA	Ethiopia	NA	NA
[14]	DOI: 10.1371/journal.pone.0243675	2015	AX-95096041	1B	327577683	C	0.551012	NA	NA	adult	(SEV)disease severity	NA	Ethiopia	NA	NA
[14]	DOI: 10.1371/journal.pone.0243675	2015	AX-94730403	1B	328938869	C	0.555225	NA	NA	adult	(SEV)disease severity	NA	Ethiopia	NA	NA
[14]	DOI: 10.1371/journal.pone.0243675	2015	AX-94427201	1B	328942601	C	0.557164	NA	NA	adult	(SEV)disease severity	NA	Ethiopia	NA	NA
[14]	DOI: 10.1371/journal.pone.0243675	2015	AX-95171339	1B	325818519	T	0.47097	NA	NA	adult	(RES)Field Response	NA	Ethiopia	NA	NA
[14]	DOI: 10.1371/journal.pone.0243675	2015	AX-94436448	1B	326782345	T	0.468664	NA	NA	adult	(RES)Field Response	NA	Ethiopia	NA	NA
[14]	DOI: 10.1371/journal.pone.0243675	2015	AX-95238778	1B	327358600	T	0.469266	NA	NA	adult	(RES)Field Response	NA	Ethiopia	NA	NA
[14]	DOI: 10.1371/journal.pone.0243675	2015	AX-95096041	1B	327577683	C	0.469266	NA	NA	adult	(RES)Field Response	NA	Ethiopia	NA	NA
[14]	DOI: 10.1371/journal.pone.0243675	2015	AX-94730403	1B	328938869	C	0.472019	NA	NA	adult	(RES)Field Response	NA	Ethiopia	NA	NA
[14]	DOI: 10.1371/journal.pone.0243675	2015	AX-94427201	1B	328942601	C	0.47362	NA	NA	adult	(RES)Field Response	NA	Ethiopia	NA	NA
[14]	DOI: 10.1371/journal.pone.0243675	2015	AX-95171339	1B	325818519	T	0.516135	NA	NA	adult	(CI) Coefficient of Infection	NA	Ethiopia	NA	NA
[14]	DOI: 10.1371/journal.pone.0243675	2015	AX-94436448	1B	326782345	T	0.511383	NA	NA	adult	(CI) Coefficient of Infection	NA	Ethiopia	NA	NA
[14]	DOI: 10.1371/journal.pone.0243675	2015	AX-95238778	1B	327358600	T	0.513172	NA	NA	adult	(CI) Coefficient of Infection	NA	Ethiopia	NA	NA
[14]	DOI: 10.1371/journal.pone.0243675	2015	AX-95096041	1B	327577683	C	0.513172	NA	NA	adult	(CI) Coefficient of Infection	NA	Ethiopia	NA	NA
[14]	DOI: 10.1371/journal.pone.0243675	2015	AX-94730403	1B	328938869	C	0.518662	NA	NA	adult	(CI) Coefficient of Infection	NA	Ethiopia	NA	NA
[14]	DOI: 10.1371/journal.pone.0243675	2015	AX-94427201	1B	328942601	C	0.520512	NA	NA	adult	(CI) Coefficient of Infection	NA	Ethiopia	NA	NA
[14]	DOI: 10.1371/journal.pone.0243675	2016	AX-95171339	1B	325818519	T	0.549578	NA	NA	adult	(SEV)disease severity	NA	Ethiopia	NA	NA
[14]	DOI: 10.1371/journal.pone.0243675	2016	AX-94436448	1B	326782345	T	0.536902	NA	NA	adult	(SEV)disease severity	NA	Ethiopia	NA	NA
[14]	DOI: 10.1371/journal.pone.0243675	2016	AX-95238778	1B	327358600	T	0.538672	NA	NA	adult	(SEV)disease severity	NA	Ethiopia	NA	NA
[14]	DOI: 10.1371/journal.pone.0243675	2016	AX-95096041	1B	327577683	C	0.538672	NA	NA	adult	(SEV)disease severity	NA	Ethiopia	NA	NA
[14]	DOI: 10.1371/journal.pone.0243675	2016	AX-94730403	1B	328938869	C	0.547083	NA	NA	adult	(SEV)disease severity	NA	Ethiopia	NA	NA
[14]	DOI: 10.1371/journal.pone.0243675	2016	AX-94427201	1B	328942601	C	0.545766	NA	NA	adult	(SEV)disease severity	NA	Ethiopia	NA	NA
[14]	DOI: 10.1371/journal.pone.0243675	2016	AX-95171339	1B	325818519	T	0.530086	NA	NA	adult	(RES)Field Response	NA	Ethiopia	NA	NA
[14]	DOI: 10.1371/journal.pone.0243675	2016	AX-94436448	1B	326782345	T	0.514612	NA	NA	adult	(RES)Field Response	NA	Ethiopia	NA	NA
[14]	DOI: 10.1371/journal.pone.0243675	2016	AX-95238778	1B	327358600	T	0.513436	NA	NA	adult	(RES)Field Response	NA	Ethiopia	NA	NA
[14]	DOI: 10.1371/journal.pone.0243675	2016	AX-95096041	1B	327577683	C	0.513436	NA	NA	adult	(RES)Field Response	NA	Ethiopia	NA	NA
[14]	DOI: 10.1371/journal.pone.0243675	2016	AX-94730403	1B	328938869	C	0.533243	NA	NA	adult	(RES)Field Response	NA	Ethiopia	NA	NA
[14]	DOI: 10.1371/journal.pone.0243675	2016	AX-94427201	1B	328942601	C	0.534827	NA	NA	adult	(RES)Field Response	NA	Ethiopia	NA	NA
[14]	DOI: 10.1371/journal.pone.0243675	2016	AX-95171339	1B	325818519	T	0.56391	NA	NA	adult	(CI) Coefficient of Infection	NA	Ethiopia	NA	NA
[14]	DOI: 10.1371/journal.pone.0243675	2016	AX-94436448	1B	326782345	T	0.547831	NA	NA	adult	(CI) Coefficient of Infection	NA	Ethiopia	NA	NA
[14]	DOI: 10.1371/journal.pone.0243675	2016	AX-95238778	1B	327358600	T	0.549168	NA	NA	adult	(CI) Coefficient of Infection	NA	Ethiopia	NA	NA
[14]	DOI: 10.1371/journal.pone.0243675	2016	AX-95096041	1B	327577683	C	0.549168	NA	NA	adult	(CI) Coefficient of Infection	NA	Ethiopia	NA	NA
[14]	DOI: 10.1371/journal.pone.0243675	2016	AX-94730403	1B	328938869	C	0.567842	NA	NA	adult	(CI) Coefficient of Infection	NA	Ethiopia	NA	NA
[14]	DOI: 10.1371/journal.pone.0243675	2016	AX-94427201	1B	328942601	C	0.569491	NA	NA	adult	(CI) Coefficient of Infection	NA	Ethiopia	NA	NA
[14]	DOI: 10.1371/journal.pone.0243675	2015&2016	AX-95171339	1B	325818519	T	0.615951	NA	NA	adult	(SEV)disease severity	NA	Ethiopia	NA	NA
[14]	DOI: 10.1371/journal.pone.0243675	2015&2016	AX-94436448	1B	326782345	T	0.608217	NA	NA	adult	(SEV)disease severity	NA	Ethiopia	NA	NA
[14]	DOI: 10.1371/journal.pone.0243675	2015&2016	AX-95238778	1B	327358600	T	0.608812	NA	NA	adult	(SEV)disease severity	NA	Ethiopia	NA	NA
[14]	DOI: 10.1371/journal.pone.0243675	2015&2016	AX-95096041	1B	327577683	C	0.608812	NA	NA	adult	(SEV)disease severity	NA	Ethiopia	NA	NA
[14]	DOI: 10.1371/journal.pone.0243675	2015&2016	AX-94730403	1B	328938869	C	0.614056	NA	NA	adult	(SEV)disease severity	NA	Ethiopia	NA	NA
[14]	DOI: 10.1371/journal.pone.0243675	2015&2016	AX-94427201	1B	328942601	C	0.615482	NA	NA	adult	(SEV)disease severity	NA	Ethiopia	NA	NA
[14]	DOI: 10.1371/journal.pone.0243675	2015&2016	AX-95171339	1B	325818519	T	0.586251	NA	NA	adult	(RES)Field Response	NA	Ethiopia	NA	NA
[14]	DOI: 10.1371/journal.pone.0243675	2015&2016	AX-94436448	1B	326782345	T	0.577748	NA	NA	adult	(RES)Field Response	NA	Ethiopia	NA	NA
[14]	DOI: 10.1371/journal.pone.0243675	2015&2016	AX-95238778	1B	327358600	T	0.576376	NA	NA	adult	(RES)Field Response	NA	Ethiopia	NA	NA
[14]	DOI: 10.1371/journal.pone.0243675	2015&2016	AX-95096041	1B	327577683	C	0.576376	NA	NA	adult	(RES)Field Response	NA	Ethiopia	NA	NA
[14]	DOI: 10.1371/journal.pone.0243675	2015&2016	AX-94730403	1B	328938869	C	0.585673	NA	NA	adult	(RES)Field Response	NA	Ethiopia	NA	NA
[14]	DOI: 10.1371/journal.pone.0243675	2015&2016	AX-94427201	1B	328942601	C	0.589303	NA	NA	adult	(RES)Field Response	NA	Ethiopia	NA	NA
[14]	DOI: 10.1371/journal.pone.0243675	2015&2016	AX-95171339	1B	325818519	T	0.606763	NA	NA	adult	(CI) Coefficient of Infection	NA	Ethiopia	NA	NA
[14]	DOI: 10.1371/journal.pone.0243675	2015&2016	AX-94436448	1B	326782345	T	0.596139	NA	NA	adult	(CI) Coefficient of Infection	NA	Ethiopia	NA	NA
[14]	DOI: 10.1371/journal.pone.0243675	2015&2016	AX-95238778	1B	327358600	T	0.597025	NA	NA	adult	(CI) Coefficient of Infection	NA	Ethiopia	NA	NA
[14]	DOI: 10.1371/journal.pone.0243675	2015&2016	AX-95096041	1B	327577683	C	0.597025	NA	NA	adult	(CI) Coefficient of Infection	NA	Ethiopia	NA	NA
[14]	DOI: 10.1371/journal.pone.0243675	2015&2016	AX-94730403	1B	328938869	C	0.607222	NA	NA	adult	(CI) Coefficient of Infection	NA	Ethiopia	NA	NA
[14]	DOI: 10.1371/journal.pone.0243675	2015&2016	AX-94427201	1B	328942601	C	0.61034	NA	NA	adult	(CI) Coefficient of Infection	NA	Ethiopia	NA	NA
[14]	DOI: 10.1371/journal.pone.0243675	2015&2016	AX-95171339	1B	325818519	T	0.64331	NA	NA	adult	(SEV)disease severity	NA	Ethiopia	NA	NA
[14]	DOI: 10.1371/journal.pone.0243675	2015&2016	AX-94436448	1B	326782345	T	0.632035	NA	NA	adult	(SEV)disease severity	NA	Ethiopia	NA	NA
[14]	DOI: 10.1371/journal.pone.0243675	2015&2016	AX-95238778	1B	327358600	T	0.630667	NA	NA	adult	(SEV)disease severity	NA	Ethiopia	NA	NA
[14]	DOI: 10.1371/journal.pone.0243675	2015&2016	AX-95096041	1B	327577683	C	0.630667	NA	NA	adult	(SEV)disease severity	NA	Ethiopia	NA	NA
[14]	DOI: 10.1371/journal.pone.0243675	2015&2016	AX-94730403	1B	328938869	C	0.645383	NA	NA	adult	(SEV)disease severity	NA	Ethiopia	NA	NA
[14]	DOI: 10.1371/journal.pone.0243675	2015&2016	AX-94427201	1B	328942601	C	0.643517	NA	NA	adult	(SEV)disease severity	NA	Ethiopia	NA	NA
[14]	DOI: 10.1371/journal.pone.0243675	2015&2016	AX-95171339	1B	325818519	T	0.615623	NA	NA	adult	(RES)Field Response	NA	Ethiopia	NA	NA
[14]	DOI: 10.1371/journal.pone.0243675	2015&2016	AX-94436448	1B	326782345	T	0.603393	NA	NA	adult	(RES)Field Response	NA	Ethiopia	NA	NA
[14]	DOI: 10.1371/journal.pone.0243675	2015&2016	AX-95238778	1B	327358600	T	0.600779	NA	NA	adult	(RES)Field Response	NA	Ethiopia	NA	NA
[14]	DOI: 10.1371/journal.pone.0243675	2015&2016	AX-95096041	1B	327577683	C	0.600779	NA	NA	adult	(RES)Field Response	NA	Ethiopia	NA	NA
[14]	DOI: 10.1371/journal.pone.0243675	2015&2016	AX-94730403	1B	328938869	C	0.621014	NA	NA	adult	(RES)Field Response	NA	Ethiopia	NA	NA
[14]	DOI: 10.1371/journal.pone.0243675	2015&2016	AX-94427201	1B	328942601	C	0.618914	NA	NA	adult	(RES)Field Response	NA	Ethiopia	NA	NA
[14]	DOI: 10.1371/journal.pone.0243675	2015&2016	AX-95171339	1B	325818519	T	0.63735	NA	NA	adult	(CI) Coefficient of Infection	NA	Ethiopia	NA	NA
[14]	DOI: 10.1371/journal.pone.0243675	2015&2016	AX-94436448	1B	326782345	T	0.625501	NA	NA	adult	(CI) Coefficient of Infection	NA	Ethiopia	NA	NA
[14]	DOI: 10.1371/journal.pone.0243675	2015&2016	AX-95238778	1B	327358600	T	0.624586	NA	NA	adult	(CI) Coefficient of Infection	NA	Ethiopia	NA	NA
[14]	DOI: 10.1371/journal.pone.0243675	2015&2016	AX-95096041	1B	327577683	C	0.624586	NA	NA	adult	(CI) Coefficient of Infection	NA	Ethiopia	NA	NA
[14]	DOI: 10.1371/journal.pone.0243675	2015&2016	AX-94730403	1B	328938869	C	0.641257	NA	NA	adult	(CI) Coefficient of Infection	NA	Ethiopia	NA	NA
[14]	DOI: 10.1371/journal.pone.0243675	2015&2016	AX-94427201	1B	328942601	C	0.639984	NA	NA	adult	(CI) Coefficient of Infection	NA	Ethiopia	NA	NA
[14]	DOI: 10.1371/journal.pone.0243675	2015&2016	AX-94534607	7B	743620120	G	0.526	NA	NA	adult	CI	NA	Ethiopia	NA	NA
[14]	DOI: 10.1371/journal.pone.0243675	2015&2016	AX-95115308	1A	465453300	G	0.52	NA	NA	adult	CI	NA	Ethiopia	NA	NA
[14]	DOI: 10.1371/journal.pone.0243675	2015&2016	AX-94482796	1A	352861762	T	0.519	NA	NA	adult	CI	NA	Ethiopia	NA	NA
[14]	DOI: 10.1371/journal.pone.0243675	2015&2016	AX-94856684	2B	88928792	C	0.519	NA	NA	adult	CI	NA	Ethiopia	NA	NA
[14]	DOI: 10.1371/journal.pone.0243675	2015&2016	AX-94827580	1B	562489642	T	0.518	NA	NA	adult	CI	NA	Ethiopia	NA	NA
[45]	DOI.org/10.1094/PDIS-03-22-0702-RE	2020	chr3D_316005403	3D	316005403		9.18	TraesCS3D02G227500, TraesCS3D02G231200, TraesCS3D02G234500, TraesCS3D02G231900, TraesCS3D02G227400	NA	adult	IT	CYR32, CYR33, CYR34, G22-14, Su11-4, Su11-5, and Su11-7)	china	defense responses to fungal infection, zinc finger domain, leucine-rich repeat protein kinase family protein, senescence process that contributes to plant basal immunity toward fungal infection, WRKY22	NA
[45]	DOI.org/10.1094/PDIS-03-22-0702-RE	2021	chr3D_316005403	3D	316005403		11.24	TraesCS3D02G227500, TraesCS3D02G231200, TraesCS3D02G234500, TraesCS3D02G231900, TraesCS3D02G227400	NA	adult	IT	CYR32, CYR33, CYR34, G22-14, Su11-4, Su11-5, and Su11-7)	china	defense responses to fungal infection, zinc finger domain, leucine-rich repeat protein kinase family protein, senescence process that contributes to plant basal immunity toward fungal infection, WRKY22	NA
[45]	DOI.org/10.1094/PDIS-03-22-0702-RE	2020	chr3D_316005403	3D	316005403		9.79	TraesCS3D02G227500, TraesCS3D02G231200, TraesCS3D02G234500, TraesCS3D02G231900, TraesCS3D02G227400	NA	adult	DS	CYR32, CYR33, CYR34, G22-14, Su11-4, Su11-5, and Su11-7)	china	defense responses to fungal infection, zinc finger domain, leucine-rich repeat protein kinase family protein, senescence process that contributes to plant basal immunity toward fungal infection, WRKY22	NA
[45]	DOI.org/10.1094/PDIS-03-22-0702-RE	2021	chr3D_316005403	3D	316005403		14.66	TraesCS3D02G227500, TraesCS3D02G231200, TraesCS3D02G234500, TraesCS3D02G231900, TraesCS3D02G227400	NA	adult	DS	CYR32, CYR33, CYR34, G22-14, Su11-4, Su11-5, and Su11-7)	china	defense responses to fungal infection, zinc finger domain, leucine-rich repeat protein kinase family protein, senescence process that contributes to plant basal immunity toward fungal infection, WRKY22	NA
[45]	DOI.org/10.1094/PDIS-03-22-0702-RE	2021	chr7D_83496143	7D	83496143		10.19	NA	Yr18	adult	IT	CYR32, CYR33, CYR34, G22-14, Su11-4, Su11-5, and Su11-7)	china	NA	NA
[45]	DOI.org/10.1094/PDIS-03-22-0702-RE	BLUPS 2020&2021	chr7D_83496143	7D	83496143		13.85	NA	Yr18	adult	IT	CYR32, CYR33, CYR34, G22-14, Su11-4, Su11-5, and Su11-7)	china	NA	NA
[45]	DOI.org/10.1094/PDIS-03-22-0702-RE	2021	chr7D_83496177	7D	83496177		10.19	NA	Yr18	adult	IT	CYR32, CYR33, CYR34, G22-14, Su11-4, Su11-5, and Su11-7)	china	NA	NA
[45]	DOI.org/10.1094/PDIS-03-22-0702-RE	BLUP 2020&2021	chr7D_83496177	7D	83496177		13.85	NA	Yr18	adult	IT	CYR32, CYR33, CYR34, G22-14, Su11-4, Su11-5, and Su11-7)	china	NA	NA
[45]	DOI.org/10.1094/PDIS-03-22-0702-RE	2021	chr7D_83541297	7D	83541297		10.19	NA	Yr18	adult	IT	CYR32, CYR33, CYR34, G22-14, Su11-4, Su11-5, and Su11-7)	china	NA	NA
[45]	DOI.org/10.1094/PDIS-03-22-0702-RE	BLUP 2020&2021	chr7D_83541297	7D	83541297		13.85	NA	Yr18	adult	IT	CYR32, CYR33, CYR34, G22-14, Su11-4, Su11-5, and Su11-7)	china	NA	NA
[45]	DOI.org/10.1094/PDIS-03-22-0702-RE	2021	chr7D_83496143	7D	83496143		9.64	NA	Yr18	adult	DS	CYR32, CYR33, CYR34, G22-14, Su11-4, Su11-5, and Su11-7)	china	NA	NA
[45]	DOI.org/10.1094/PDIS-03-22-0702-RE	BLUP 2020&2021	chr7D_83496143	7D	83496143		11.62	NA	Yr18	adult	DS	CYR32, CYR33, CYR34, G22-14, Su11-4, Su11-5, and Su11-7)	china	NA	NA
[45]	DOI.org/10.1094/PDIS-03-22-0702-RE	2021	chr7D_83496177	7D	83496177		9.64	NA	Yr18	adult	DS	CYR32, CYR33, CYR34, G22-14, Su11-4, Su11-5, and Su11-7)	china	NA	NA
[45]	DOI.org/10.1094/PDIS-03-22-0702-RE	BLUP 2020&2021	chr7D_83496177	7D	83496177		11.62	NA	Yr18	adult	DS	CYR32, CYR33, CYR34, G22-14, Su11-4, Su11-5, and Su11-7)	china	NA	NA
[45]	DOI.org/10.1094/PDIS-03-22-0702-RE	2021	chr7D_83541297	7D	83496177		9.64	NA	Yr18	adult	DS	CYR32, CYR33, CYR34, G22-14, Su11-4, Su11-5, and Su11-7)	china	NA	NA
[45]	DOI.org/10.1094/PDIS-03-22-0702-RE	BLUP 2020&2021	chr7D_83541297	7D	83496177		11.62	NA	Yr18	adult	DS	CYR32, CYR33, CYR34, G22-14, Su11-4, Su11-5, and Su11-7)	china	NA	NA
[46]	DOI: 10.1186/s12863-019-0736-x	2016	1254926	1B	74.85 (cM)	NA	0.15	NA	NA	adult	DS	CYR31, CYR32, CYR33, CYR34, Guinong 22–14, Shui 4, Shui 5	China	NA	winter&spring
[46]	DOI: 10.1186/s12863-019-0736-x	2017	1112673	2D	84.89	NA	0.18	NA	NA	adult	DS	CYR31, CYR32, CYR33, CYR34, Guinong 22–14, Shui 4, Shui 5	China	NA	winter&spring
[46]	DOI: 10.1186/s12863-019-0736-x	2016	1131042	3A	34.17	NA	0.18	NA	NA	adult	IT	CYR31, CYR32, CYR33, CYR34, Guinong 22–14, Shui 4, Shui 5	China	NA	winter&spring
[46]	DOI: 10.1186/s12863-019-0736-x	2016	7491774	3B	NA	NA	0.2	NA	NA	adult	IT	CYR31, CYR32, CYR33, CYR34, Guinong 22–14, Shui 4, Shui 5	China	NA	winter&spring
[46]	DOI: 10.1186/s12863-019-0736-x	2016	3027061	3B	9.02	NA	0.24	NA	NA	adult	IT	CYR31, CYR32, CYR33, CYR34, Guinong 22–14, Shui 4, Shui 5	China	NA	winter&spring
[46]	DOI: 10.1186/s12863-019-0736-x	2017	1201570	3B	52.89	NA	0.18	NA	NA	adult	DS	CYR31, CYR32, CYR33, CYR34, Guinong 22–14, Shui 4, Shui 5	China	NA	winter&spring
[46]	DOI: 10.1186/s12863-019-0736-x	2016	990726	4A	47.09	NA	0.15	NA	NA	adult	DS&IT	CYR31, CYR32, CYR33, CYR34, Guinong 22–14, Shui 4, Shui 5	China	NA	winter&spring
[46]	DOI: 10.1186/s12863-019-0736-x	2016	990726	4A	47.09	NA	0.14	NA	NA	adult	IT	CYR31, CYR32, CYR33, CYR34, Guinong 22–14, Shui 4, Shui 5	China	NA	winter&spring
[46]	DOI: 10.1186/s12863-019-0736-x	2016	3026448	4A	119.65	NA	0.25	NA	NA	adult	IT	CYR31, CYR32, CYR33, CYR34, Guinong 22–14, Shui 4, Shui 5	China	NA	winter&spring
[46]	DOI: 10.1186/s12863-019-0736-x	2016	4406922	4A	132.76	NA	0.2	NA	NA	adult	IT	CYR31, CYR32, CYR33, CYR34, Guinong 22–14, Shui 4, Shui 5	China	NA	winter&spring
[46]	DOI: 10.1186/s12863-019-0736-x	2016	4406922	5A	132.76	NA	0.34	NA	NA	adult	IT	CYR31, CYR32, CYR33, CYR34, Guinong 22–14, Shui 4, Shui 5	China	NA	winter&spring
[46]	DOI: 10.1186/s12863-019-0736-x	2016	Xwmc410–3	5B	NA	NA	0.13	NA	NA	adult	DS	CYR31, CYR32, CYR33, CYR34, Guinong 22–14, Shui 4, Shui 5	China	NA	winter&spring
[46]	DOI: 10.1186/s12863-019-0736-x	2017	Xbarc172–7	5B	NA	NA	0.16	NA	NA	adult	DS	CYR31, CYR32, CYR33, CYR34, Guinong 22–14, Shui 4, Shui 5	China	NA	winter&spring
[46]	DOI: 10.1186/s12863-019-0736-x	2017	6026919	5B	NA	NA	0.17	NA	NA	adult	DS	CYR31, CYR32, CYR33, CYR34, Guinong 22–14, Shui 4, Shui 5	China	NA	winter&spring
[46]	DOI: 10.1186/s12863-019-0736-x	2017	3533933	5B	58.79	NA	0.18	NA	NA	adult	DS	CYR31, CYR32, CYR33, CYR34, Guinong 22–14, Shui 4, Shui 5	China	NA	winter&spring
[46]	DOI: 10.1186/s12863-019-0736-x	2017	3385066	5B	NA	NA	0.18	NA	NA	adult	DS	CYR31, CYR32, CYR33, CYR34, Guinong 22–14, Shui 4, Shui 5	China	NA	winter&spring
[46]	DOI: 10.1186/s12863-019-0736-x	2017	1270827	5b	131.85	NA	0.18	NA	NA	adult	DS	CYR31, CYR32, CYR33, CYR34, Guinong 22–14, Shui 4, Shui 5	China	NA	winter&spring
[46]	DOI: 10.1186/s12863-019-0736-x	2016&2017	1099801	5D	NA	NA	0.19	NA	NA	adult	IT	CYR31, CYR32, CYR33, CYR34, Guinong 22–14, Shui 4, Shui 5	China	NA	winter&spring
[46]	DOI: 10.1186/s12863-019-0736-x	2016	1204251	6A	36.52	NA	0.18	NA	NA	adult	IT	CYR31, CYR32, CYR33, CYR34, Guinong 22–14, Shui 4, Shui 5	China	NA	winter&spring
[46]	DOI: 10.1186/s12863-019-0736-x	2017	1695635	6A	87.39	NA	0.21	NA	NA	adult	DS	CYR31, CYR32, CYR33, CYR34, Guinong 22–14, Shui 4, Shui 5	China	NA	winter&spring
[46]	DOI: 10.1186/s12863-019-0736-x	2017	3955268	6A	87.6	NA	0.18	NA	NA	adult	DS	CYR31, CYR32, CYR33, CYR34, Guinong 22–14, Shui 4, Shui 5	China	NA	winter&spring
[46]	DOI: 10.1186/s12863-019-0736-x	2017	Xgwm169–4	6A	NA	NA	0.25	NA	NA	adult	DS	CYR31, CYR32, CYR33, CYR34, Guinong 22–14, Shui 4, Shui 5	China	NA	winter&spring
[46]	DOI: 10.1186/s12863-019-0736-x	2017	Xgwm169–9	6A	NA	NA	0.17	NA	NA	adult	DS	CYR31, CYR32, CYR33, CYR34, Guinong 22–14, Shui 4, Shui 5	China	NA	winter&spring
[46]	DOI: 10.1186/s12863-019-0736-x	2017	3025054	6B	31.19	NA	0.18	NA	Yr78	adult	DS	CYR31, CYR32, CYR33, CYR34, Guinong 22–14, Shui 4, Shui 5	China	NA	winter&spring
[46]	DOI: 10.1186/s12863-019-0736-x	2017	1074322	6B	26.85	NA	0.21	NA	NA	adult	DS	CYR31, CYR32, CYR33, CYR34, Guinong 22–14, Shui 4, Shui 5	China	NA	winter&spring
[46]	DOI: 10.1186/s12863-019-0736-x	2016	Xcfd95–2	6D	NA	NA	0.13	NA	NA	adult	IT	CYR31, CYR32, CYR33, CYR34, Guinong 22–14, Shui 4, Shui 5	China	NA	winter&spring
[46]	DOI: 10.1186/s12863-019-0736-x	2016&2017	5010940	7B	NA	NA	0.15	NA	NA	adult	IT	CYR31, CYR32, CYR33, CYR34, Guinong 22–14, Shui 4, Shui 5	China	NA	winter&spring
[46]	DOI: 10.1186/s12863-019-0736-x	2017	995958	7D	65.83	NA	0.23	NA	NA	adult	DS	CYR31, CYR32, CYR33, CYR34, Guinong 22–14, Shui 4, Shui 5	China	NA	winter&spring
[46]	DOI: 10.1186/s12863-019-0736-x	2016&2017	995958	7D	65.83	NA	0.17	NA	NA	adult	DS	CYR31, CYR32, CYR33, CYR34, Guinong 22–14, Shui 4, Shui 5	China	NA	winter&spring
[46]	DOI: 10.1186/s12863-019-0736-x	2016	1095389	7D	94.32	NA	0.16	NA	NA	adult	DS	CYR31, CYR32, CYR33, CYR34, Guinong 22–14, Shui 4, Shui 5	China	NA	winter&spring
[46]	DOI: 10.1186/s12863-019-0736-x	2016	993762	7D	94.32	NA	0.16	NA	NA	adult	DS	CYR31, CYR32, CYR33, CYR34, Guinong 22–14, Shui 4, Shui 5	China	NA	winter&spring
[46]	DOI: 10.1186/s12863-019-0736-x	2016&2017	4004033	7D	NA	NA	0.17	NA	NA	adult	IT	CYR31, CYR32, CYR33, CYR34, Guinong 22–14, Shui 4, Shui 5	China	NA	winter&spring
[47]	DOI: 10.1016/j.plantsci.2019.110204	2016	4536720	1B	1.23	NA	15.29	NA	Yr15	adult	AUDPC, DS	CYR32, CYR33, CYR34, G22-14, Su11-4, Su11-5, Su11-7	China	NA	NA
[47]	DOI: 10.1016/j.plantsci.2019.110204	2017	4991756	1B	7.97	NA	10.08	NA	NA	adult	AUDPC	CYR32, CYR33, CYR34, G22-14, Su11-4, Su11-5, Su11-8	China	NA	NA
[47]	DOI: 10.1016/j.plantsci.2019.110204	2016&2017	1024178	2A	44.88	NA	11.16	NA	NA	adult	AUDPC, 2016, 2017	CYR32, CYR33, CYR34, G22-14, Su11-4, Su11-5, Su11-9	China	NA	NA
[47]	DOI: 10.1016/j.plantsci.2019.110204	2016	1125099	2A	76.38	NA	11.16	NA	NA	adult	IT	CYR32, CYR33, CYR34, G22-14, Su11-4, Su11-5, Su11-10	China	NA	NA
[47]	DOI: 10.1016/j.plantsci.2019.110204	2018	Xbarc212	2A	0.08	NA	10.67	NA	NA	adult	AUDPC	CYR32, CYR33, CYR34, G22-14, Su11-4, Su11-5, Su11-11	China	NA	NA
[47]	DOI: 10.1016/j.plantsci.2019.110204	2017	1265469	2B	117.57	NA	11.17	NA	NA	adult	AUDPC	CYR32, CYR33, CYR34, G22-14, Su11-4, Su11-5, Su11-12	China	NA	NA
[47]	DOI: 10.1016/j.plantsci.2019.110204	2016	1006874	2B	150.69	NA	10.59	NA	NA	adult	AUDPC	CYR32, CYR33, CYR34, G22-14, Su11-4, Su11-5, Su11-13	China	NA	NA
[47]	DOI: 10.1016/j.plantsci.2019.110204	2016	1130777	2B	150.71	NA	10.48	NA	NA	adult	AUDPC	CYR32, CYR33, CYR34, G22-14, Su11-4, Su11-5, Su11-14	China	NA	NA
[47]	DOI: 10.1016/j.plantsci.2019.110204	2016	997197	2B	150.69	NA	10.67	NA	NA	adult	AUDPC	CYR32, CYR33, CYR34, G22-14, Su11-4, Su11-5, Su11-15	China	NA	NA
[47]	DOI: 10.1016/j.plantsci.2019.110204	2018	Xgwm389	3B	0.1	NA	12.48	NA	NA	adult	AUDPC, DS	CYR32, CYR33, CYR34, G22-14, Su11-4, Su11-5, Su11-16	China	NA	NA
[47]	DOI: 10.1016/j.plantsci.2019.110204	2016&2017	1186450	3B	25.92	NA	16.14	NA	NA	adult	DS	CYR32, CYR33, CYR34, G22-14, Su11-4, Su11-5, Su11-17	China	NA	NA
[47]	DOI: 10.1016/j.plantsci.2019.110204	2017	2277202	3B	25.92	NA	11.09	NA	NA	adult	AUDPC	CYR32, CYR33, CYR34, G22-14, Su11-4, Su11-5, Su11-18	China	NA	NA
[47]	DOI: 10.1016/j.plantsci.2019.110204	2018	Xbarc84	3B	56.82	NA	10.95	NA	Yr80	adult	AUDPC, DS	CYR32, CYR33, CYR34, G22-14, Su11-4, Su11-5, Su11-19	China	NA	NA
[47]	DOI: 10.1016/j.plantsci.2019.110204	2017	1274235	4A	41.2	NA	13.26	NA	NA	adult	AUDPC	CYR32, CYR33, CYR34, G22-14, Su11-4, Su11-5, Su11-20	China	NA	NA
[47]	DOI: 10.1016/j.plantsci.2019.110204	2016&2017	1072887	5A	25.34	NA	10.85	NA	NA	adult	AUDPC	CYR32, CYR33, CYR34, G22-14, Su11-4, Su11-5, Su11-21	China	NA	NA
[47]	DOI: 10.1016/j.plantsci.2019.110204	2016&2017	3021962	5B	3.14	NA	10.7	NA	NA	adult	AUDPC	CYR32, CYR33, CYR34, G22-14, Su11-4, Su11-5, Su11-22	China	NA	NA
[47]	DOI: 10.1016/j.plantsci.2019.110204	2016, 2017, 2018	Xgwm499	5B	15.77	NA	9.67	NA	NA	adult	IT	CYR32, CYR33, CYR34, G22-14, Su11-4, Su11-5, Su11-23	China	NA	NA
[47]	DOI: 10.1016/j.plantsci.2019.110204	2016	2303383	5B	50.79	NA	11.16	NA	NA	adult	AUDPC	CYR32, CYR33, CYR34, G22-14, Su11-4, Su11-5, Su11-24	China	NA	NA
[47]	DOI: 10.1016/j.plantsci.2019.110204	2016, 2017	2280885	6B	23.06	NA	10.38	NA	NA	adult	AUDPC	CYR32, CYR33, CYR34, G22-14, Su11-4, Su11-5, Su11-25	China	NA	NA
[47]	DOI: 10.1016/j.plantsci.2019.110204	2018	1057878	6B	38.11	NA	10.27	NA	NA	adult	AUDPC	CYR32, CYR33, CYR34, G22-14, Su11-4, Su11-5, Su11-26	China	NA	NA
[47]	DOI: 10.1016/j.plantsci.2019.110204	2018	Xcfd188	6D	12.76	NA	11.65	NA	Yr77	adult	AUDPC, DS	CYR32, CYR33, CYR34, G22-14, Su11-4, Su11-5, Su11-27	China	NA	NA
[48]	DOI: 10.1094/PDIS-10-19-2116-RE	2015, 2016, BLUPs	IWB72825	1A	72.6 (cM)	A	11.3	NA	NA	adult	Maximum DS	CYR32, CYR33, CYR34	China	NA	NA
[48]	DOI: 10.1094/PDIS-10-19-2116-RE	2015, 2016	IWA7141	1BL	115.9	G	9.8	NA	NA	adult	Maximum DS	CYR32, CYR33, CYR34	China	NA	NA
[48]	DOI: 10.1094/PDIS-10-19-2116-RE	2015, 2016, BLUPs	IWB32326	2AS	95.8	A	20.6	NA	NA	adult	Maximum DS	CYR32, CYR33, CYR34	China	NA	NA
[48]	DOI: 10.1094/PDIS-10-19-2116-RE	2015, 2016, BLUPs	IWB10277	2DL	82.8	C	14.5	NA	NA	adult	Maximum DS	CYR32, CYR33, CYR34	China	NA	NA
[48]	DOI: 10.1094/PDIS-10-19-2116-RE	2015, 2016, BLUPs	IWB10785	3AS	15.1	A	10.3	NA	NA	adult	Maximum DS	CYR32, CYR33, CYR34	China	NA	NA
[48]	DOI: 10.1094/PDIS-10-19-2116-RE	2015, 2016, BLUPs	IWB64845	3AL	117.7	A	14.6	NA	NA	adult	Maximum DS	CYR32, CYR33, CYR34	China	NA	NA
[48]	DOI: 10.1094/PDIS-10-19-2116-RE	2015, 2016, BLUPs	IWB8630	3B	67.7	A	13.6	NA	NA	adult	Maximum DS	CYR32, CYR33, CYR34	China	NA	NA
[48]	DOI: 10.1094/PDIS-10-19-2116-RE	2015, 2016, BLUPs	IWB16589	3D	143	A	9.5	NA	NA	adult	Maximum DS	CYR32, CYR33, CYR34	China	NA	NA
[48]	DOI: 10.1094/PDIS-10-19-2116-RE	2015, 2016, BLUPs	IWA3027	4AS	48.5	A	18.2	NA	NA	adult	Maximum DS	CYR32, CYR33, CYR34	China	NA	NA
[48]	DOI: 10.1094/PDIS-10-19-2116-RE	2015, 2016, BLUPs	IWB65475	4BS	38.9	A	15.1	NA	NA	adult	Maximum DS	CYR32, CYR33, CYR34	China	NA	NA
[48]	DOI: 10.1094/PDIS-10-19-2116-RE	2015, 2016, BLUPs	IWB71836	4BS	60.4	A	21.8	NA	NA	adult	Maximum DS	CYR32, CYR33, CYR34	China	NA	NA
[48]	DOI: 10.1094/PDIS-10-19-2116-RE	2015, 2016, BLUPs	IWB13808	5DS	67.5	A	19.1	NA	NA	adult	Maximum DS	CYR32, CYR33, CYR34	China	NA	NA
[48]	DOI: 10.1094/PDIS-10-19-2116-RE	2015, 2016, BLUPs	IWB53520	6A	74.2	A	11.9	NA	NA	adult	Maximum DS	CYR32, CYR33, CYR34	China	NA	NA
[48]	DOI: 10.1094/PDIS-10-19-2116-RE	2015, 2016, BLUPs	IWA2975	6B	59.9	G	12.6	NA	NA	adult	Maximum DS	CYR32, CYR33, CYR34	China	NA	NA
[48]	DOI: 10.1094/PDIS-10-19-2116-RE	2015, 2016	IWB74862	6BL	111.9	A	15.3	NA	NA	adult	Maximum DS	CYR32, CYR33, CYR34	China	NA	NA
[48]	DOI: 10.1094/PDIS-10-19-2116-RE	2015, 2016	IWB19819	7AS	135.8	G	12.9	NA	NA	adult	Maximum DS	CYR32, CYR33, CYR34	China	NA	NA
[48]	DOI: 10.1094/PDIS-10-19-2116-RE	2015, 2016, BLUPs	IWB74019	7BL	145.3	G	11.2	NA	NA	adult	Maximum DS	CYR32, CYR33, CYR34	China	NA	NA
[48]	DOI: 10.1094/PDIS-10-19-2116-RE	2016	IWA5084	1A	70.1018	NA	9.795	NA	NA	adult	Maximum DS	CYR32, CYR33, CYR34	China	NA	NA
[48]	DOI: 10.1094/PDIS-10-19-2116-RE	2016	IWB43760	1A	70.1018	NA	9.587	NA	NA	adult	Maximum DS	CYR32, CYR33, CYR34	China	NA	NA
[48]	DOI: 10.1094/PDIS-10-19-2116-RE	2016	IWA3955	1A	70.1018	NA	9.438	NA	NA	adult	Maximum DS	CYR32, CYR33, CYR34	China	NA	NA
[48]	DOI: 10.1094/PDIS-10-19-2116-RE	2016	IWB10918	1A	70.1018	NA	10.523	NA	NA	adult	Maximum DS	CYR32, CYR33, CYR34	China	NA	NA
[48]	DOI: 10.1094/PDIS-10-19-2116-RE	2016	IWB6779	1A	70.1018	NA	8.046	NA	NA	adult	Maximum DS	CYR32, CYR33, CYR34	China	NA	NA
[48]	DOI: 10.1094/PDIS-10-19-2116-RE	2016	IWB31760	1A	71.096	NA	9.977	NA	NA	adult	Maximum DS	CYR32, CYR33, CYR34	China	NA	NA
[48]	DOI: 10.1094/PDIS-10-19-2116-RE	2016	IWA4265	1A	71.096	NA	9.802	NA	NA	adult	Maximum DS	CYR32, CYR33, CYR34	China	NA	NA
[48]	DOI: 10.1094/PDIS-10-19-2116-RE	2016	IWA7779	1A	71.096	NA	9.62	NA	NA	adult	Maximum DS	CYR32, CYR33, CYR34	China	NA	NA
[48]	DOI: 10.1094/PDIS-10-19-2116-RE	2016	IWB56573	1A	71.096	NA	8.793	NA	NA	adult	Maximum DS	CYR32, CYR33, CYR34	China	NA	NA
[48]	DOI: 10.1094/PDIS-10-19-2116-RE	2016	IWB31640	1A	71.096	NA	8.568	NA	NA	adult	Maximum DS	CYR32, CYR33, CYR34	China	NA	NA
[48]	DOI: 10.1094/PDIS-10-19-2116-RE	2016	IWB70699	1A	71.096	NA	8.628	NA	NA	adult	Maximum DS	CYR32, CYR33, CYR34	China	NA	NA
[48]	DOI: 10.1094/PDIS-10-19-2116-RE	2016	IWA7104	1A	71.096	NA	8.05	NA	NA	adult	Maximum DS	CYR32, CYR33, CYR34	China	NA	NA
[48]	DOI: 10.1094/PDIS-10-19-2116-RE	2016	IWA3956	1A	71.4782	NA	9.76	NA	NA	adult	Maximum DS	CYR32, CYR33, CYR34	China	NA	NA
[48]	DOI: 10.1094/PDIS-10-19-2116-RE	2016	IWA2982	1A	71.096	NA	7.774	NA	NA	adult	Maximum DS	CYR32, CYR33, CYR34	China	NA	NA
[48]	DOI: 10.1094/PDIS-10-19-2116-RE	2015	IWB20306	1A	72.6084	NA	15.418	NA	NA	adult	Maximum DS	CYR32, CYR33, CYR34	China	NA	NA
[48]	DOI: 10.1094/PDIS-10-19-2116-RE	2016	IWB72825	1A	72.6084	NA	7.985	NA	NA	adult	Maximum DS	CYR32, CYR33, CYR34	China	NA	NA
[48]	DOI: 10.1094/PDIS-10-19-2116-RE	2016	IWA5010	1A	74.7847	NA	9.45	NA	NA	adult	Maximum DS	CYR32, CYR33, CYR34	China	NA	NA
[48]	DOI: 10.1094/PDIS-10-19-2116-RE	2016	IWA490	1A	74.7847	NA	8.294	NA	NA	adult	Maximum DS	CYR32, CYR33, CYR34	China	NA	NA
[48]	DOI: 10.1094/PDIS-10-19-2116-RE	2016	IWA3095	1B	114.085	NA	6.837	NA	NA	adult	Maximum DS	CYR32, CYR33, CYR34	China	NA	NA
[48]	DOI: 10.1094/PDIS-10-19-2116-RE	2015	IWA7141	1B	115.881	NA	9.8	NA	NA	adult	Maximum DS	CYR32, CYR33, CYR34	China	NA	NA
[48]	DOI: 10.1094/PDIS-10-19-2116-RE	2015	IWB6213	1B	115.881	NA	8.545	NA	NA	adult	Maximum DS	CYR32, CYR33, CYR34	China	NA	NA
[48]	DOI: 10.1094/PDIS-10-19-2116-RE	2015	IWA4031	1B	115.881	NA	8.613	NA	NA	adult	Maximum DS	CYR32, CYR33, CYR34	China	NA	NA
[48]	DOI: 10.1094/PDIS-10-19-2116-RE	2015	IWB11390	1B	115.881	NA	8.549	NA	NA	adult	Maximum DS	CYR32, CYR33, CYR34	China	NA	NA
[48]	DOI: 10.1094/PDIS-10-19-2116-RE	2015	IWA7141	1B	115.881	NA	8.332	NA	NA	adult	Maximum DS	CYR32, CYR33, CYR34	China	NA	NA
[48]	DOI: 10.1094/PDIS-10-19-2116-RE	2015	IWA4031	1B	115.881	NA	7.886	NA	NA	adult	Maximum DS	CYR32, CYR33, CYR34	China	NA	NA
[48]	DOI: 10.1094/PDIS-10-19-2116-RE	2015	IWB6213	1B	115.881	NA	7.618	NA	NA	adult	Maximum DS	CYR32, CYR33, CYR34	China	NA	NA
[48]	DOI: 10.1094/PDIS-10-19-2116-RE	2015	IWB11390	1B	115.881	NA	7.78	NA	NA	adult	Maximum DS	CYR32, CYR33, CYR34	China	NA	NA
[48]	DOI: 10.1094/PDIS-10-19-2116-RE	2015	IWB32326	2A	95.7501	NA	20.617	NA	NA	adult	Maximum DS	CYR32, CYR33, CYR34	China	NA	NA
[48]	DOI: 10.1094/PDIS-10-19-2116-RE	2015	IWB32326	2A	95.7501	NA	11.91	NA	NA	adult	Maximum DS	CYR32, CYR33, CYR34	China	NA	NA
[48]	DOI: 10.1094/PDIS-10-19-2116-RE	2016	IWB32326	2A	95.7501	NA	10.618	NA	NA	adult	Maximum DS	CYR32, CYR33, CYR34	China	NA	NA
[48]	DOI: 10.1094/PDIS-10-19-2116-RE	2015	IWB32326	2A	95.7501	NA	10.347	NA	NA	adult	Maximum DS	CYR32, CYR33, CYR34	China	NA	NA
[48]	DOI: 10.1094/PDIS-10-19-2116-RE	2015	IWB25847	2A	98.4344	NA	9.756	NA	NA	adult	Maximum DS	CYR32, CYR33, CYR34	China	NA	NA
[48]	DOI: 10.1094/PDIS-10-19-2116-RE	2015	IWB4499	2A	98.4344	NA	9.764	NA	NA	adult	Maximum DS	CYR32, CYR33, CYR34	China	NA	NA
[48]	DOI: 10.1094/PDIS-10-19-2116-RE	2015	IWB8065	2A	98.4344	NA	8.73	NA	NA	adult	Maximum DS	CYR32, CYR33, CYR34	China	NA	NA
[48]	DOI: 10.1094/PDIS-10-19-2116-RE	2015	IWB8160	2A	98.4344	NA	9.653	NA	NA	adult	Maximum DS	CYR32, CYR33, CYR34	China	NA	NA
[48]	DOI: 10.1094/PDIS-10-19-2116-RE	2015	IWB35722	2A	99.2803	NA	11.317	NA	NA	adult	Maximum DS	CYR32, CYR33, CYR34	China	NA	NA
[48]	DOI: 10.1094/PDIS-10-19-2116-RE	2015	IWB53663	2A	99.2803	NA	10.614	NA	NA	adult	Maximum DS	CYR32, CYR33, CYR34	China	NA	NA
[48]	DOI: 10.1094/PDIS-10-19-2116-RE	2015	IWB71880	2A	99.2803	NA	10.209	NA	NA	adult	Maximum DS	CYR32, CYR33, CYR34	China	NA	NA
[48]	DOI: 10.1094/PDIS-10-19-2116-RE	2015	IWB32426	2A	99.2803	NA	9.186	NA	NA	adult	Maximum DS	CYR32, CYR33, CYR34	China	NA	NA
[48]	DOI: 10.1094/PDIS-10-19-2116-RE	2015	IWB71879	2A	99.2803	NA	9.186	NA	NA	adult	Maximum DS	CYR32, CYR33, CYR34	China	NA	NA
[48]	DOI: 10.1094/PDIS-10-19-2116-RE	2015	IWB45777	2A	99.2803	NA	8.597	NA	NA	adult	Maximum DS	CYR32, CYR33, CYR34	China	NA	NA
[48]	DOI: 10.1094/PDIS-10-19-2116-RE	2015	IWB53662	2A	99.2803	NA	8.597	NA	NA	adult	Maximum DS	CYR32, CYR33, CYR34	China	NA	NA
[48]	DOI: 10.1094/PDIS-10-19-2116-RE	2015	IWB9926	2A	99.2803	NA	8.696	NA	NA	adult	Maximum DS	CYR32, CYR33, CYR34	China	NA	NA
[48]	DOI: 10.1094/PDIS-10-19-2116-RE	2015	IWB30556	2A	99.2803	NA	8.469	NA	NA	adult	Maximum DS	CYR32, CYR33, CYR34	China	NA	NA
[48]	DOI: 10.1094/PDIS-10-19-2116-RE	2015	IWB7843	2A	99.2803	NA	8.216	NA	NA	adult	Maximum DS	CYR32, CYR33, CYR34	China	NA	NA
[48]	DOI: 10.1094/PDIS-10-19-2116-RE	2015	IWB55048	2A	99.2803	NA	8.349	NA	NA	adult	Maximum DS	CYR32, CYR33, CYR34	China	NA	NA
[48]	DOI: 10.1094/PDIS-10-19-2116-RE	2015	IWB53663	2A	99.2803	NA	7.671	NA	NA	adult	Maximum DS	CYR32, CYR33, CYR34	China	NA	NA
[48]	DOI: 10.1094/PDIS-10-19-2116-RE	2015	IWB8202	2A	99.2803	NA	9.169	NA	NA	adult	Maximum DS	CYR32, CYR33, CYR34	China	NA	NA
[48]	DOI: 10.1094/PDIS-10-19-2116-RE	2015	IWB35722	2A	99.2803	NA	7.493	NA	NA	adult	Maximum DS	CYR32, CYR33, CYR34	China	NA	NA
[48]	DOI: 10.1094/PDIS-10-19-2116-RE	2015	IWB8679	2A	99.66	NA	9.186	NA	NA	adult	Maximum DS	CYR32, CYR33, CYR34	China	NA	NA
[48]	DOI: 10.1094/PDIS-10-19-2116-RE	2015	IWB74	2D	77.805	NA	13.225	NA	NA	adult	Maximum DS	CYR32, CYR33, CYR34	China	NA	NA
[48]	DOI: 10.1094/PDIS-10-19-2116-RE	2016	IWB10027	2D	77.805	NA	11.153	NA	NA	adult	Maximum DS	CYR32, CYR33, CYR34	China	NA	NA
[48]	DOI: 10.1094/PDIS-10-19-2116-RE	2016	IWB26344	2D	80.4079	NA	9.309	NA	NA	adult	Maximum DS	CYR32, CYR33, CYR34	China	NA	NA
[48]	DOI: 10.1094/PDIS-10-19-2116-RE	2016	IWB56540	2D	80.3483	NA	8.304	NA	NA	adult	Maximum DS	CYR32, CYR33, CYR34	China	NA	NA
[48]	DOI: 10.1094/PDIS-10-19-2116-RE	2015	IWB28991	2D	80.3483	NA	7.635	NA	NA	adult	Maximum DS	CYR32, CYR33, CYR34	China	NA	NA
[48]	DOI: 10.1094/PDIS-10-19-2116-RE	2015	IWB26344	2D	80.4079	NA	7.57	NA	NA	adult	Maximum DS	CYR32, CYR33, CYR34	China	NA	NA
[48]	DOI: 10.1094/PDIS-10-19-2116-RE	2016	IWB28310	2D	80.3483	NA	8.05	NA	NA	adult	Maximum DS	CYR32, CYR33, CYR34	China	NA	NA
[48]	DOI: 10.1094/PDIS-10-19-2116-RE	2016	IWA2631	2D	82.4858	NA	9.064	NA	NA	adult	Maximum DS	CYR32, CYR33, CYR34	China	NA	NA
[48]	DOI: 10.1094/PDIS-10-19-2116-RE	2016	IWB56539	2D	82.4858	NA	8.562	NA	NA	adult	Maximum DS	CYR32, CYR33, CYR34	China	NA	NA
[48]	DOI: 10.1094/PDIS-10-19-2116-RE	2015	IWB10277	2D	82.8209	NA	14.475	NA	NA	adult	Maximum DS	CYR32, CYR33, CYR34	China	NA	NA
[48]	DOI: 10.1094/PDIS-10-19-2116-RE	2015	IWB62266	2D	82.6347	NA	10.453	NA	NA	adult	Maximum DS	CYR32, CYR33, CYR34	China	NA	NA
[48]	DOI: 10.1094/PDIS-10-19-2116-RE	2016	IWB7831	2D	82.8209	NA	10.309	NA	NA	adult	Maximum DS	CYR32, CYR33, CYR34	China	NA	NA
[48]	DOI: 10.1094/PDIS-10-19-2116-RE	2015	IWB10441	2D	82.8209	NA	9.238	NA	NA	adult	Maximum DS	CYR32, CYR33, CYR34	China	NA	NA
[48]	DOI: 10.1094/PDIS-10-19-2116-RE	2016	IWB10277	2D	82.8209	NA	10.851	NA	NA	adult	Maximum DS	CYR32, CYR33, CYR34	China	NA	NA
[48]	DOI: 10.1094/PDIS-10-19-2116-RE	2016	IWB62266	2D	82.6347	NA	9.508	NA	NA	adult	Maximum DS	CYR32, CYR33, CYR34	China	NA	NA
[48]	DOI: 10.1094/PDIS-10-19-2116-RE	2016	IWB11278	2D	82.8209	NA	8.974	NA	NA	adult	Maximum DS	CYR32, CYR33, CYR34	China	NA	NA
[48]	DOI: 10.1094/PDIS-10-19-2116-RE	2016	IWB65983	2D	82.8209	NA	8.925	NA	NA	adult	Maximum DS	CYR32, CYR33, CYR34	China	NA	NA
[48]	DOI: 10.1094/PDIS-10-19-2116-RE	2016	IWB12640	2D	82.8209	NA	10.53	NA	NA	adult	Maximum DS	CYR32, CYR33, CYR34	China	NA	NA
[48]	DOI: 10.1094/PDIS-10-19-2116-RE	BLUP	IWB45004	2D	82.8209	NA	8.203	NA	NA	adult	Maximum DS	CYR32, CYR33, CYR34	China	NA	NA
[48]	DOI: 10.1094/PDIS-10-19-2116-RE	2015	IWB7831	2D	82.8209	NA	7.836	NA	NA	adult	Maximum DS	CYR32, CYR33, CYR34	China	NA	NA
[48]	DOI: 10.1094/PDIS-10-19-2116-RE	2015	IWB65853	2D	82.8209	NA	7.463	NA	NA	adult	Maximum DS	CYR32, CYR33, CYR34	China	NA	NA
[48]	DOI: 10.1094/PDIS-10-19-2116-RE	2015	IWB399	2D	82.8209	NA	7.548	NA	NA	adult	Maximum DS	CYR32, CYR33, CYR34	China	NA	NA
[48]	DOI: 10.1094/PDIS-10-19-2116-RE	2015	IWB32120	2D	82.8209	NA	7.548	NA	NA	adult	Maximum DS	CYR32, CYR33, CYR34	China	NA	NA
[48]	DOI: 10.1094/PDIS-10-19-2116-RE	2015	IWB32436	2D	82.8209	NA	7.548	NA	NA	adult	Maximum DS	CYR32, CYR33, CYR34	China	NA	NA
[48]	DOI: 10.1094/PDIS-10-19-2116-RE	2015	IWB9829	2D	82.8209	NA	7.432	NA	NA	adult	Maximum DS	CYR32, CYR33, CYR34	China	NA	NA
[48]	DOI: 10.1094/PDIS-10-19-2116-RE	2016	IWB62265	2D	85.219	NA	8.63	NA	NA	adult	Maximum DS	CYR32, CYR33, CYR34	China	NA	NA
[48]	DOI: 10.1094/PDIS-10-19-2116-RE	2015	IWB56307	2D	86.2803	NA	7.997	NA	NA	adult	Maximum DS	CYR32, CYR33, CYR34	China	NA	NA
[48]	DOI: 10.1094/PDIS-10-19-2116-RE	2016	IWB58154	2D	85.975	NA	8.29	NA	NA	adult	Maximum DS	CYR32, CYR33, CYR34	China	NA	NA
[48]	DOI: 10.1094/PDIS-10-19-2116-RE	2016	IWB56625	3A	109.946	NA	10.674	NA	NA	adult	Maximum DS	CYR32, CYR33, CYR34	China	NA	NA
[48]	DOI: 10.1094/PDIS-10-19-2116-RE	2015	IWB64845	3A	117.728	NA	14.573	NA	NA	adult	Maximum DS	CYR32, CYR33, CYR34	China	NA	NA
[48]	DOI: 10.1094/PDIS-10-19-2116-RE	2016	IWB64845	3A	117.728	NA	8.716	NA	NA	adult	Maximum DS	CYR32, CYR33, CYR34	China	NA	NA
[48]	DOI: 10.1094/PDIS-10-19-2116-RE	2016	IWB16589	3D	143.007	NA	9.548	NA	NA	adult	Maximum DS	CYR32, CYR33, CYR34	China	NA	NA
[48]	DOI: 10.1094/PDIS-10-19-2116-RE	2015	IWB16589	3D	143.007	NA	9.421	NA	NA	adult	Maximum DS	CYR32, CYR33, CYR34	China	NA	NA
[48]	DOI: 10.1094/PDIS-10-19-2116-RE	2016	IWB16589	3D	143.007	NA	8.396	NA	NA	adult	Maximum DS	CYR32, CYR33, CYR34	China	NA	NA
[48]	DOI: 10.1094/PDIS-10-19-2116-RE	2016	IWB5953	4A	41.019	NA	11.186	NA	NA	adult	Maximum DS	CYR32, CYR33, CYR34	China	NA	NA
[48]	DOI: 10.1094/PDIS-10-19-2116-RE	2016	IWB61077	4A	41.019	NA	8.037	NA	NA	adult	Maximum DS	CYR32, CYR33, CYR34	China	NA	NA
[48]	DOI: 10.1094/PDIS-10-19-2116-RE	2016	IWB39302	4A	43.3893	NA	11.536	NA	NA	adult	Maximum DS	CYR32, CYR33, CYR34	China	NA	NA
[48]	DOI: 10.1094/PDIS-10-19-2116-RE	2016	IWB52170	4A	43.3893	NA	11.164	NA	NA	adult	Maximum DS	CYR32, CYR33, CYR34	China	NA	NA
[48]	DOI: 10.1094/PDIS-10-19-2116-RE	2016	IWB10267	4A	43.3893	NA	11.271	NA	NA	adult	Maximum DS	CYR32, CYR33, CYR34	China	NA	NA
[48]	DOI: 10.1094/PDIS-10-19-2116-RE	2016	IWA1992	4A	43.1949	NA	11.192	NA	NA	adult	Maximum DS	CYR32, CYR33, CYR34	China	NA	NA
[48]	DOI: 10.1094/PDIS-10-19-2116-RE	2016	IWA4251	4A	43.3893	NA	8.037	NA	NA	adult	Maximum DS	CYR32, CYR33, CYR34	China	NA	NA
[48]	DOI: 10.1094/PDIS-10-19-2116-RE	2015	IWB67877	4A	47.0176	NA	13.921	NA	NA	adult	Maximum DS	CYR32, CYR33, CYR34	China	NA	NA
[48]	DOI: 10.1094/PDIS-10-19-2116-RE	2015	IWB56556	4A	47.0176	NA	13.023	NA	NA	adult	Maximum DS	CYR32, CYR33, CYR34	China	NA	NA
[48]	DOI: 10.1094/PDIS-10-19-2116-RE	2015	IWA7521	4A	47.0176	NA	11.595	NA	NA	adult	Maximum DS	CYR32, CYR33, CYR34	China	NA	NA
[48]	DOI: 10.1094/PDIS-10-19-2116-RE	2015	IWB46973	4A	47.0176	NA	8.928	NA	NA	adult	Maximum DS	CYR32, CYR33, CYR34	China	NA	NA
[48]	DOI: 10.1094/PDIS-10-19-2116-RE	2016	IWB67877	4A	47.0176	NA	8.994	NA	NA	adult	Maximum DS	CYR32, CYR33, CYR34	China	NA	NA
[48]	DOI: 10.1094/PDIS-10-19-2116-RE	2016	IWA1320	4A	47.5316	NA	10.392	NA	NA	adult	Maximum DS	CYR32, CYR33, CYR34	China	NA	NA
[48]	DOI: 10.1094/PDIS-10-19-2116-RE	2016	IWB54030	4A	47.5316	NA	9.214	NA	NA	adult	Maximum DS	CYR32, CYR33, CYR34	China	NA	NA
[48]	DOI: 10.1094/PDIS-10-19-2116-RE	2016	IWB63549	4A	47.5316	NA	9.214	NA	NA	adult	Maximum DS	CYR32, CYR33, CYR34	China	NA	NA
[48]	DOI: 10.1094/PDIS-10-19-2116-RE	2016	IWB21625	4A	47.5316	NA	11.195	NA	NA	adult	Maximum DS	CYR32, CYR33, CYR34	China	NA	NA
[48]	DOI: 10.1094/PDIS-10-19-2116-RE	2015	IWB62659	4A	48.5237	NA	18.246	NA	NA	adult	Maximum DS	CYR32, CYR33, CYR34	China	NA	NA
[48]	DOI: 10.1094/PDIS-10-19-2116-RE	2015	IWA3027	4A	48.5237	NA	18.246	NA	NA	adult	Maximum DS	CYR32, CYR33, CYR34	China	NA	NA
[48]	DOI: 10.1094/PDIS-10-19-2116-RE	2015	IWB62659	4A	48.5237	NA	14.537	NA	NA	adult	Maximum DS	CYR32, CYR33, CYR34	China	NA	NA
[48]	DOI: 10.1094/PDIS-10-19-2116-RE	2015	IWA3027	4A	48.5237	NA	14.537	NA	NA	adult	Maximum DS	CYR32, CYR33, CYR34	China	NA	NA
[48]	DOI: 10.1094/PDIS-10-19-2116-RE	2016	IWB62659	4A	48.5237	NA	9.506	NA	NA	adult	Maximum DS	CYR32, CYR33, CYR34	China	NA	NA
[48]	DOI: 10.1094/PDIS-10-19-2116-RE	2016	IWA3027	4A	48.5237	NA	9.506	NA	NA	adult	Maximum DS	CYR32, CYR33, CYR34	China	NA	NA
[48]	DOI: 10.1094/PDIS-10-19-2116-RE	2015	IWB62659	4A	48.5237	NA	9.136	NA	NA	adult	Maximum DS	CYR32, CYR33, CYR34	China	NA	NA
[48]	DOI: 10.1094/PDIS-10-19-2116-RE	2015	IWA3027	4A	48.5237	NA	9.136	NA	NA	adult	Maximum DS	CYR32, CYR33, CYR34	China	NA	NA
[48]	DOI: 10.1094/PDIS-10-19-2116-RE	2015	IWB65475	4B	38.9334	NA	15.093	NA	NA	adult	Maximum DS	CYR32, CYR33, CYR34	China	NA	NA
[48]	DOI: 10.1094/PDIS-10-19-2116-RE	2016	IWB65475	4B	38.9334	NA	13.47	NA	NA	adult	Maximum DS	CYR32, CYR33, CYR34	China	NA	NA
[48]	DOI: 10.1094/PDIS-10-19-2116-RE	2015	IWB65475	4B	38.9334	NA	11.47	NA	NA	adult	Maximum DS	CYR32, CYR33, CYR34	China	NA	NA
[48]	DOI: 10.1094/PDIS-10-19-2116-RE	2015	IWB71836	4B	60.3914	NA	21.767	NA	NA	adult	Maximum DS	CYR32, CYR33, CYR34	China	NA	NA
[48]	DOI: 10.1094/PDIS-10-19-2116-RE	2016	IWB71836	4B	60.3914	NA	11.904	NA	NA	adult	Maximum DS	CYR32, CYR33, CYR34	China	NA	NA
[48]	DOI: 10.1094/PDIS-10-19-2116-RE	2015	IWB71836	4B	60.3914	NA	10.453	NA	NA	adult	Maximum DS	CYR32, CYR33, CYR34	China	NA	NA
[48]	DOI: 10.1094/PDIS-10-19-2116-RE	2015	IWB41568	4B	60.3914	NA	7.816	NA	NA	adult	Maximum DS	CYR32, CYR33, CYR34	China	NA	NA
[48]	DOI: 10.1094/PDIS-10-19-2116-RE	2016	IWB65479	4B	60.3914	NA	10.135	NA	NA	adult	Maximum DS	CYR32, CYR33, CYR34	China	NA	NA
[48]	DOI: 10.1094/PDIS-10-19-2116-RE	2016	IWB72009	4B	61.3099	NA	7.66	NA	NA	adult	Maximum DS	CYR32, CYR33, CYR34	China	NA	NA
[48]	DOI: 10.1094/PDIS-10-19-2116-RE	2016	IWB6703	5D	63.0409	NA	15.165	NA	NA	adult	Maximum DS	CYR32, CYR33, CYR34	China	NA	NA
[48]	DOI: 10.1094/PDIS-10-19-2116-RE	2015	IWB13808	5D	67.4921	NA	19.109	NA	NA	adult	Maximum DS	CYR32, CYR33, CYR34	China	NA	NA
[48]	DOI: 10.1094/PDIS-10-19-2116-RE	2016	IWB18329	5D	67.4921	NA	13.124	NA	NA	adult	Maximum DS	CYR32, CYR33, CYR34	China	NA	NA
[48]	DOI: 10.1094/PDIS-10-19-2116-RE	2016	IWB25818	5D	67.4921	NA	15.165	NA	NA	adult	Maximum DS	CYR32, CYR33, CYR34	China	NA	NA
[48]	DOI: 10.1094/PDIS-10-19-2116-RE	2016	IWB58014	5D	67.4921	NA	15.165	NA	NA	adult	Maximum DS	CYR32, CYR33, CYR34	China	NA	NA
[48]	DOI: 10.1094/PDIS-10-19-2116-RE	2016	IWB13808	5D	67.4921	NA	10.281	NA	NA	adult	Maximum DS	CYR32, CYR33, CYR34	China	NA	NA
[48]	DOI: 10.1094/PDIS-10-19-2116-RE	2015	IWB13808	5D	67.4921	NA	8.791	NA	NA	adult	Maximum DS	CYR32, CYR33, CYR34	China	NA	NA
[48]	DOI: 10.1094/PDIS-10-19-2116-RE	2015	IWB53520	6A	74.2376	NA	11.945	NA	NA	adult	Maximum DS	CYR32, CYR33, CYR34	China	NA	NA
[48]	DOI: 10.1094/PDIS-10-19-2116-RE	2016	IWB53520	6A	74.2376	NA	10.493	NA	NA	adult	Maximum DS	CYR32, CYR33, CYR34	China	NA	NA
[48]	DOI: 10.1094/PDIS-10-19-2116-RE	2015	IWB53520	6A	74.2376	NA	11.052	NA	NA	adult	Maximum DS	CYR32, CYR33, CYR34	China	NA	NA
[48]	DOI: 10.1094/PDIS-10-19-2116-RE	2015	IWB65783	6A	77.8658	NA	7.921	NA	NA	adult	Maximum DS	CYR32, CYR33, CYR34	China	NA	NA
[48]	DOI: 10.1094/PDIS-10-19-2116-RE	2015	IWB10590	6A	78.5016	NA	11.372	NA	NA	adult	Maximum DS	CYR32, CYR33, CYR34	China	NA	NA
[48]	DOI: 10.1094/PDIS-10-19-2116-RE	2015	IWB995	6A	78.6388	NA	8.804	NA	NA	adult	Maximum DS	CYR32, CYR33, CYR34	China	NA	NA
[48]	DOI: 10.1094/PDIS-10-19-2116-RE	2015	IWB11560	6A	78.5016	NA	8.85	NA	NA	adult	Maximum DS	CYR32, CYR33, CYR34	China	NA	NA
[48]	DOI: 10.1094/PDIS-10-19-2116-RE	2016	IWB33545	6A	79.0751	NA	7.393	NA	NA	adult	Maximum DS	CYR32, CYR33, CYR34	China	NA	NA
[48]	DOI: 10.1094/PDIS-10-19-2116-RE	2015	IWA2975	6B	59.92	NA	12.584	NA	NA	adult	Maximum DS	CYR32, CYR33, CYR34	China	NA	NA
[48]	DOI: 10.1094/PDIS-10-19-2116-RE	2015	IWA2975	6B	59.92	NA	8.84	NA	NA	adult	Maximum DS	CYR32, CYR33, CYR34	China	NA	NA
[48]	DOI: 10.1094/PDIS-10-19-2116-RE	2016	IWA2975	6B	59.92	NA	7.68	NA	NA	adult	Maximum DS	CYR32, CYR33, CYR34	China	NA	NA
[48]	DOI: 10.1094/PDIS-10-19-2116-RE	2016	IWB39014	6B	64.7074	NA	11.691	NA	NA	adult	Maximum DS	CYR32, CYR33, CYR34	China	NA	NA
[48]	DOI: 10.1094/PDIS-10-19-2116-RE	2015	IWB51271	6B	65.2726	NA	11.684	NA	NA	adult	Maximum DS	CYR32, CYR33, CYR34	China	NA	NA
[48]	DOI: 10.1094/PDIS-10-19-2116-RE	2015	IWA5748	6B	64.5698	NA	8.251	NA	NA	adult	Maximum DS	CYR32, CYR33, CYR34	China	NA	NA
[48]	DOI: 10.1094/PDIS-10-19-2116-RE	2015	IWB74862	6B	111.94	NA	15.321	NA	NA	adult	Maximum DS	CYR32, CYR33, CYR34	China	NA	NA
[48]	DOI: 10.1094/PDIS-10-19-2116-RE	2016	IWB73836	6B	113.671	NA	11.824	NA	NA	adult	Maximum DS	CYR32, CYR33, CYR34	China	NA	NA
[48]	DOI: 10.1094/PDIS-10-19-2116-RE	2016	IWA3222	6B	114.464	NA	7.864	NA	NA	adult	Maximum DS	CYR32, CYR33, CYR34	China	NA	NA
[48]	DOI: 10.1094/PDIS-10-19-2116-RE	2016	IWB26506	6B	113.671	NA	10.269	NA	NA	adult	Maximum DS	CYR32, CYR33, CYR34	China	NA	NA
[48]	DOI: 10.1094/PDIS-10-19-2116-RE	2016	IWB28557	6B	116.236	NA	7.025	NA	NA	adult	Maximum DS	CYR32, CYR33, CYR34	China	NA	NA
[48]	DOI: 10.1094/PDIS-10-19-2116-RE	2016	IWB19819	7A	135.807	NA	12.852	NA	NA	adult	Maximum DS	CYR32, CYR33, CYR34	China	NA	NA
[48]	DOI: 10.1094/PDIS-10-19-2116-RE	2015	IWA810	7A	136.427	NA	10.428	NA	NA	adult	Maximum DS	CYR32, CYR33, CYR34	China	NA	NA
[48]	DOI: 10.1094/PDIS-10-19-2116-RE	2015	IWA2776	7A	140.932	NA	9.36	NA	NA	adult	Maximum DS	CYR32, CYR33, CYR34	China	NA	NA
[48]	DOI: 10.1094/PDIS-10-19-2116-RE	2015	IWA2775	7A	140.932	NA	9.951	NA	NA	adult	Maximum DS	CYR32, CYR33, CYR34	China	NA	NA
[48]	DOI: 10.1094/PDIS-10-19-2116-RE	2015	IWB74019	7B	145.285	NA	11.226	NA	NA	adult	Maximum DS	CYR32, CYR33, CYR34	China	NA	NA
[48]	DOI: 10.1094/PDIS-10-19-2116-RE	2015	IWB34893	7B	145.285	NA	10.339	NA	NA	adult	Maximum DS	CYR32, CYR33, CYR34	China	NA	NA
[48]	DOI: 10.1094/PDIS-10-19-2116-RE	2015	IWB38949	7B	145.285	NA	9.744	NA	NA	adult	Maximum DS	CYR32, CYR33, CYR34	China	NA	NA
[48]	DOI: 10.1094/PDIS-10-19-2116-RE	2016	IWB74566	7B	144.804	NA	9.522	NA	NA	adult	Maximum DS	CYR32, CYR33, CYR34	China	NA	NA
[48]	DOI: 10.1094/PDIS-10-19-2116-RE	2015	IWB8911	7B	145.285	NA	10.871	NA	NA	adult	Maximum DS	CYR32, CYR33, CYR34	China	NA	NA
[48]	DOI: 10.1094/PDIS-10-19-2116-RE	2015	IWB74566	7B	144.804	NA	7.945	NA	NA	adult	Maximum DS	CYR32, CYR33, CYR34	China	NA	NA
[49]	DOI: 10.1007/s00122-021-03769-3	2018	RAC875_c10226_1478	1B	-	NA	4.34	NA	NA	adult	Maximum DS	CYR32, CYR33, CYR34	China	NA	NA
[49]	DOI: 10.1007/s00122-021-03769-3	2018	Excalibur_c18876_334	1B	325286968	NA	4.889	NA	NA	adult	Maximum DS	CYR32, CYR33, CYR34	China	NA	NA
[49]	DOI: 10.1007/s00122-021-03769-3	2018	wsnp_Ex_c5947_10431109	1B	326779874	NA	4.866	NA	NA	adult	Maximum DS	CYR32, CYR33, CYR34	China	NA	NA
[49]	DOI: 10.1007/s00122-021-03769-3	2018	Ku_c9909_1766	1B	592028867	NA	6.317	NA	NA	adult	Maximum DS	CYR32, CYR33, CYR34	China	NA	NA
[49]	DOI: 10.1007/s00122-021-03769-3	2018	RAC875_c291_1860	1B	-	NA	5.03	NA	NA	adult	Maximum DS	CYR32, CYR33, CYR34	China	NA	NA
[49]	DOI: 10.1007/s00122-021-03769-3	2018	RAC875_c291_2201	1B	-	NA	5.209	NA	NA	adult	Maximum DS	CYR32, CYR33, CYR34	China	NA	NA
[49]	DOI: 10.1007/s00122-021-03769-3	2018	IAAV8693	1B	-	NA	5.843	NA	NA	adult	Maximum DS	CYR32, CYR33, CYR34	China	NA	NA
[49]	DOI: 10.1007/s00122-021-03769-3	2018	Kukri_rep_c86467_51	1B	-	NA	5.843	NA	NA	adult	Maximum DS	CYR32, CYR33, CYR34	China	NA	NA
[49]	DOI: 10.1007/s00122-021-03769-3	2018	RAC875_c291_2591	1B	-	NA	5.466	NA	NA	adult	Maximum DS	CYR32, CYR33, CYR34	China	NA	NA
[49]	DOI: 10.1007/s00122-021-03769-3	BLUP 2016, 2017&2018	BS00065694_51	1B	675315834	NA	5.162	NA	NA	adult	Maximum DS	CYR32, CYR33, CYR34	China	NA	NA
[49]	DOI: 10.1007/s00122-021-03769-3	BLUP 2016, 2017&2018	D_GCE8AKX01BOGN5_399	1B	674960303	NA	4.827	NA	NA	adult	Maximum DS	CYR32, CYR33, CYR34	China	NA	NA
[49]	DOI: 10.1007/s00122-021-03769-3	2018	tplb0049h18_765	1B	678266672	NA	4.987	NA	NA	adult	Maximum DS	CYR32, CYR33, CYR34	China	NA	NA
[49]	DOI: 10.1007/s00122-021-03769-3	BLUP 2016, 2017&2018	BS00060686_51	1B	675320328	NA	5.407	NA	NA	adult	Maximum DS	CYR32, CYR33, CYR34	China	NA	NA
[49]	DOI: 10.1007/s00122-021-03769-3	2017	BS00060686_51	1B	675320328	NA	4.603	NA	NA	adult	Maximum DS	CYR32, CYR33, CYR34	China	NA	NA
[49]	DOI: 10.1007/s00122-021-03769-3	2018	IAAV4884	1B	676262922	NA	5.751	NA	Lr46/Yr29	adult	Maximum DS	CYR32, CYR33, CYR34	China	NA	NA
[49]	DOI: 10.1007/s00122-021-03769-3	2018	Tdurum_contig52086_264	1B	678263256	NA	4.942	NA	NA	adult	Maximum DS	CYR32, CYR33, CYR34	China	NA	NA
[49]	DOI: 10.1007/s00122-021-03769-3	BLUP 2016, 2017&2018	BobWhite_c1715_887	1D	-	NA	6.455	NA	NA	adult	Maximum DS	CYR32, CYR33, CYR34	China	NA	NA
[49]	DOI: 10.1007/s00122-021-03769-3	BLUP 2016, 2017&2018	wsnp_Ex_c1085_2078944	1D	-	NA	5.605	NA	NA	adult	Maximum DS	CYR32, CYR33, CYR34	China	NA	NA
[49]	DOI: 10.1007/s00122-021-03769-3	BLUP 2016, 2017&2018	wsnp_Ku_c3682_6786230	1D	-	NA	5.138	NA	NA	adult	Maximum DS	CYR32, CYR33, CYR34	China	NA	NA
[49]	DOI: 10.1007/s00122-021-03769-3	2017	BobWhite_c1715_887	1D	8185497	NA	7.45	NA	NA	adult	Maximum DS	CYR32, CYR33, CYR34	China	NA	NA
[49]	DOI: 10.1007/s00122-021-03769-3	2017	Excalibur_rep_c105429_654	1D	7870706	NA	5.822	NA	NA	adult	Maximum DS	CYR32, CYR33, CYR34	China	NA	NA
[49]	DOI: 10.1007/s00122-021-03769-3	2017	wsnp_Ex_c1085_2078944	1D	8185548	NA	6.099	NA	NA	adult	Maximum DS	CYR32, CYR33, CYR34	China	NA	NA
[49]	DOI: 10.1007/s00122-021-03769-3	2017	wsnp_Ku_c3682_6786230	1D	8184871	NA	5.968	NA	NA	adult	Maximum DS	CYR32, CYR33, CYR34	China	NA	NA
[49]	DOI: 10.1007/s00122-021-03769-3	2018	BobWhite_c1715_887	1D	8185497	NA	6.979	NA	NA	adult	Maximum DS	CYR32, CYR33, CYR34	China	NA	NA
[49]	DOI: 10.1007/s00122-021-03769-3	2018	wsnp_Ex_c1085_2078944	1D	8185548	NA	6.494	NA	NA	adult	Maximum DS	CYR32, CYR33, CYR34	China	NA	NA
[49]	DOI: 10.1007/s00122-021-03769-3	2018	wsnp_Ku_c3682_6786230	1D	8184871	NA	6.888	NA	NA	adult	Maximum DS	CYR32, CYR33, CYR34	China	NA	NA
[49]	DOI: 10.1007/s00122-021-03769-3	2017	wsnp_BE637971D_Ta_2_3	1D	7948600	NA	5.88	NA	NA	adult	Maximum DS	CYR32, CYR33, CYR34	China	NA	NA
[49]	DOI: 10.1007/s00122-021-03769-3	BLUP 2016, 2017&2018	wsnp_Ex_c42815_49298013	2A	-	NA	6.319	NA	NA	adult	Maximum DS	CYR32, CYR33, CYR34	China	NA	NA
[49]	DOI: 10.1007/s00122-021-03769-3	2016	wsnp_Ex_c42815_49298013	2A	-	NA	4.727	NA	NA	adult	Maximum DS	CYR32, CYR33, CYR34	China	NA	NA
[49]	DOI: 10.1007/s00122-021-03769-3	BLUP 2016, 2017&2018	wsnp_Ex_c42815_49298013	2A	-	NA	6.304	NA	NA	adult	Maximum DS	CYR32, CYR33, CYR34	China	NA	NA
[49]	DOI: 10.1007/s00122-021-03769-3	BLUP 2016, 2017&2018	GENE-1350_36	2A	501850092	NA	6.648	NA	NA	adult	Maximum DS	CYR32, CYR33, CYR34	China	NA	NA
[49]	DOI: 10.1007/s00122-021-03769-3	2016	GENE-1350_36	2A	501850092	NA	5.03	NA	NA	adult	Maximum DS	CYR32, CYR33, CYR34	China	NA	NA
[49]	DOI: 10.1007/s00122-021-03769-3	2017	GENE-1350_36	2A	501850092	NA	7.432	NA	NA	adult	Maximum DS	CYR32, CYR33, CYR34	China	NA	NA
[49]	DOI: 10.1007/s00122-021-03769-3	BLUP 2016, 2017&2018	wsnp_Ex_rep_c103255_88258450	2A	411124829	NA	4.756	NA	NA	adult	Maximum DS	CYR32, CYR33, CYR34	China	NA	NA
[49]	DOI: 10.1007/s00122-021-03769-3	2017	wsnp_Ex_rep_c103255_88258450	2A	411124829	NA	4.885	NA	NA	adult	Maximum DS	CYR32, CYR33, CYR34	China	NA	NA
[49]	DOI: 10.1007/s00122-021-03769-3	2016	IAAV444	2A	504711295	NA	4.428	NA	NA	adult	Maximum DS	CYR32, CYR33, CYR34	China	NA	NA
[49]	DOI: 10.1007/s00122-021-03769-3	2017	Kukri_c57491_132	2A	502335109	NA	4.312	NA	NA	adult	Maximum DS	CYR32, CYR33, CYR34	China	NA	NA
[49]	DOI: 10.1007/s00122-021-03769-3	BLUP 2016, 2017&2018	Ra_c22880_760	2A	498105726	NA	6.217	NA	NA	adult	Maximum DS	CYR32, CYR33, CYR34	China	NA	NA
[49]	DOI: 10.1007/s00122-021-03769-3	2017	Ra_c22880_760	2A	498105726	NA	7.52	NA	NA	adult	Maximum DS	CYR32, CYR33, CYR34	China	NA	NA
[49]	DOI: 10.1007/s00122-021-03769-3	BLUP 2016, 2017&2018	Ra_c71628_188	2A	498044075	NA	5.031	NA	NA	adult	Maximum DS	CYR32, CYR33, CYR34	China	NA	NA
[49]	DOI: 10.1007/s00122-021-03769-3	2017	Ra_c71628_188	2A	498044075	NA	6.643	NA	NA	adult	Maximum DS	CYR32, CYR33, CYR34	China	NA	NA
[49]	DOI: 10.1007/s00122-021-03769-3	2017	wsnp_Ex_rep_c66615_64916512	2A	498104926	NA	7.204	NA	NA	adult	Maximum DS	CYR32, CYR33, CYR34	China	NA	NA
[49]	DOI: 10.1007/s00122-021-03769-3	BLUP 2016, 2017&2018	wsnp_Ku_rep_c110147_94431847	2A	500533896	NA	6.212	NA	NA	adult	Maximum DS	CYR32, CYR33, CYR34	China	NA	NA
[49]	DOI: 10.1007/s00122-021-03769-3	2016	wsnp_Ku_rep_c110147_94431847	2A	500533896	NA	4.616	NA	NA	adult	Maximum DS	CYR32, CYR33, CYR34	China	NA	NA
[49]	DOI: 10.1007/s00122-021-03769-3	2017	wsnp_Ku_rep_c110147_94431847	2A	500533896	NA	7.53	NA	NA	adult	Maximum DS	CYR32, CYR33, CYR34	China	NA	NA
[49]	DOI: 10.1007/s00122-021-03769-3	BLUP 2016, 2017&2018	wsnp_Ex_c24964_34219020	2A	735566205	NA	4.977	NA	NA	adult	Maximum DS	CYR32, CYR33, CYR34	China	NA	NA
[49]	DOI: 10.1007/s00122-021-03769-3	2016	wsnp_Ex_c24964_34219020	2A	735566205	NA	4.354	NA	NA	adult	Maximum DS	CYR32, CYR33, CYR34	China	NA	NA
[49]	DOI: 10.1007/s00122-021-03769-3	2017	wsnp_Ex_c24964_34219020	2A	735566205	NA	5.045	NA	NA	adult	Maximum DS	CYR32, CYR33, CYR34	China	NA	NA
[49]	DOI: 10.1007/s00122-021-03769-3	2016	wsnp_JD_c2578_3489735	2A	735564562	NA	4.756	NA	NA	adult	Maximum DS	CYR32, CYR33, CYR34	China	NA	NA
[49]	DOI: 10.1007/s00122-021-03769-3	2016	RAC875_c34516_316	2B	65375459	NA	7.39	NA	NA	adult	Maximum DS	CYR32, CYR33, CYR34	China	NA	NA
[49]	DOI: 10.1007/s00122-021-03769-3	2016	Excalibur_c36070_300	2B	69896046	NA	7.973	NA	NA	adult	Maximum DS	CYR32, CYR33, CYR34	China	NA	NA
[49]	DOI: 10.1007/s00122-021-03769-3	2018	Kukri_c66123_88	2B	-	NA	4.442	NA	NA	adult	Maximum DS	CYR32, CYR33, CYR34	China	NA	NA
[49]	DOI: 10.1007/s00122-021-03769-3	2018	RAC875_c11609_62	2B	-	NA	4.189	NA	NA	adult	Maximum DS	CYR32, CYR33, CYR34	China	NA	NA
[49]	DOI: 10.1007/s00122-021-03769-3	2018	RFL_Contig2231_1297	2B	104579390	NA	4.225	NA	NA	adult	Maximum DS	CYR32, CYR33, CYR34	China	NA	NA
[49]	DOI: 10.1007/s00122-021-03769-3	2018	Tdurum_contig81323_527	2B	104237065	NA	4.429	NA	NA	adult	Maximum DS	CYR32, CYR33, CYR34	China	NA	NA
[49]	DOI: 10.1007/s00122-021-03769-3	2018	Excalibur_rep_c67391_476	2B	104236712	NA	4.88	NA	NA	adult	Maximum DS	CYR32, CYR33, CYR34	China	NA	NA
[49]	DOI: 10.1007/s00122-021-03769-3	2018	Kukri_c18258_440	3A	714425056	NA	6.134	NA	NA	adult	Maximum DS	CYR32, CYR33, CYR34	China	NA	NA
[49]	DOI: 10.1007/s00122-021-03769-3	2018	BS00030652_51	3A	724056500	NA	4.643	NA	NA	adult	Maximum DS	CYR32, CYR33, CYR34	China	NA	NA
[49]	DOI: 10.1007/s00122-021-03769-3	2018	wsnp_Ex_c8360_14085858	3B	5953213	NA	4.749	NA	NA	adult	Maximum DS	CYR32, CYR33, CYR34	China	NA	NA
[49]	DOI: 10.1007/s00122-021-03769-3	2018	RAC875_c36432_197	3B	16461849	NA	4.335	NA	NA	adult	Maximum DS	CYR32, CYR33, CYR34	China	NA	NA
[49]	DOI: 10.1007/s00122-021-03769-3	2017	BS00072994_51	3B	739167888	NA	4.472	NA	NA	adult	Maximum DS	CYR32, CYR33, CYR34	China	NA	NA
[49]	DOI: 10.1007/s00122-021-03769-3	2017	Kukri_c41129_344	3B	744730454	NA	4.905	NA	NA	adult	Maximum DS	CYR32, CYR33, CYR34	China	NA	NA
[49]	DOI: 10.1007/s00122-021-03769-3	2016	CAP11_c315_247	4A	570267432	NA	5.442	NA	NA	adult	Maximum DS	CYR32, CYR33, CYR34	China	NA	NA
[49]	DOI: 10.1007/s00122-021-03769-3	2016	GENE-2947_357	4A	570264646	NA	4.438	NA	NA	adult	Maximum DS	CYR32, CYR33, CYR34	China	NA	NA
[49]	DOI: 10.1007/s00122-021-03769-3	2016	wsnp_Ex_c13615_21393511	4A	570267432	NA	5.725	NA	NA	adult	Maximum DS	CYR32, CYR33, CYR34	China	NA	NA
[49]	DOI: 10.1007/s00122-021-03769-3	2016	BS00023522_51	4A	576568922	NA	6.048	NA	NA	adult	Maximum DS	CYR32, CYR33, CYR34	China	NA	NA
[49]	DOI: 10.1007/s00122-021-03769-3	2016	GENE-3043_279	4A	576702854	NA	6.538	NA	NA	adult	Maximum DS	CYR32, CYR33, CYR34	China	NA	NA
[49]	DOI: 10.1007/s00122-021-03769-3	2016	GENE-3043_289	4A	576702796	NA	6.142	NA	NA	adult	Maximum DS	CYR32, CYR33, CYR34	China	NA	NA
[49]	DOI: 10.1007/s00122-021-03769-3	2017	RAC875_c39226_131	4B	560014633	NA	4.778	NA	NA	adult	Maximum DS	CYR32, CYR33, CYR34	China	NA	NA
[49]	DOI: 10.1007/s00122-021-03769-3	2017	Ra_c15473_681	4B	563626119	NA	5.217	NA	NA	adult	Maximum DS	CYR32, CYR33, CYR34	China	NA	NA
[49]	DOI: 10.1007/s00122-021-03769-3	BLUP 2016, 2017&2018	Ex_c9296_605	4B	589178197	NA	5.593	NA	NA	adult	Maximum DS	CYR32, CYR33, CYR34	China	NA	NA
[49]	DOI: 10.1007/s00122-021-03769-3	2016	Ex_c25467_796	4B	588433754	NA	5.175	NA	NA	adult	Maximum DS	CYR32, CYR33, CYR34	China	NA	NA
[49]	DOI: 10.1007/s00122-021-03769-3	2016	Ex_c9296_605	4B	589178197	NA	6.343	NA	NA	adult	Maximum DS	CYR32, CYR33, CYR34	China	NA	NA
[49]	DOI: 10.1007/s00122-021-03769-3	2016	IAAV558	4B	588436508	NA	5.284	NA	NA	adult	Maximum DS	CYR32, CYR33, CYR34	China	NA	NA
[49]	DOI: 10.1007/s00122-021-03769-3	2016	wsnp_Ex_c22785_31991891	4B	590441900	NA	4.733	NA	NA	adult	Maximum DS	CYR32, CYR33, CYR34	China	NA	NA
[49]	DOI: 10.1007/s00122-021-03769-3	2016	Ra_c10455_3226	4B	590442041	NA	5.121	NA	NA	adult	Maximum DS	CYR32, CYR33, CYR34	China	NA	NA
[49]	DOI: 10.1007/s00122-021-03769-3	2018	RAC875_c61887_194	5A	29892425	NA	6.385	NA	NA	adult	Maximum DS	CYR32, CYR33, CYR34	China	NA	NA
[49]	DOI: 10.1007/s00122-021-03769-3	BLUP 2016, 2017&2018	BobWhite_c6094_447	5B	511697150	NA	6.844	NA	NA	adult	Maximum DS	CYR32, CYR33, CYR34	China	NA	NA
[49]	DOI: 10.1007/s00122-021-03769-3	2016	BobWhite_c6094_447	5B	511697150	NA	9.679	NA	NA	adult	Maximum DS	CYR32, CYR33, CYR34	China	NA	NA
[49]	DOI: 10.1007/s00122-021-03769-3	BLUP 2016, 2017&2018	BobWhite_c32785_874	5B	700234848	NA	4.977	NA	NA	adult	Maximum DS	CYR32, CYR33, CYR34	China	NA	NA
[49]	DOI: 10.1007/s00122-021-03769-3	2017	BobWhite_c32785_874	5B	700234848	NA	4.823	NA	NA	adult	Maximum DS	CYR32, CYR33, CYR34	China	NA	NA
[49]	DOI: 10.1007/s00122-021-03769-3	BLUP 2016, 2017&2018	BS00099729_51	5B	703173189	NA	4.43	NA	NA	adult	Maximum DS	CYR32, CYR33, CYR34	China	NA	NA
[49]	DOI: 10.1007/s00122-021-03769-3	2017	BS00099729_51	5B	703173189	NA	4.425	NA	NA	adult	Maximum DS	CYR32, CYR33, CYR34	China	NA	NA
[49]	DOI: 10.1007/s00122-021-03769-3	BLUP 2016, 2017&2018	RAC875_c58425_286	6B	8781259	NA	5.292	NA	NA	adult	Maximum DS	CYR32, CYR33, CYR34	China	NA	NA
[49]	DOI: 10.1007/s00122-021-03769-3	2016	RAC875_c58425_286	6B	8781259	NA	5.013	NA	NA	adult	Maximum DS	CYR32, CYR33, CYR34	China	NA	NA
[49]	DOI: 10.1007/s00122-021-03769-3	2018	RAC875_c58425_286	6B	8781259	NA	4.949	NA	NA	adult	Maximum DS	CYR32, CYR33, CYR34	China	NA	NA
[49]	DOI: 10.1007/s00122-021-03769-3	2016	wsnp_bq170165A_Ta_1_1	7A	553385017	NA	4.46	NA	NA	adult	Maximum DS	CYR32, CYR33, CYR34	China	NA	NA
[49]	DOI: 10.1007/s00122-021-03769-3	2017	wsnp_bq170165A_Ta_1_1	7A	553385017	NA	4.442	NA	NA	adult	Maximum DS	CYR32, CYR33, CYR34	China	NA	NA
[49]	DOI: 10.1007/s00122-021-03769-3	2016	JD_c1201_631	7A	670799889	NA	9.179	NA	NA	adult	Maximum DS	CYR32, CYR33, CYR34	China	NA	NA
[49]	DOI: 10.1007/s00122-021-03769-3	BLUP 2016, 2017&2018	Tdurum_contig66023_89	7A	-	NA	5.665	NA	NA	adult	Maximum DS	CYR32, CYR33, CYR34	China	NA	NA
[49]	DOI: 10.1007/s00122-021-03769-3	2016	Tdurum_contig66023_89	7A	721918528	NA	5.427	NA	NA	adult	Maximum DS	CYR32, CYR33, CYR34	China	NA	NA
[49]	DOI: 10.1007/s00122-021-03769-3	BLUP 2016, 2017&2018	wsnp_Ex_c10550_17231294	7B	626068902	NA	6.032	NA	Yr39	adult	Maximum DS	CYR32, CYR33, CYR34	China	NA	NA
[49]	DOI: 10.1007/s00122-021-03769-3	2017	wsnp_Ex_c10550_17231294	7B	626068902	NA	4.905	NA	Yr39	adult	Maximum DS	CYR32, CYR33, CYR34	China	NA	NA
[49]	DOI: 10.1007/s00122-021-03769-3	2018	wsnp_Ex_c10550_17231294	7B	626068902	NA	4.371	NA	Yr39	adult	Maximum DS	CYR32, CYR33, CYR34	China	NA	NA
[49]	DOI: 10.1007/s00122-021-03769-3	BLUP 2016, 2017&2018	RAC875_c27548_417	7B	626238957	NA	5.772	NA	NA	adult	Maximum DS	CYR32, CYR33, CYR34	China	NA	NA
[49]	DOI: 10.1007/s00122-021-03769-3	2016	RAC875_c27548_417	7B	626238957	NA	4.534	NA	NA	adult	Maximum DS	CYR32, CYR33, CYR34	China	NA	NA
[49]	DOI: 10.1007/s00122-021-03769-3	2017	RAC875_c27548_417	7B	626238957	NA	5.448	NA	NA	adult	Maximum DS	CYR32, CYR33, CYR34	China	NA	NA
[49]	DOI: 10.1007/s00122-021-03769-3	2018	BS00085556_51	7B	678635301	NA	5.263	NA	NA	adult	Maximum DS	CYR32, CYR33, CYR34	China	NA	NA
[49]	DOI: 10.1007/s00122-021-03769-3	2018	Excalibur_rep_c74778_252	7B	678635328	NA	6.103	NA	NA	adult	Maximum DS	CYR32, CYR33, CYR34	China	NA	NA
[51]	DOI: 10.3389/fpls.2021.783830	2016	AX-109862603	1AL	587.934	C	0.0991089	NA	NA	Adult	AUDPC	CYR34, CYR33, CYR32, CYR31, G22-14, Sull-4, Sull-5, and Sull-7	China	NA	NA
[51]	DOI: 10.3389/fpls.2021.783830	2016	AX-109862603	1AL	587.934	C	0.103706	NA	NA	Adult	AUDPC	CYR34, CYR33, CYR32, CYR31, G22-14, Sull-4, Sull-5, and Sull-7	China	NA	NA
[51]	DOI: 10.3389/fpls.2021.783830	BLUE_all	AX-109862603	1AL	587.934	C	0.101393	NA	NA	Adult	AUDPC	CYR34, CYR33, CYR32, CYR31, G22-14, Sull-4, Sull-5, and Sull-7	China	NA	NA
[51]	DOI: 10.3389/fpls.2021.783830	NA	AX-109864002	1AL	593.757	G	0.152335	NA	NA	Seedling	IT	CYR32	China	NA	NA
[51]	DOI: 10.3389/fpls.2021.783830	NA	AX-109429172	1BL	664.078	A	0.129984	NA	NA	Seedling	IT	CYR32	China	NA	NA
[51]	DOI: 10.3389/fpls.2021.783830	2016	AX-111009273	1BL	665.307	G	0.0917985	NA	NA	Adult	AUDPC	CYR34, CYR33, CYR32, CYR31, G22-14, Sull-4, Sull-5, and Sull-7	China	NA	NA
[51]	DOI: 10.3389/fpls.2021.783830	BLUE_all	AX-111009273	1BL	665.307	G	0.0751836	NA	NA	Adult	AUDPC	CYR34, CYR33, CYR32, CYR31, G22-14, Sull-4, Sull-5, and Sull-7	China	NA	NA
[51]	DOI: 10.3389/fpls.2021.783830	NA	AX-108867793	2AL	755.556	A	0.0768209	NA	NA	Seedling	IT	CYR32	China	NA	NA
[51]	DOI: 10.3389/fpls.2021.783830	NA	AX-110174427	2AL	758.16	A	0.0755732	NA	NA	Seedling	IT	CYR32	China	NA	NA
[51]	DOI: 10.3389/fpls.2021.783830	2017	AX-110484024	2AL	761.3	T	0.0800318	NA	NA	Adult	AUDPC	CYR34, CYR33, CYR32, CYR31, G22-14, Sull-4, Sull-5, and Sull-7	China	NA	NA
[51]	DOI: 10.3389/fpls.2021.783830	2017	AX-110484024	2AL	761.3	T	0.0756699	NA	NA	Adult	DS	CYR34, CYR33, CYR32, CYR31, G22-14, Sull-4, Sull-5, and Sull-7	China	NA	NA
[51]	DOI: 10.3389/fpls.2021.783830	2017	AX-109067160	2AL	761.412	C	0.0745379	NA	NA	Adult	AUDPC	CYR34, CYR33, CYR32, CYR31, G22-14, Sull-4, Sull-5, and Sull-7	China	NA	NA
[51]	DOI: 10.3389/fpls.2021.783830	2017	AX-109067160	2AL	761.412	C	0.0938153	NA	NA	Adult	DS	CYR34, CYR33, CYR32, CYR31, G22-14, Sull-4, Sull-5, and Sull-7	China	NA	NA
[51]	DOI: 10.3389/fpls.2021.783830	BLUE_all	AX-109384984	2AL	763.805	A	0.0736634	NA	NA	Adult	DS	CYR34, CYR33, CYR32, CYR31, G22-14, Sull-4, Sull-5, and Sull-7	China	NA	NA
[51]	DOI: 10.3389/fpls.2021.783830	BLUE_all	AX-109629660	2AL	764.06	T	0.0734202	NA	NA	Adult	IT	CYR34, CYR33, CYR32, CYR31, G22-14, Sull-4, Sull-5, and Sull-7	China	NA	NA
[51]	DOI: 10.3389/fpls.2021.783830	2016	AX-110672662	2AL	764.078	G	0.088789	NA	NA	Adult	AUDPC	CYR34, CYR33, CYR32, CYR31, G22-14, Sull-4, Sull-5, and Sull-7	China	NA	NA
[51]	DOI: 10.3389/fpls.2021.783830	2017	AX-110978886	2AL	764.108	G	0.0881204	NA	NA	Adult	AUDPC	CYR34, CYR33, CYR32, CYR31, G22-14, Sull-4, Sull-5, and Sull-7	China	NA	NA
[51]	DOI: 10.3389/fpls.2021.783830	2017	AX-110978886	2AL	764.108	G	0.080794	NA	NA	Adult	DS	CYR34, CYR33, CYR32, CYR31, G22-14, Sull-4, Sull-5, and Sull-7	China	NA	NA
[51]	DOI: 10.3389/fpls.2021.783830	2017	AX-108886459	2AL	767.515	A	0.0916188	NA	NA	Adult	AUDPC	CYR34, CYR33, CYR32, CYR31, G22-14, Sull-4, Sull-5, and Sull-7	China	NA	NA
[51]	DOI: 10.3389/fpls.2021.783830	2017	AX-108886459	2AL	767.515	A	0.0956273	NA	NA	Adult	DS	CYR34, CYR33, CYR32, CYR31, G22-14, Sull-4, Sull-5, and Sull-7	China	NA	NA
[51]	DOI: 10.3389/fpls.2021.783830	2017	AX-110390887	2DS	16.8493	C	0.0855687	NA	NA	Adult	AUDPC	CYR34, CYR33, CYR32, CYR31, G22-14, Sull-4, Sull-5, and Sull-7	China	NA	NA
[51]	DOI: 10.3389/fpls.2021.783830	2018	AX-111584927	2DS	20.9261	A	0.0898285	NA	NA	Adult	IT	CYR34, CYR33, CYR32, CYR31, G22-14, Sull-4, Sull-5, and Sull-7	China	NA	NA
[51]	DOI: 10.3389/fpls.2021.783830	2016	AX-111772631	2DS	20.9829	T	0.0872377	NA	NA	Adult	IT	CYR34, CYR33, CYR32, CYR31, G22-14, Sull-4, Sull-5, and Sull-7	China	NA	NA
[51]	DOI: 10.3389/fpls.2021.783830	BLUE_all	AX-111542332	2DS	24.2027	G	0.0749929	NA	NA	Adult	AUDPC	CYR34, CYR33, CYR32, CYR31, G22-14, Sull-4, Sull-5, and Sull-7	China	NA	NA
[51]	DOI: 10.3389/fpls.2021.783830	BLUE_all	AX-110737036	2DS	24.3243	G	0.0731709	NA	NA	Adult	AUDPC	CYR34, CYR33, CYR32, CYR31, G22-14, Sull-4, Sull-5, and Sull-7	China	NA	NA
[51]	DOI: 10.3389/fpls.2021.783830	2017	AX-109477203	3AL	719.946	C	0.0913642	NA	NA	Adult	AUDPC	CYR34, CYR33, CYR32, CYR31, G22-14, Sull-4, Sull-5, and Sull-7	China	NA	NA
[51]	DOI: 10.3389/fpls.2021.783830	2017	AX-109477203	3AL	719.946	C	0.0881247	NA	NA	Adult	DS	CYR34, CYR33, CYR32, CYR31, G22-14, Sull-4, Sull-5, and Sull-7	China	NA	NA
[51]	DOI: 10.3389/fpls.2021.783830	NA	AX-110970789	3AL	724.473	T	0.0798394	NA	NA	Seedling	IT	CYR34	China	NA	NA
[51]	DOI: 10.3389/fpls.2021.783830	BLUE_all	AX-109977908	3BS	0.339178	A	0.0787499	NA	NA	Adult	IT	CYR34, CYR33, CYR32, CYR31, G22-14, Sull-4, Sull-5, and Sull-7	China	NA	NA
[51]	DOI: 10.3389/fpls.2021.783830	BLUE_all	AX-110560330	3BS	0.339471	A	0.0775428	NA	NA	Adult	IT	CYR34, CYR33, CYR32, CYR31, G22-14, Sull-4, Sull-5, and Sull-7	China	NA	NA
[51]	DOI: 10.3389/fpls.2021.783830	2016	AX-109914358	3BS	0.694073	G	0.104773	NA	NA	Adult	AUDPC	CYR34, CYR33, CYR32, CYR31, G22-14, Sull-4, Sull-5, and Sull-7	China	NA	NA
[51]	DOI: 10.3389/fpls.2021.783830	2016	AX-109914358	3BS	0.694073	G	0.0881602	NA	NA	Adult	DS	CYR34, CYR33, CYR32, CYR31, G22-14, Sull-4, Sull-5, and Sull-7	China	NA	NA
[51]	DOI: 10.3389/fpls.2021.783830	2016	AX-109914358	3BS	0.694073	G	0.0744764	NA	NA	Adult	IT	CYR34, CYR33, CYR32, CYR31, G22-14, Sull-4, Sull-5, and Sull-7	China	NA	NA
[51]	DOI: 10.3389/fpls.2021.783830	BLUE_all	AX-109914358	3BS	0.694073	G	0.0754692	NA	NA	Adult	IT	CYR34, CYR33, CYR32, CYR31, G22-14, Sull-4, Sull-5, and Sull-7	China	NA	NA
[51]	DOI: 10.3389/fpls.2021.783830	2016	AX-110057985	3BS	0.704217	T	0.100673	NA	NA	Adult	AUDPC	CYR34, CYR33, CYR32, CYR31, G22-14, Sull-4, Sull-5, and Sull-7	China	NA	NA
[51]	DOI: 10.3389/fpls.2021.783830	2016	AX-110057985	3BS	0.704217	T	0.074169	NA	NA	Adult	AUDPC	CYR34, CYR33, CYR32, CYR31, G22-14, Sull-4, Sull-5, and Sull-7	China	NA	NA
[51]	DOI: 10.3389/fpls.2021.783830	BLUE_all	AX-110057985	3BS	0.704217	T	0.0728721	NA	NA	Adult	IT	CYR34, CYR33, CYR32, CYR31, G22-14, Sull-4, Sull-5, and Sull-7	China	NA	NA
[51]	DOI: 10.3389/fpls.2021.783830	2016	AX-108796343	3BS	0.705464	A	0.0877778	NA	NA	Adult	AUDPC	CYR34, CYR33, CYR32, CYR31, G22-14, Sull-4, Sull-5, and Sull-7	China	NA	NA
[51]	DOI: 10.3389/fpls.2021.783830	2016	AX-109273266	3BS	0.706272	T	0.0981482	NA	NA	Adult	AUDPC	CYR34, CYR33, CYR32, CYR31, G22-14, Sull-4, Sull-5, and Sull-7	China	NA	NA
[51]	DOI: 10.3389/fpls.2021.783830	BLUE_all	AX-109273266	3BS	0.706272	T	0.0789334	NA	NA	Adult	IT	CYR34, CYR33, CYR32, CYR31, G22-14, Sull-4, Sull-5, and Sull-7	China	NA	NA
[51]	DOI: 10.3389/fpls.2021.783830	2016	AX-109035984	3BS	0.716702	A	0.104763	NA	NA	Adult	AUDPC	CYR34, CYR33, CYR32, CYR31, G22-14, Sull-4, Sull-5, and Sull-7	China	NA	NA
[51]	DOI: 10.3389/fpls.2021.783830	BLUE_all	AX-109035984	3BS	0.716702	A	0.0761746	NA	NA	Adult	IT	CYR34, CYR33, CYR32, CYR31, G22-14, Sull-4, Sull-5, and Sull-7	China	NA	NA
[51]	DOI: 10.3389/fpls.2021.783830	2016	AX-110597260	3BS	0.717032	C	0.122935	NA	NA	Adult	AUDPC	CYR34, CYR33, CYR32, CYR31, G22-14, Sull-4, Sull-5, and Sull-7	China	NA	NA
[51]	DOI: 10.3389/fpls.2021.783830	2016	AX-110597260	3BS	0.717032	C	0.0895627	NA	NA	Adult	DS	CYR34, CYR33, CYR32, CYR31, G22-14, Sull-4, Sull-5, and Sull-7	China	NA	NA
[51]	DOI: 10.3389/fpls.2021.783830	2016	AX-110597260	3BS	0.717032	C	0.0771963	NA	NA	Adult	IT	CYR34, CYR33, CYR32, CYR31, G22-14, Sull-4, Sull-5, and Sull-7	China	NA	NA
[51]	DOI: 10.3389/fpls.2021.783830	BLUE_all	AX-110597260	3BS	0.717032	C	0.084551	NA	NA	Adult	IT	CYR34, CYR33, CYR32, CYR31, G22-14, Sull-4, Sull-5, and Sull-7	China	NA	NA
[51]	DOI: 10.3389/fpls.2021.783830	2016	AX-109869343	3BS	0.751032	T	0.0964731	NA	NA	Adult	AUDPC	CYR34, CYR33, CYR32, CYR31, G22-14, Sull-4, Sull-5, and Sull-7	China	NA	NA
[51]	DOI: 10.3389/fpls.2021.783830	2016	AX-109869343	3BS	0.751032	T	0.0898627	NA	NA	Adult	DS	CYR34, CYR33, CYR32, CYR31, G22-14, Sull-4, Sull-5, and Sull-7	China	NA	NA
[51]	DOI: 10.3389/fpls.2021.783830	2016	AX-109869343	3BS	0.751032	T	0.079827	NA	NA	Adult	IT	CYR34, CYR33, CYR32, CYR31, G22-14, Sull-4, Sull-5, and Sull-7	China	NA	NA
[51]	DOI: 10.3389/fpls.2021.783830	BLUE_all	AX-109869343	3BS	0.751032	T	0.0742685	NA	NA	Adult	AUDPC	CYR34, CYR33, CYR32, CYR31, G22-14, Sull-4, Sull-5, and Sull-7	China	NA	NA
[51]	DOI: 10.3389/fpls.2021.783830	2016	AX-110439833	3BS	0.791438	C	0.0889311	NA	NA	Adult	AUDPC	CYR34, CYR33, CYR32, CYR31, G22-14, Sull-4, Sull-5, and Sull-7	China	NA	NA
[51]	DOI: 10.3389/fpls.2021.783830	2016	AX-110381663	3BS	0.803231	T	0.0838716	NA	NA	Adult	AUDPC	CYR34, CYR33, CYR32, CYR31, G22-14, Sull-4, Sull-5, and Sull-7	China	NA	NA
[51]	DOI: 10.3389/fpls.2021.783830	2016	AX-110381663	3BS	0.803231	T	0.0736418	NA	NA	Adult	DS	CYR34, CYR33, CYR32, CYR31, G22-14, Sull-4, Sull-5, and Sull-7	China	NA	NA
[51]	DOI: 10.3389/fpls.2021.783830	BLUE_all	AX-110381663	3BS	0.803231	T	0.0846789	NA	NA	Adult	AUDPC	CYR34, CYR33, CYR32, CYR31, G22-14, Sull-4, Sull-5, and Sull-7	China	NA	NA
[51]	DOI: 10.3389/fpls.2021.783830	2016	AX-109900531	3BS	0.810382	C	0.0956758	NA	NA	Adult	AUDPC	CYR34, CYR33, CYR32, CYR31, G22-14, Sull-4, Sull-5, and Sull-7	China	NA	NA
[51]	DOI: 10.3389/fpls.2021.783830	2016	AX-109900531	3BS	0.810382	C	0.0952078	NA	NA	Adult	AUDPC	CYR34, CYR33, CYR32, CYR31, G22-14, Sull-4, Sull-5, and Sull-7	China	NA	NA
[51]	DOI: 10.3389/fpls.2021.783830	2016	AX-109900531	3BS	0.810382	C	0.0841447	NA	NA	Adult	DS	CYR34, CYR33, CYR32, CYR31, G22-14, Sull-4, Sull-5, and Sull-7	China	NA	NA
[51]	DOI: 10.3389/fpls.2021.783830	BLUE_all	AX-109900531	3BS	0.810382	C	0.0734206	NA	NA	Adult	AUDPC	CYR34, CYR33, CYR32, CYR31, G22-14, Sull-4, Sull-5, and Sull-7	China	NA	NA
[51]	DOI: 10.3389/fpls.2021.783830	BLUE_all	AX-109900531	3BS	0.810382	C	0.0914412	NA	NA	Adult	AUDPC	CYR34, CYR33, CYR32, CYR31, G22-14, Sull-4, Sull-5, and Sull-7	China	NA	NA
[51]	DOI: 10.3389/fpls.2021.783830	2017	AX-110931605	3BS	0.8885	A	0.0924261	NA	NA	Adult	AUDPC	CYR34, CYR33, CYR32, CYR31, G22-14, Sull-4, Sull-5, and Sull-7	China	NA	NA
[51]	DOI: 10.3389/fpls.2021.783830	2017	AX-110931605	3BS	0.8885	A	0.0834043	NA	NA	Adult	DS	CYR34, CYR33, CYR32, CYR31, G22-14, Sull-4, Sull-5, and Sull-7	China	NA	NA
[51]	DOI: 10.3389/fpls.2021.783830	BLUE_all	AX-110931605	3BS	0.8885	A	0.0930023	NA	NA	Adult	AUDPC	CYR34, CYR33, CYR32, CYR31, G22-14, Sull-4, Sull-5, and Sull-7	China	NA	NA
[51]	DOI: 10.3389/fpls.2021.783830	2017	AX-108747357	3BS	0.933466	C	0.0804937	NA	NA	Adult	AUDPC	CYR34, CYR33, CYR32, CYR31, G22-14, Sull-4, Sull-5, and Sull-7	China	NA	NA
[51]	DOI: 10.3389/fpls.2021.783830	2017	AX-108747357	3BS	0.933466	C	0.0764115	NA	NA	Adult	AUDPC	CYR34, CYR33, CYR32, CYR31, G22-14, Sull-4, Sull-5, and Sull-7	China	NA	NA
[51]	DOI: 10.3389/fpls.2021.783830	2016	AX-109818815	3BS	8.79881	A	0.0766585	NA	NA	Adult	DS	CYR34, CYR33, CYR32, CYR31, G22-14, Sull-4, Sull-5, and Sull-7	China	NA	NA
[51]	DOI: 10.3389/fpls.2021.783830	2016	AX-110386959	3BS	8.80544	T	0.0804629	NA	NA	Adult	AUDPC	CYR34, CYR33, CYR32, CYR31, G22-14, Sull-4, Sull-5, and Sull-7	China	NA	NA
[51]	DOI: 10.3389/fpls.2021.783830	2018	AX-111058651	3BS	11.5814	G	0.0934741	NA	NA	Adult	AUDPC	CYR34, CYR33, CYR32, CYR31, G22-14, Sull-4, Sull-5, and Sull-7	China	NA	NA
[51]	DOI: 10.3389/fpls.2021.783830	BLUE_all	AX-111058651	3BS	11.5814	G	0.0905968	NA	NA	Adult	AUDPC	CYR34, CYR33, CYR32, CYR31, G22-14, Sull-4, Sull-5, and Sull-7	China	NA	NA
[51]	DOI: 10.3389/fpls.2021.783830	2018	AX-108834056	3BS	11.5831	G	0.0854916	NA	NA	Adult	DS	CYR34, CYR33, CYR32, CYR31, G22-14, Sull-4, Sull-5, and Sull-7	China	NA	NA
[51]	DOI: 10.3389/fpls.2021.783830	2018	AX-109006374	3BS	11.6032	C	0.0773563	NA	NA	Adult	AUDPC	CYR34, CYR33, CYR32, CYR31, G22-14, Sull-4, Sull-5, and Sull-7	China	NA	NA
[51]	DOI: 10.3389/fpls.2021.783830	BLUE_all	AX-109006374	3BS	11.6032	C	0.0765151	NA	NA	Adult	AUDPC	CYR34, CYR33, CYR32, CYR31, G22-14, Sull-4, Sull-5, and Sull-7	China	NA	NA
[51]	DOI: 10.3389/fpls.2021.783830	2017	AX-111164733	3BS	11.6616	G	0.0793868	NA	NA	Adult	AUDPC	CYR34, CYR33, CYR32, CYR31, G22-14, Sull-4, Sull-5, and Sull-7	China	NA	NA
[51]	DOI: 10.3389/fpls.2021.783830	BLUE_all	AX-111164733	3BS	11.6616	G	0.094044	NA	NA	Adult	DS	CYR34, CYR33, CYR32, CYR31, G22-14, Sull-4, Sull-5, and Sull-7	China	NA	NA
[51]	DOI: 10.3389/fpls.2021.783830	BLUE_all	AX-109833897	3BS	11.6621	G	0.0861513	NA	NA	Adult	AUDPC	CYR34, CYR33, CYR32, CYR31, G22-14, Sull-4, Sull-5, and Sull-7	China	NA	NA
[51]	DOI: 10.3389/fpls.2021.783830	2018	AX-109969055	3BS	40.9057	C	0.0849497	NA	NA	Adult	AUDPC	CYR34, CYR33, CYR32, CYR31, G22-14, Sull-4, Sull-5, and Sull-7	China	NA	NA
[51]	DOI: 10.3389/fpls.2021.783830	BLUE_all	AX-109969055	3BS	40.9057	C	0.0788306	NA	NA	Adult	AUDPC	CYR34, CYR33, CYR32, CYR31, G22-14, Sull-4, Sull-5, and Sull-7	China	NA	NA
[51]	DOI: 10.3389/fpls.2021.783830	NA	AX-110956592	3BS	43.0908	A	0.113396	NA	NA	Seedling	IT	CYR34	China	NA	NA
[51]	DOI: 10.3389/fpls.2021.783830	NA	AX-110412110	3B	256.78	A	0.16455	NA	NA	Seedling	IT	CYR32	China	NA	NA
[51]	DOI: 10.3389/fpls.2021.783830	2018	AX-109532001	3B	257.824	G	0.0979691	NA	NA	Adult	AUDPC	CYR34, CYR33, CYR32, CYR31, G22-14, Sull-4, Sull-5, and Sull-7	China	NA	NA
[51]	DOI: 10.3389/fpls.2021.783830	BLUE_all	AX-109532001	3B	257.824	G	0.109138	NA	NA	Adult	AUDPC	CYR34, CYR33, CYR32, CYR31, G22-14, Sull-4, Sull-5, and Sull-7	China	NA	NA
[51]	DOI: 10.3389/fpls.2021.783830	2018	AX-111760388	3B	357.239	T	0.100811	NA	NA	Adult	DS	CYR34, CYR33, CYR32, CYR31, G22-14, Sull-4, Sull-5, and Sull-7	China	NA	NA
[51]	DOI: 10.3389/fpls.2021.783830	2018	AX-111760388	3B	357.239	T	0.0738933	NA	NA	Adult	AUDPC	CYR34, CYR33, CYR32, CYR31, G22-14, Sull-4, Sull-5, and Sull-7	China	NA	NA
[51]	DOI: 10.3389/fpls.2021.783830	2018	AX-110168862	3B	358.93	A	0.0731148	NA	NA	Adult	AUDPC	CYR34, CYR33, CYR32, CYR31, G22-14, Sull-4, Sull-5, and Sull-7	China	NA	NA
[51]	DOI: 10.3389/fpls.2021.783830	2018	AX-110503032	3B	360.087	C	0.10997	NA	NA	Adult	AUDPC	CYR34, CYR33, CYR32, CYR31, G22-14, Sull-4, Sull-5, and Sull-7	China	NA	NA
[51]	DOI: 10.3389/fpls.2021.783830	2018	AX-108941712	3B	360.674	C	0.0748336	NA	NA	Adult	DS	CYR34, CYR33, CYR32, CYR31, G22-14, Sull-4, Sull-5, and Sull-7	China	NA	NA
[51]	DOI: 10.3389/fpls.2021.783830	2018	AX-108920914	3B	361.445	A	0.0856977	NA	NA	Adult	AUDPC	CYR34, CYR33, CYR32, CYR31, G22-14, Sull-4, Sull-5, and Sull-7	China	NA	NA
[51]	DOI: 10.3389/fpls.2021.783830	BLUE_all	AX-110532776	3BL	573.404	G	0.0746906	NA	NA	Adult	AUDPC	CYR34, CYR33, CYR32, CYR31, G22-14, Sull-4, Sull-5, and Sull-7	China	NA	NA
[51]	DOI: 10.3389/fpls.2021.783830	BLUE_all	AX-111011479	3BL	576.047	T	0.0719255	NA	NA	Adult	AUDPC	CYR34, CYR33, CYR32, CYR31, G22-14, Sull-4, Sull-5, and Sull-7	China	NA	NA
[51]	DOI: 10.3389/fpls.2021.783830	2016	AX-111010758	3BL	576.048	T	0.096878	NA	NA	Adult	AUDPC	CYR34, CYR33, CYR32, CYR31, G22-14, Sull-4, Sull-5, and Sull-7	China	NA	NA
[51]	DOI: 10.3389/fpls.2021.783830	BLUE_all	AX-111010758	3BL	576.048	T	0.0954454	NA	NA	Adult	AUDPC	CYR34, CYR33, CYR32, CYR31, G22-14, Sull-4, Sull-5, and Sull-7	China	NA	NA
[51]	DOI: 10.3389/fpls.2021.783830	NA	AX-109826941	3BL	576.051	T	0.138202	NA	NA	Seedling	IT	CYR32	China	NA	NA
[51]	DOI: 10.3389/fpls.2021.783830	BLUE_all	AX-109826726	3BL	576.446	G	0.0606271	NA	NA	Adult	AUDPC	CYR34, CYR33, CYR32, CYR31, G22-14, Sull-4, Sull-5, and Sull-7	China	NA	NA
[51]	DOI: 10.3389/fpls.2021.783830	BLUE_all	AX-108854110	3BL	576.659	C	0.0606271	NA	NA	Adult	AUDPC	CYR34, CYR33, CYR32, CYR31, G22-14, Sull-4, Sull-5, and Sull-7	China	NA	NA
[51]	DOI: 10.3389/fpls.2021.783830	BLUE_all	AX-111614814	3BL	577.223	T	0.0606271	NA	NA	Adult	AUDPC	CYR34, CYR33, CYR32, CYR31, G22-14, Sull-4, Sull-5, and Sull-7	China	NA	NA
[51]	DOI: 10.3389/fpls.2021.783830	BLUE_all	AX-110425123	3BL	577.5	G	0.0606271	NA	NA	Adult	AUDPC	CYR34, CYR33, CYR32, CYR31, G22-14, Sull-4, Sull-5, and Sull-7	China	NA	NA
[51]	DOI: 10.3389/fpls.2021.783830	BLUE_all	AX-108753217	3BL	577.501	T	0.0606271	NA	NA	Adult	AUDPC	CYR34, CYR33, CYR32, CYR31, G22-14, Sull-4, Sull-5, and Sull-7	China	NA	NA
[51]	DOI: 10.3389/fpls.2021.783830	2016	AX-108830398	3BL	577.505	A	0.0858502	NA	NA	Adult	AUDPC	CYR34, CYR33, CYR32, CYR31, G22-14, Sull-4, Sull-5, and Sull-7	China	NA	NA
[51]	DOI: 10.3389/fpls.2021.783830	BLUE_all	AX-108830398	3BL	577.505	A	0.0916528	NA	NA	Adult	AUDPC	CYR34, CYR33, CYR32, CYR31, G22-14, Sull-4, Sull-5, and Sull-7	China	NA	NA
[51]	DOI: 10.3389/fpls.2021.783830	2016	AX-109033686	3BL	577.51	A	0.081768	NA	NA	Adult	AUDPC	CYR34, CYR33, CYR32, CYR31, G22-14, Sull-4, Sull-5, and Sull-7	China	NA	NA
[51]	DOI: 10.3389/fpls.2021.783830	BLUE_all	AX-109033686	3BL	577.51	A	0.0787784	NA	NA	Adult	AUDPC	CYR34, CYR33, CYR32, CYR31, G22-14, Sull-4, Sull-5, and Sull-7	China	NA	NA
[51]	DOI: 10.3389/fpls.2021.783830	BLUE_all	AX-111481452	3BL	577.517	C	0.0606271	NA	NA	Adult	AUDPC	CYR34, CYR33, CYR32, CYR31, G22-14, Sull-4, Sull-5, and Sull-7	China	NA	NA
[51]	DOI: 10.3389/fpls.2021.783830	BLUE_all	AX-111024620	3BL	577.728	G	0.0606271	NA	NA	Adult	AUDPC	CYR34, CYR33, CYR32, CYR31, G22-14, Sull-4, Sull-5, and Sull-7	China	NA	NA
[51]	DOI: 10.3389/fpls.2021.783830	2016	AX-109408284	3BL	577.939	A	0.0808219	NA	NA	Adult	AUDPC	CYR34, CYR33, CYR32, CYR31, G22-14, Sull-4, Sull-5, and Sull-7	China	NA	NA
[51]	DOI: 10.3389/fpls.2021.783830	BLUE_all	AX-109408284	3BL	577.939	A	0.0788956	NA	NA	Adult	AUDPC	CYR34, CYR33, CYR32, CYR31, G22-14, Sull-4, Sull-5, and Sull-7	China	NA	NA
[51]	DOI: 10.3389/fpls.2021.783830	2016	AX-111114018	3BL	577.94	C	0.0808219	NA	NA	Adult	AUDPC	CYR34, CYR33, CYR32, CYR31, G22-14, Sull-4, Sull-5, and Sull-7	China	NA	NA
[51]	DOI: 10.3389/fpls.2021.783830	BLUE_all	AX-111114018	3BL	577.94	C	0.0788956	NA	NA	Adult	AUDPC	CYR34, CYR33, CYR32, CYR31, G22-14, Sull-4, Sull-5, and Sull-7	China	NA	NA
[51]	DOI: 10.3389/fpls.2021.783830	BLUE_all	AX-109917733	3BL	577.942	A	0.0606271	NA	NA	Adult	AUDPC	CYR34, CYR33, CYR32, CYR31, G22-14, Sull-4, Sull-5, and Sull-7	China	NA	NA
[51]	DOI: 10.3389/fpls.2021.783830	2016	AX-108832227	3BL	577.962	T	0.0802107	NA	NA	Adult	AUDPC	CYR34, CYR33, CYR32, CYR31, G22-14, Sull-4, Sull-5, and Sull-7	China	NA	NA
[51]	DOI: 10.3389/fpls.2021.783830	BLUE_all	AX-108832227	3BL	577.962	T	0.0780766	NA	NA	Adult	AUDPC	CYR34, CYR33, CYR32, CYR31, G22-14, Sull-4, Sull-5, and Sull-7	China	NA	NA
[51]	DOI: 10.3389/fpls.2021.783830	2016	AX-111667495	3BL	578.587	A	0.0752613	NA	NA	Adult	AUDPC	CYR34, CYR33, CYR32, CYR31, G22-14, Sull-4, Sull-5, and Sull-7	China	NA	NA
[51]	DOI: 10.3389/fpls.2021.783830	2018	AX-111070530	5AL	622.55	T	0.0639391	NA	NA	Adult	AUDPC	CYR34, CYR33, CYR32, CYR31, G22-14, Sull-4, Sull-5, and Sull-7	China	NA	NA
[51]	DOI: 10.3389/fpls.2021.783830	2018	AX-109409794	5AL	622.554	A	0.105686	NA	NA	Adult	AUDPC	CYR34, CYR33, CYR32, CYR31, G22-14, Sull-4, Sull-5, and Sull-7	China	NA	NA
[51]	DOI: 10.3389/fpls.2021.783830	2018	AX-95168494	5AL	622.556	T	0.0812921	NA	NA	Adult	AUDPC	CYR34, CYR33, CYR32, CYR31, G22-14, Sull-4, Sull-5, and Sull-7	China	NA	NA
[51]	DOI: 10.3389/fpls.2021.783830	2018	AX-108874798	5AL	622.556	C	0.0656644	NA	NA	Adult	AUDPC	CYR34, CYR33, CYR32, CYR31, G22-14, Sull-4, Sull-5, and Sull-7	China	NA	NA
[51]	DOI: 10.3389/fpls.2021.783830	2018	AX-110925235	5AL	663.075	T	0.0815789	NA	NA	Adult	AUDPC	CYR34, CYR33, CYR32, CYR31, G22-14, Sull-4, Sull-5, and Sull-7	China	NA	NA
[51]	DOI: 10.3389/fpls.2021.783830	2018	AX-110925235	5AL	663.075	T	0.0843094	NA	NA	Adult	AUDPC	CYR34, CYR33, CYR32, CYR31, G22-14, Sull-4, Sull-5, and Sull-7	China	NA	NA
[51]	DOI: 10.3389/fpls.2021.783830	2016	AX-109533142	5AL	666.353	C	0.114377	NA	NA	Adult	AUDPC	CYR34, CYR33, CYR32, CYR31, G22-14, Sull-4, Sull-5, and Sull-7	China	NA	NA
[51]	DOI: 10.3389/fpls.2021.783830	2016	AX-110906090	5AL	666.396	A	0.10315	NA	NA	Adult	AUDPC	CYR34, CYR33, CYR32, CYR31, G22-14, Sull-4, Sull-5, and Sull-7	China	NA	NA
[51]	DOI: 10.3389/fpls.2021.783830	2016	AX-110444686	5AL	666.477	A	0.0977647	NA	NA	Adult	AUDPC	CYR34, CYR33, CYR32, CYR31, G22-14, Sull-4, Sull-5, and Sull-7	China	NA	NA
[51]	DOI: 10.3389/fpls.2021.783830	BLUE_all	AX-110673818	5AL	671.189	A	0.0820254	NA	NA	Adult	AUDPC	CYR34, CYR33, CYR32, CYR31, G22-14, Sull-4, Sull-5, and Sull-7	China	NA	NA
[51]	DOI: 10.3389/fpls.2021.783830	2016	AX-89474079	5AL	680.864	A	0.135941	NA	NA	Adult	AUDPC	CYR34, CYR33, CYR32, CYR31, G22-14, Sull-4, Sull-5, and Sull-7	China	NA	NA
[51]	DOI: 10.3389/fpls.2021.783830	2016	AX-89474079	5AL	680.864	A	0.109722	NA	NA	Adult	AUDPC	CYR34, CYR33, CYR32, CYR31, G22-14, Sull-4, Sull-5, and Sull-7	China	NA	NA
[51]	DOI: 10.3389/fpls.2021.783830	BLUE_all	AX-89474079	5AL	680.864	A	0.112629	NA	NA	Adult	AUDPC	CYR34, CYR33, CYR32, CYR31, G22-14, Sull-4, Sull-5, and Sull-7	China	NA	NA
[51]	DOI: 10.3389/fpls.2021.783830	BLUE_all	AX-89474079	5AL	680.864	A	0.101354	NA	NA	Adult	AUDPC	CYR34, CYR33, CYR32, CYR31, G22-14, Sull-4, Sull-5, and Sull-7	China	NA	NA
[51]	DOI: 10.3389/fpls.2021.783830	2016	AX-111582891	5AL	680.88	T	0.101621	NA	NA	Adult	AUDPC	CYR34, CYR33, CYR32, CYR31, G22-14, Sull-4, Sull-5, and Sull-7	China	NA	NA
[51]	DOI: 10.3389/fpls.2021.783830	2016	AX-111582891	5AL	680.88	T	0.0845483	NA	NA	Adult	AUDPC	CYR34, CYR33, CYR32, CYR31, G22-14, Sull-4, Sull-5, and Sull-7	China	NA	NA
[51]	DOI: 10.3389/fpls.2021.783830	2018	AX-111582891	5AL	680.88	T	0.078488	NA	NA	Adult	AUDPC	CYR34, CYR33, CYR32, CYR31, G22-14, Sull-4, Sull-5, and Sull-7	China	NA	NA
[51]	DOI: 10.3389/fpls.2021.783830	BLUE_all	AX-111582891	5AL	680.88	T	0.112912	NA	NA	Adult	AUDPC	CYR34, CYR33, CYR32, CYR31, G22-14, Sull-4, Sull-5, and Sull-7	China	NA	NA
[51]	DOI: 10.3389/fpls.2021.783830	BLUE_all	AX-111582891	5AL	680.88	T	0.0910435	NA	NA	Adult	AUDPC	CYR34, CYR33, CYR32, CYR31, G22-14, Sull-4, Sull-5, and Sull-7	China	NA	NA
[51]	DOI: 10.3389/fpls.2021.783830	NA	AX-110387113	5B	545.943	T	0.0754092	NA	NA	Seedling	IT	CYR34	China	NA	NA
[51]	DOI: 10.3389/fpls.2021.783830	2017	AX-109274529	5B	548.353	G	0.0765955	NA	NA	Adult	AUDPC	CYR34, CYR33, CYR32, CYR31, G22-14, Sull-4, Sull-5, and Sull-7	China	NA	NA
[51]	DOI: 10.3389/fpls.2021.783830	BLUE_all	AX-109281359	5B	551.409	C	0.076835	NA	NA	Adult	AUDPC	CYR34, CYR33, CYR32, CYR31, G22-14, Sull-4, Sull-5, and Sull-7	China	NA	NA
[51]	DOI: 10.3389/fpls.2021.783830	2016	AX-110467586	5B	551.414	G	0.0840297	NA	NA	Adult	AUDPC	CYR34, CYR33, CYR32, CYR31, G22-14, Sull-4, Sull-5, and Sull-7	China	NA	NA
[51]	DOI: 10.3389/fpls.2021.783830	BLUE_all	AX-110467586	5B	551.414	G	0.110539	NA	NA	Adult	AUDPC	CYR34, CYR33, CYR32, CYR31, G22-14, Sull-4, Sull-5, and Sull-7	China	NA	NA
[51]	DOI: 10.3389/fpls.2021.783830	BLUE_all	AX-110467586	5B	551.414	G	0.0759265	NA	NA	Adult	AUDPC	CYR34, CYR33, CYR32, CYR31, G22-14, Sull-4, Sull-5, and Sull-7	China	NA	NA
[51]	DOI: 10.3389/fpls.2021.783830	BLUE_all	AX-109914443	5B	551.414	C	0.0834286	NA	NA	Adult	AUDPC	CYR34, CYR33, CYR32, CYR31, G22-14, Sull-4, Sull-5, and Sull-7	China	NA	NA
[51]	DOI: 10.3389/fpls.2021.783830	BLUE_all	AX-108946861	5B	551.495	A	0.071753	NA	NA	Adult	AUDPC	CYR34, CYR33, CYR32, CYR31, G22-14, Sull-4, Sull-5, and Sull-7	China	NA	NA
[51]	DOI: 10.3389/fpls.2021.783830	BLUE_all	AX-110370952	5B	551.507	A	0.0668485	NA	NA	Adult	AUDPC	CYR34, CYR33, CYR32, CYR31, G22-14, Sull-4, Sull-5, and Sull-7	China	NA	NA
[51]	DOI: 10.3389/fpls.2021.783830	BLUE_all	AX-109584506	5B	551.544	C	0.0669608	NA	NA	Adult	AUDPC	CYR34, CYR33, CYR32, CYR31, G22-14, Sull-4, Sull-5, and Sull-7	China	NA	NA
[51]	DOI: 10.3389/fpls.2021.783830	2016	AX-108822201	6DL	467.027	G	0.0751834	NA	NA	Adult	AUDPC	CYR34, CYR33, CYR32, CYR31, G22-14, Sull-4, Sull-5, and Sull-7	China	NA	NA
[51]	DOI: 10.3389/fpls.2021.783830	2017	AX-110991388	6DL	467.042	A	0.0811366	NA	NA	Adult	AUDPC	CYR34, CYR33, CYR32, CYR31, G22-14, Sull-4, Sull-5, and Sull-7	China	NA	NA
[51]	DOI: 10.3389/fpls.2021.783830	2017	AX-110991388	6DL	467.042	A	0.0804053	NA	NA	Adult	AUDPC	CYR34, CYR33, CYR32, CYR31, G22-14, Sull-4, Sull-5, and Sull-7	China	NA	NA
[51]	DOI: 10.3389/fpls.2021.783830	2017	AX-110935797	7AL	693.581	C	0.0791564	NA	NA	Adult	AUDPC	CYR34, CYR33, CYR32, CYR31, G22-14, Sull-4, Sull-5, and Sull-7	China	NA	NA
[51]	DOI: 10.3389/fpls.2021.783830	2017	AX-110935797	7AL	693.581	C	0.0788713	NA	NA	Adult	AUDPC	CYR34, CYR33, CYR32, CYR31, G22-14, Sull-4, Sull-5, and Sull-7	China	NA	NA
[51]	DOI: 10.3389/fpls.2021.783830	2017	AX-110935797	7AL	693.581	C	0.0736685	NA	NA	Adult	AUDPC	CYR34, CYR33, CYR32, CYR31, G22-14, Sull-4, Sull-5, and Sull-7	China	NA	NA
[51]	DOI: 10.3389/fpls.2021.783830	2017	AX-111548799	7AL	693.603	T	0.0863083	NA	NA	Adult	AUDPC	CYR34, CYR33, CYR32, CYR31, G22-14, Sull-4, Sull-5, and Sull-7	China	NA	NA
[51]	DOI: 10.3389/fpls.2021.783830	2017	AX-111548799	7AL	693.603	T	0.08768	NA	NA	Adult	AUDPC	CYR34, CYR33, CYR32, CYR31, G22-14, Sull-4, Sull-5, and Sull-7	China	NA	NA
[51]	DOI: 10.3389/fpls.2021.783830	2017	AX-110399057	7AL	693.625	A	0.0771319	NA	NA	Adult	AUDPC	CYR34, CYR33, CYR32, CYR31, G22-14, Sull-4, Sull-5, and Sull-7	China	NA	NA
[51]	DOI: 10.3389/fpls.2021.783830	2017	AX-110399057	7AL	693.625	A	0.0751293	NA	NA	Adult	AUDPC	CYR34, CYR33, CYR32, CYR31, G22-14, Sull-4, Sull-5, and Sull-7	China	NA	NA
[51]	DOI: 10.3389/fpls.2021.783830	2017	AX-110399057	7AL	693.625	A	0.073778	NA	NA	Adult	AUDPC	CYR34, CYR33, CYR32, CYR31, G22-14, Sull-4, Sull-5, and Sull-7	China	NA	NA
[51]	DOI: 10.3389/fpls.2021.783830	2017	AX-111482673	7AL	693.836	C	0.0767128	NA	NA	Adult	AUDPC	CYR34, CYR33, CYR32, CYR31, G22-14, Sull-4, Sull-5, and Sull-7	China	NA	NA
[51]	DOI: 10.3389/fpls.2021.783830	2017	AX-110994041	7AL	693.838	G	0.07626	NA	NA	Adult	AUDPC	CYR34, CYR33, CYR32, CYR31, G22-14, Sull-4, Sull-5, and Sull-7	China	NA	NA
[51]	DOI: 10.3389/fpls.2021.783830	2017	AX-111108248	7AL	693.84	C	0.0878046	NA	NA	Adult	AUDPC	CYR34, CYR33, CYR32, CYR31, G22-14, Sull-4, Sull-5, and Sull-7	China	NA	NA
[51]	DOI: 10.3389/fpls.2021.783830	2017	AX-111108248	7AL	693.84	C	0.0895874	NA	NA	Adult	AUDPC	CYR34, CYR33, CYR32, CYR31, G22-14, Sull-4, Sull-5, and Sull-7	China	NA	NA
[51]	DOI: 10.3389/fpls.2021.783830	2017	AX-111108248	7AL	693.84	C	0.0844092	NA	NA	Adult	AUDPC	CYR34, CYR33, CYR32, CYR31, G22-14, Sull-4, Sull-5, and Sull-7	China	NA	NA
[52]	DOI: 10.3390/plants11212905	2016	Excalibur_c19908_459	1A	343935539	NA	7.491	NA	NA	adult	DS	NA	Canda	NA	Spring
[52]	DOI: 10.3390/plants11212905	2016	BS00022665_51	2A	5811999	NA	9.555	NA	NA	adult	DS	NA	Canda	NA	Spring
[52]	DOI: 10.3390/plants11212905	2016	TA002254-0660	2A	6827683	NA	7.241	NA	NA	adult	DS	NA	Canda	NA	Spring
[52]	DOI: 10.3390/plants11212905	2016	tplb0032i02_1127	2A	7598988	NA	7.935	NA	NA	adult	DS	NA	Canda	NA	Spring
[52]	DOI: 10.3390/plants11212905	2016	Excalibur_c4748_360	2A	15308414	NA	6.81	NA	NA	adult	DS	NA	Canda	NA	Spring
[52]	DOI: 10.3390/plants11212905	2016	RAC875_c2300_1021	2A	15311992	NA	6.81	NA	NA	adult	DS	NA	Canda	NA	Spring
[52]	DOI: 10.3390/plants11212905	2016	BS00086533_51	2B	812244914	NA	11.034	NA	NA	adult	DS	NA	Canda	NA	Spring
[52]	DOI: 10.3390/plants11212905	2016	Lr34_wMAS000004	7D	48955909	NA	10.988	NA	NA	adult	DS	NA	Canda	NA	Spring
[52]	DOI: 10.3390/plants11212905	2016	wsnp_BE499546B_Ta_2_1	4B	638809518	NA	6.941	NA	NA	adult	DS	NA	Canda	NA	Spring
[52]	DOI: 10.3390/plants11212905	2016	RAC875_c48025_483	4B	666204303	NA	8.098	NA	NA	adult	DS	NA	Canda	NA	Spring
[52]	DOI: 10.3390/plants11212905	2016	Excalibur_c26571_507	4B	672284740	NA	6.702	NA	NA	adult	DS	NA	Canda	NA	Spring
[52]	DOI: 10.3390/plants11212905	2016	Excalibur_c11045_236	5A	547615657	NA	7.332	NA	NA	adult	DS	NA	Canda	NA	Spring
[52]	DOI: 10.3390/plants11212905	2016	BS00110397_51	2B	26595878	NA	7.088	NA	NA	adult	DS	NA	Canda	NA	Spring
[52]	DOI: 10.3390/plants11212905	2016	RAC875_c15695_487	2B	123342107	NA	6.771	NA	NA	adult	DS	NA	Canda	NA	Spring
[52]	DOI: 10.3390/plants11212905	2016	IAAV6424	2B	700111716	NA	6.704	NA	NA	adult	DS	NA	Canda	NA	Spring
[52]	DOI: 10.3390/plants11212905	2016	Excalibur_c35631_1020	2D	553135236	NA	8.131	NA	NA	adult	DS	NA	Canda	NA	Spring
[52]	DOI: 10.3390/plants11212905	2016	Lr34_wMAS000004	7D	48955909	NA	11.339	NA	NA	adult	DS	NA	Canda	NA	Spring
[52]	DOI: 10.3390/plants11212905	2016	wsnp_BE499546B_Ta_2_1	4B	638809518	NA	8.866	NA	NA	adult	DS	NA	Canda	NA	Spring
[52]	DOI: 10.3390/plants11212905	2016	RAC875_c36213_352	4B	638812344	NA	7.572	NA	NA	adult	DS	NA	Canda	NA	Spring
[52]	DOI: 10.3390/plants11212905	2016	Excalibur_c49297_159	4B	638813440	NA	7.563	NA	NA	adult	DS	NA	Canda	NA	Spring
[52]	DOI: 10.3390/plants11212905	2017	RAC875_c102223_220	1A	497942015	NA	8.039	NA	NA	adult	DS	NA	Canda	NA	Spring
[52]	DOI: 10.3390/plants11212905	2017	Tdurum_contig16865_174	1B	540583488	NA	10.671	NA	NA	adult	DS	NA	Canda	NA	Spring
[52]	DOI: 10.3390/plants11212905	2017	RFL_Contig4977_2333	1B	542155702	NA	7.692	NA	NA	adult	DS	NA	Canda	NA	Spring
[52]	DOI: 10.3390/plants11212905	2017	CAP12_c1129_220	1B	542406384	NA	7.362	NA	NA	adult	DS	NA	Canda	NA	Spring
[52]	DOI: 10.3390/plants11212905	2017	CAP7_c1625_317	1B	542406522	NA	6.829	NA	NA	adult	DS	NA	Canda	NA	Spring
[52]	DOI: 10.3390/plants11212905	2017	Tdurum_contig42016_333	1B	542407791	NA	6.746	NA	NA	adult	DS	NA	Canda	NA	Spring
[52]	DOI: 10.3390/plants11212905	2017	BS00066006_51	1B	547332148	NA	7.732	NA	NA	adult	DS	NA	Canda	NA	Spring
[52]	DOI: 10.3390/plants11212905	2017	Excalibur_c40993_1129	1B	547335426	NA	7.313	NA	NA	adult	DS	NA	Canda	NA	Spring
[52]	DOI: 10.3390/plants11212905	2017	Excalibur_c21451_352	1B	547487795	NA	7.313	NA	NA	adult	DS	NA	Canda	NA	Spring
[52]	DOI: 10.3390/plants11212905	2017	BS00038643_51	1B	549553218	NA	8.302	NA	NA	adult	DS	NA	Canda	NA	Spring
[52]	DOI: 10.3390/plants11212905	2017	Excalibur_c8613_1266	1B	549646127	NA	8.877	NA	NA	adult	DS	NA	Canda	NA	Spring
[52]	DOI: 10.3390/plants11212905	2017	GENE-0480_265	1B	549650291	NA	8.877	NA	NA	adult	DS	NA	Canda	NA	Spring
[52]	DOI: 10.3390/plants11212905	2017	IAAV3567	1B	551960797	NA	9.375	NA	NA	adult	DS	NA	Canda	NA	Spring
[52]	DOI: 10.3390/plants11212905	2017	Ku_c3647_2429	1B	551961673	NA	9.375	NA	NA	adult	DS	NA	Canda	NA	Spring
[52]	DOI: 10.3390/plants11212905	2017	Ku_c3647_769	1B	551965291	NA	9.375	NA	NA	adult	DS	NA	Canda	NA	Spring
[52]	DOI: 10.3390/plants11212905	2017	wsnp_Ku_c23096_32987510	1B	555356254	NA	7.367	NA	NA	adult	DS	NA	Canda	NA	Spring
[52]	DOI: 10.3390/plants11212905	2017	BobWhite_c33069_114	1B	555402825	NA	10.405	NA	NA	adult	DS	NA	Canda	NA	Spring
[52]	DOI: 10.3390/plants11212905	2017	wsnp_JD_c6331_7499499	1B	555695646	NA	6.649	NA	NA	adult	DS	NA	Canda	NA	Spring
[52]	DOI: 10.3390/plants11212905	2017	Ra_c698_1987	1B	556508464	NA	9.425	NA	NA	adult	DS	NA	Canda	NA	Spring
[52]	DOI: 10.3390/plants11212905	2017	wsnp_Ex_rep_c69766_68723140	1B	557730504	NA	7.758	NA	NA	adult	DS	NA	Canda	NA	Spring
[52]	DOI: 10.3390/plants11212905	2017	GENE-0120_431	1B	557732029	NA	7.541	NA	NA	adult	DS	NA	Canda	NA	Spring
[52]	DOI: 10.3390/plants11212905	2017	GENE-0120_397	1B	557732063	NA	7.541	NA	NA	adult	DS	NA	Canda	NA	Spring
[52]	DOI: 10.3390/plants11212905	2017	wsnp_Ex_c16551_25061517	5A	6014755	NA	8.786	NA	NA	adult	DS	NA	Canda	NA	Spring
[52]	DOI: 10.3390/plants11212905	2017	wsnp_Ex_c16551_25060833	5A	6015819	NA	8.786	NA	NA	adult	DS	NA	Canda	NA	Spring
[52]	DOI: 10.3390/plants11212905	2017	IAAV1592	5A	6015827	NA	8.786	NA	NA	adult	DS	NA	Canda	NA	Spring
[52]	DOI: 10.3390/plants11212905	2017	Ra_c2139_968	5A	6016551	NA	8.786	NA	NA	adult	DS	NA	Canda	NA	Spring
[52]	DOI: 10.3390/plants11212905	2017	Ra_c2139_967	5A	6016552	NA	8.786	NA	NA	adult	DS	NA	Canda	NA	Spring
[52]	DOI: 10.3390/plants11212905	2017	wsnp_BF474606A_Td_2_1	5A	6016853	NA	8.786	NA	NA	adult	DS	NA	Canda	NA	Spring
[52]	DOI: 10.3390/plants11212905	2017	IAAV5087	5A	6016957	NA	8.786	NA	NA	adult	DS	NA	Canda	NA	Spring
[52]	DOI: 10.3390/plants11212905	2017	GENE-3111_152	5D	7544172	NA	7.903	NA	NA	adult	DS	NA	Canda	NA	Spring
[52]	DOI: 10.3390/plants11212905	2017	Ku_c22875_172	7A	519096025	NA	6.671	NA	NA	adult	DS	NA	Canda	NA	Spring
[52]	DOI: 10.3390/plants11212905	2017	Tdurum_contig76683_147	7A	569228586	NA	7.131	NA	NA	adult	DS	NA	Canda	NA	Spring
[52]	DOI: 10.3390/plants11212905	2017	Tdurum_contig93706_108	7A	570417453	NA	7.196	NA	NA	adult	DS	NA	Canda	NA	Spring
[52]	DOI: 10.3390/plants11212905	2017	Kukri_c12317_1332	7A	571457818	NA	7.196	NA	NA	adult	DS	NA	Canda	NA	Spring
[52]	DOI: 10.3390/plants11212905	2017	Tdurum_contig66023_89	7A	728048332	NA	6.746	NA	NA	adult	DS	NA	Canda	NA	Spring
[52]	DOI: 10.3390/plants11212905	2017	RAC875_c58060_75	7B	532908227	NA	7.259	NA	NA	adult	DS	NA	Canda	NA	Spring
[52]	DOI: 10.3390/plants11212905	2017	Tdurum_contig93706_517	7B	532908327	NA	7.259	NA	NA	adult	DS	NA	Canda	NA	Spring
[52]	DOI: 10.3390/plants11212905	2017	Kukri_c29470_185	7B	532908354	NA	7.259	NA	NA	adult	DS	NA	Canda	NA	Spring
[52]	DOI: 10.3390/plants11212905	2017	Tdurum_contig93706_390	7B	532908454	NA	7.259	NA	NA	adult	DS	NA	Canda	NA	Spring
[52]	DOI: 10.3390/plants11212905	2017	RAC875_rep_c106651_635	7B	532922558	NA	7.259	NA	NA	adult	DS	NA	Canda	NA	Spring
[52]	DOI: 10.3390/plants11212905	2017	RAC875_rep_c106651_490	7B	532922803	NA	7.259	NA	NA	adult	DS	NA	Canda	NA	Spring
[52]	DOI: 10.3390/plants11212905	2017	Excalibur_rep_c111831_114	7B	532922860	NA	7.259	NA	NA	adult	DS	NA	Canda	NA	Spring
[52]	DOI: 10.3390/plants11212905	2017	GENE-3849_389	7B	532922968	NA	7.259	NA	NA	adult	DS	NA	Canda	NA	Spring
[52]	DOI: 10.3390/plants11212905	2017	Tdurum_contig68339_71	7B	533018119	NA	7.259	NA	NA	adult	DS	NA	Canda	NA	Spring
[52]	DOI: 10.3390/plants11212905	2017	Tdurum_contig19022_1524	7B	534521607	NA	7.259	NA	NA	adult	DS	NA	Canda	NA	Spring
[52]	DOI: 10.3390/plants11212905	2017	Tdurum_contig19022_1555	7B	534521638	NA	7.259	NA	NA	adult	DS	NA	Canda	NA	Spring
[52]	DOI: 10.3390/plants11212905	2017	Kukri_c12317_336	7B	534521738	NA	7.259	NA	NA	adult	DS	NA	Canda	NA	Spring
[52]	DOI: 10.3390/plants11212905	2017	Tdurum_contig4937_234	7B	535769831	NA	7.259	NA	NA	adult	DS	NA	Canda	NA	Spring
[52]	DOI: 10.3390/plants11212905	2017	Tdurum_contig89487_388	7B	535773385	NA	7.259	NA	NA	adult	DS	NA	Canda	NA	Spring
[52]	DOI: 10.3390/plants11212905	2017	Excalibur_c41771_990	7B	535773950	NA	7.196	NA	NA	adult	DS	NA	Canda	NA	Spring
[52]	DOI: 10.3390/plants11212905	2017	Tdurum_contig25895_484	7B	535784056	NA	7.259	NA	NA	adult	DS	NA	Canda	NA	Spring
[52]	DOI: 10.3390/plants11212905	2017	RAC875_c68398_75	7B	535784156	NA	7.259	NA	NA	adult	DS	NA	Canda	NA	Spring
[52]	DOI: 10.3390/plants11212905	2017	BS00071424_51	7B	600098356	NA	6.749	NA	NA	adult	DS	NA	Canda	NA	Spring
[52]	DOI: 10.3390/plants11212905	2017	RAC875_c15681_1839	7D	502453850	NA	7.259	NA	NA	adult	DS	NA	Canda	NA	Spring
[52]	DOI: 10.3390/plants11212905	2017	Kukri_c12317_179	7D	502911441	NA	7.259	NA	NA	adult	DS	NA	Canda	NA	Spring
[52]	DOI: 10.3390/plants11212905	2018	Kukri_c45015_363	2A	121822260	NA	6.825	NA	NA	adult	DS	NA	Canda	NA	Spring
[52]	DOI: 10.3390/plants11212905	2018	Kukri_c45015_145	2A	121822478	NA	6.825	NA	NA	adult	DS	NA	Canda	NA	Spring
[52]	DOI: 10.3390/plants11212905	2018	wsnp_Ex_c12219_19526749	2A	122031744	NA	6.825	NA	NA	adult	DS	NA	Canda	NA	Spring
[52]	DOI: 10.3390/plants11212905	2018	wsnp_Ex_c3695_6740339	2A	764617313	NA	7.823	NA	NA	adult	DS	NA	Canda	NA	Spring
[52]	DOI: 10.3390/plants11212905	2018	BS00086533_51	2B	812244914	NA	6.535	NA	NA	adult	DS	NA	Canda	NA	Spring
[52]	DOI: 10.3390/plants11212905	2018	RAC875_c259_1339	2D	635291344	NA	6.902	NA	NA	adult	DS	NA	Canda	NA	Spring
[52]	DOI: 10.3390/plants11212905	2018	BS00036168_51	3A	688709273	NA	7.381	NA	NA	adult	DS	NA	Canda	NA	Spring
[52]	DOI: 10.3390/plants11212905	2018	wsnp_CAP12_c15_9559	3A	688763805	NA	6.721	NA	NA	adult	DS	NA	Canda	NA	Spring
[52]	DOI: 10.3390/plants11212905	2018	wsnp_CAP11_c68_106078	3A	688763853	NA	6.721	NA	NA	adult	DS	NA	Canda	NA	Spring
[52]	DOI: 10.3390/plants11212905	2018	RAC875_c15109_106	3B	747116982	NA	6.97	NA	NA	adult	DS	NA	Canda	NA	Spring
[52]	DOI: 10.3390/plants11212905	2018	IAAV7323	4B	5666794	NA	6.635	NA	NA	adult	DS	NA	Canda	NA	Spring
[52]	DOI: 10.3390/plants11212905	2018	wsnp_BE499546B_Ta_2_1	4B	638809518	NA	7.636	NA	NA	adult	DS	NA	Canda	NA	Spring
[52]	DOI: 10.3390/plants11212905	2018	RAC875_c36213_352	4B	638812344	NA	8.06	NA	NA	adult	DS	NA	Canda	NA	Spring
[52]	DOI: 10.3390/plants11212905	2018	Excalibur_c49297_159	4B	638813440	NA	7.972	NA	NA	adult	DS	NA	Canda	NA	Spring
[52]	DOI: 10.3390/plants11212905	2018	wsnp_JD_c3181_4176512	5B	288574238	NA	8.802	NA	NA	adult	DS	NA	Canda	NA	Spring
[52]	DOI: 10.3390/plants11212905	2018	RAC875_c13610_1599	6A	2053373	NA	6.793	NA	NA	adult	DS	NA	Canda	NA	Spring
[52]	DOI: 10.3390/plants11212905	2018	RAC875_c37871_249	6A	2054698	NA	6.841	NA	NA	adult	DS	NA	Canda	NA	Spring
[52]	DOI: 10.3390/plants11212905	2018	BS00062956_51	6B	10229961	NA	6.756	NA	NA	adult	DS	NA	Canda	NA	Spring
[52]	DOI: 10.3390/plants11212905	2018	IACX9205	6B	10230547	NA	6.722	NA	NA	adult	DS	NA	Canda	NA	Spring
[52]	DOI: 10.3390/plants11212905	2018	RAC875_rep_c77197_202	6B	10690464	NA	6.936	NA	NA	adult	DS	NA	Canda	NA	Spring
[52]	DOI: 10.3390/plants11212905	2018	RAC875_c58425_110	6B	10690475	NA	6.722	NA	NA	adult	DS	NA	Canda	NA	Spring
[52]	DOI: 10.3390/plants11212905	2018	BS00009825_51	6B	10909413	NA	6.756	NA	NA	adult	DS	NA	Canda	NA	Spring
[52]	DOI: 10.3390/plants11212905	2018	BS00003748_51	6B	10909829	NA	6.722	NA	NA	adult	DS	NA	Canda	NA	Spring
[52]	DOI: 10.3390/plants11212905	2018	BS00003622_51	6B	10909871	NA	7.382	NA	NA	adult	DS	NA	Canda	NA	Spring
[52]	DOI: 10.3390/plants11212905	2018	Kukri_c21405_2131	6D	2387759	NA	6.762	NA	NA	adult	DS	NA	Canda	NA	Spring
[52]	DOI: 10.3390/plants11212905	2018	Excalibur_c16154_246	1B	484771257	NA	7.607	NA	NA	adult	DS	NA	Canda	NA	Spring
[52]	DOI: 10.3390/plants11212905	2018	BS00066006_51	1B	547332148	NA	7.142	NA	NA	adult	DS	NA	Canda	NA	Spring
[52]	DOI: 10.3390/plants11212905	2018	wsnp_Ku_c17017_26019611	1D	425615356	NA	6.584	NA	NA	adult	DS	NA	Canda	NA	Spring
[52]	DOI: 10.3390/plants11212905	2018	Kukri_c40204_141	2A	8335473	NA	7.035	NA	NA	adult	DS	NA	Canda	NA	Spring
[52]	DOI: 10.3390/plants11212905	2018	Kukri_rep_c69177_180	2A	14916115	NA	6.586	NA	NA	adult	DS	NA	Canda	NA	Spring
[52]	DOI: 10.3390/plants11212905	2018	Kukri_rep_c103261_918	2A	14917409	NA	6.586	NA	NA	adult	DS	NA	Canda	NA	Spring
[52]	DOI: 10.3390/plants11212905	2018	RAC875_c7956_234	2B	452318647	NA	6.835	NA	NA	adult	DS	NA	Canda	NA	Spring
[52]	DOI: 10.3390/plants11212905	2018	Kukri_c32845_116	4A	676974152	NA	8.787	NA	NA	adult	DS	NA	Canda	NA	Spring
[52]	DOI: 10.3390/plants11212905	2018	GENE-3129_890	7A	65788443	NA	10.437	NA	NA	adult	DS	NA	Canda	NA	Spring
[52]	DOI: 10.3390/plants11212905	2018	GENE-3129_828	7A	65788501	NA	9.723	NA	NA	adult	DS	NA	Canda	NA	Spring
[52]	DOI: 10.3390/plants11212905	2018	BobWhite_c40479_283	7A	66015264	NA	8.991	NA	NA	adult	DS	NA	Canda	NA	Spring
[52]	DOI: 10.3390/plants11212905	2018	Kukri_c92151_216	7D	60221820	NA	8.587	NA	NA	adult	DS	NA	Canda	NA	Spring
[52]	DOI: 10.3390/plants11212905	2018	D_GDS7LZN02FSYZC_227	7D	60228099	NA	8.587	NA	NA	adult	DS	NA	Canda	NA	Spring
[52]	DOI: 10.3390/plants11212905	2018	TA002473-0717	7D	60379893	NA	10.556	NA	NA	adult	DS	NA	Canda	NA	Spring
[52]	DOI: 10.3390/plants11212905	2018	RAC875_c29314_291	7D	60589793	NA	7.83	NA	NA	adult	DS	NA	Canda	NA	Spring
[52]	DOI: 10.3390/plants11212905	2018	RAC875_rep_c72158_2056	2B	779066859	NA	10.937	NA	NA	adult	DS	NA	Canda	NA	Spring
[52]	DOI: 10.3390/plants11212905	2018	Kukri_c20258_161	5A	541240420	NA	7.343	NA	NA	adult	DS	NA	Canda	NA	Spring
[52]	DOI: 10.3390/plants11212905	2019	wsnp_Ex_c18499_27344859	1A	580628671	NA	6.818	NA	NA	adult	DS	NA	Canda	NA	Spring
[52]	DOI: 10.3390/plants11212905	2019	BS00106641_51	1A	580810206	NA	6.818	NA	NA	adult	DS	NA	Canda	NA	Spring
[52]	DOI: 10.3390/plants11212905	2019	Tdurum_contig16865_174	1B	540583488	NA	8.191	NA	NA	adult	DS	NA	Canda	NA	Spring
[52]	DOI: 10.3390/plants11212905	2019	BS00066006_51	1B	547332148	NA	7.327	NA	NA	adult	DS	NA	Canda	NA	Spring
[52]	DOI: 10.3390/plants11212905	2019	BS00022824_51	1B	677741958	NA	7.111	NA	NA	adult	DS	NA	Canda	NA	Spring
[52]	DOI: 10.3390/plants11212905	2019	Kukri_c40204_141	2A	8335473	NA	6.582	NA	NA	adult	DS	NA	Canda	NA	Spring
[52]	DOI: 10.3390/plants11212905	2019	wsnp_BE499546B_Ta_2_1	4B	638809518	NA	7.027	NA	NA	adult	DS	NA	Canda	NA	Spring
[52]	DOI: 10.3390/plants11212905	2020	Kukri_c51781_306	1A	571990139	NA	7.759	NA	NA	adult	DS	NA	Canda	NA	Spring
[52]	DOI: 10.3390/plants11212905	2020	GENE-0223_239	1A	581040255	NA	6.723	NA	NA	adult	DS	NA	Canda	NA	Spring
[52]	DOI: 10.3390/plants11212905	2020	Tdurum_contig16865_174	1B	540583488	NA	6.62	NA	NA	adult	DS	NA	Canda	NA	Spring
[52]	DOI: 10.3390/plants11212905	2020	BS00066006_51	1B	547332148	NA	7.125	NA	NA	adult	DS	NA	Canda	NA	Spring
[52]	DOI: 10.3390/plants11212905	2020	RAC875_c15695_487	2B	123342107	NA	7.476	NA	NA	adult	DS	NA	Canda	NA	Spring
[52]	DOI: 10.3390/plants11212905	2020	Lr34_wMAS000004	7D	48955909	NA	9.325	NA	NA	adult	DS	NA	Canda	NA	Spring
[52]	DOI: 10.3390/plants11212905	2020	wsnp_Ex_c3603_6584235	4D	444727059	NA	6.538	NA	NA	adult	DS	NA	Canda	NA	Spring
[52]	DOI: 10.3390/plants11212905	2020	Kukri_c19466_231	7D	61676700	NA	7.231	NA	NA	adult	DS	NA	Canda	NA	Spring
[52]	DOI: 10.3390/plants11212905	2020	Ex_c21793_378	1A	16064972	NA	7.003	NA	NA	adult	DS	NA	Canda	NA	Spring
[52]	DOI: 10.3390/plants11212905	2020	Ex_c21793_457	1A	16065051	NA	7.003	NA	NA	adult	DS	NA	Canda	NA	Spring
[52]	DOI: 10.3390/plants11212905	2020	BobWhite_rep_c66800_54	1A	51532045	NA	7.036	NA	NA	adult	DS	NA	Canda	NA	Spring
[52]	DOI: 10.3390/plants11212905	2020	BS00005206_51	1A	459687832	NA	8.714	NA	NA	adult	DS	NA	Canda	NA	Spring
[52]	DOI: 10.3390/plants11212905	2020	Excalibur_c65533_414	1A	535411945	NA	8.964	NA	NA	adult	DS	NA	Canda	NA	Spring
[52]	DOI: 10.3390/plants11212905	2020	Excalibur_c28425_386	1A	537021946	NA	9.433	NA	NA	adult	DS	NA	Canda	NA	Spring
[52]	DOI: 10.3390/plants11212905	2020	Ra_c105075_272	1B	156684210	NA	7.003	NA	NA	adult	DS	NA	Canda	NA	Spring
[52]	DOI: 10.3390/plants11212905	2020	wsnp_Ex_c4774_8519623	1B	669143447	NA	7.803	NA	NA	adult	DS	NA	Canda	NA	Spring
[52]	DOI: 10.3390/plants11212905	2020	RAC875_c1125_578	2A	18671044	NA	8.736	NA	NA	adult	DS	NA	Canda	NA	Spring
[52]	DOI: 10.3390/plants11212905	2020	Excalibur_c11398_971	2A	123081776	NA	6.966	NA	NA	adult	DS	NA	Canda	NA	Spring
[52]	DOI: 10.3390/plants11212905	2020	RAC875_c16697_1502	2A	129798723	NA	7.057	NA	NA	adult	DS	NA	Canda	NA	Spring
[52]	DOI: 10.3390/plants11212905	2020	Kukri_c4563_455	2A	138257486	NA	8.102	NA	NA	adult	DS	NA	Canda	NA	Spring
[52]	DOI: 10.3390/plants11212905	2020	RAC875_c68079_214	2A	138509659	NA	9.33	NA	NA	adult	DS	NA	Canda	NA	Spring
[52]	DOI: 10.3390/plants11212905	2020	RAC875_c34509_124	2A	145791669	NA	10.209	NA	NA	adult	DS	NA	Canda	NA	Spring
[52]	DOI: 10.3390/plants11212905	2020	wsnp_CAP11_c1787_968410	2A	153499873	NA	10.209	NA	NA	adult	DS	NA	Canda	NA	Spring
[52]	DOI: 10.3390/plants11212905	2020	Kukri_c14611_315	2A	155535742	NA	10.209	NA	NA	adult	DS	NA	Canda	NA	Spring
[52]	DOI: 10.3390/plants11212905	2020	GENE-1319_146	2A	155872872	NA	10.209	NA	NA	adult	DS	NA	Canda	NA	Spring
[52]	DOI: 10.3390/plants11212905	2020	TA001351-1193	2A	155876451	NA	10.209	NA	NA	adult	DS	NA	Canda	NA	Spring
[52]	DOI: 10.3390/plants11212905	2020	GENE-1181_694	2A	155881383	NA	10.209	NA	NA	adult	DS	NA	Canda	NA	Spring
[52]	DOI: 10.3390/plants11212905	2020	GENE-1181_262	2A	155881569	NA	10.209	NA	NA	adult	DS	NA	Canda	NA	Spring
[52]	DOI: 10.3390/plants11212905	2020	Excalibur_c27210_183	2A	156622381	NA	10.209	NA	NA	adult	DS	NA	Canda	NA	Spring
[52]	DOI: 10.3390/plants11212905	2020	BobWhite_c10015_641	2A	159017309	NA	10.209	NA	NA	adult	DS	NA	Canda	NA	Spring
[52]	DOI: 10.3390/plants11212905	2020	BobWhite_c2532_966	2A	159018830	NA	10.209	NA	NA	adult	DS	NA	Canda	NA	Spring
[52]	DOI: 10.3390/plants11212905	2020	Tdurum_contig27887_55	2A	160951736	NA	10.209	NA	NA	adult	DS	NA	Canda	NA	Spring
[52]	DOI: 10.3390/plants11212905	2020	BS00089457_51	2A	162509213	NA	10.209	NA	NA	adult	DS	NA	Canda	NA	Spring
[52]	DOI: 10.3390/plants11212905	2020	GENE-1028_694	2A	164440424	NA	10.209	NA	NA	adult	DS	NA	Canda	NA	Spring
[52]	DOI: 10.3390/plants11212905	2020	IAAV6190	2A	186763828	NA	6.802	NA	NA	adult	DS	NA	Canda	NA	Spring
[52]	DOI: 10.3390/plants11212905	2020	RAC875_c20226_454	2A	186763978	NA	6.802	NA	NA	adult	DS	NA	Canda	NA	Spring
[52]	DOI: 10.3390/plants11212905	2020	IAAV7660	2A	186917556	NA	6.802	NA	NA	adult	DS	NA	Canda	NA	Spring
[52]	DOI: 10.3390/plants11212905	2020	Kukri_rep_c82871_181	2A	191010565	NA	6.777	NA	NA	adult	DS	NA	Canda	NA	Spring
[52]	DOI: 10.3390/plants11212905	2020	Ku_c25974_191	2A	192542745	NA	6.777	NA	NA	adult	DS	NA	Canda	NA	Spring
[52]	DOI: 10.3390/plants11212905	2020	wsnp_Ex_c2536_4728768	2A	196647638	NA	6.777	NA	NA	adult	DS	NA	Canda	NA	Spring
[52]	DOI: 10.3390/plants11212905	2020	Ra_c3019_950	2A	196649164	NA	6.802	NA	NA	adult	DS	NA	Canda	NA	Spring
[52]	DOI: 10.3390/plants11212905	2020	Ra_c3019_1333	2A	196649624	NA	6.802	NA	NA	adult	DS	NA	Canda	NA	Spring
[52]	DOI: 10.3390/plants11212905	2020	wsnp_Ex_c25409_34677674	2A	197079437	NA	6.802	NA	NA	adult	DS	NA	Canda	NA	Spring
[52]	DOI: 10.3390/plants11212905	2020	RAC875_c8115_2703	2A	197081661	NA	6.802	NA	NA	adult	DS	NA	Canda	NA	Spring
[52]	DOI: 10.3390/plants11212905	2020	Ex_c32172_1677	2A	198690964	NA	6.802	NA	NA	adult	DS	NA	Canda	NA	Spring
[52]	DOI: 10.3390/plants11212905	2020	Excalibur_c18417_241	2A	199038016	NA	6.802	NA	NA	adult	DS	NA	Canda	NA	Spring
[52]	DOI: 10.3390/plants11212905	2020	RFL_Contig2364_754	2A	199874510	NA	6.802	NA	NA	adult	DS	NA	Canda	NA	Spring
[52]	DOI: 10.3390/plants11212905	2020	Kukri_c52614_291	2A	199879224	NA	7.003	NA	NA	adult	DS	NA	Canda	NA	Spring
[52]	DOI: 10.3390/plants11212905	2020	RAC875_c5569_548	2A	199920065	NA	6.802	NA	NA	adult	DS	NA	Canda	NA	Spring
[52]	DOI: 10.3390/plants11212905	2020	Excalibur_c42815_713	2A	200383103	NA	7.003	NA	NA	adult	DS	NA	Canda	NA	Spring
[52]	DOI: 10.3390/plants11212905	2020	RAC875_c59661_500	2A	200390142	NA	6.802	NA	NA	adult	DS	NA	Canda	NA	Spring
[52]	DOI: 10.3390/plants11212905	2020	Ex_c68445_724	2A	200683601	NA	6.802	NA	NA	adult	DS	NA	Canda	NA	Spring
[52]	DOI: 10.3390/plants11212905	2020	RAC875_rep_c74366_489	2A	200688767	NA	7.003	NA	NA	adult	DS	NA	Canda	NA	Spring
[52]	DOI: 10.3390/plants11212905	2020	RAC875_c24545_59	2A	200689413	NA	7.003	NA	NA	adult	DS	NA	Canda	NA	Spring
[52]	DOI: 10.3390/plants11212905	2020	wsnp_Ex_c33420_41911147	2A	204123598	NA	6.777	NA	NA	adult	DS	NA	Canda	NA	Spring
[52]	DOI: 10.3390/plants11212905	2020	RAC875_c15245_431	2A	209712453	NA	7.003	NA	NA	adult	DS	NA	Canda	NA	Spring
[52]	DOI: 10.3390/plants11212905	2020	wsnp_Ku_c3907_7157334	2A	209712603	NA	7.003	NA	NA	adult	DS	NA	Canda	NA	Spring
[52]	DOI: 10.3390/plants11212905	2020	Ex_c104555_477	2A	501851935	NA	9.982	NA	NA	adult	DS	NA	Canda	NA	Spring
[52]	DOI: 10.3390/plants11212905	2020	Excalibur_c2311_114	2A	781366497	NA	8.253	NA	NA	adult	DS	NA	Canda	NA	Spring
[52]	DOI: 10.3390/plants11212905	2020	Kukri_rep_c101874_104	2B	193906445	NA	9.901	NA	NA	adult	DS	NA	Canda	NA	Spring
[52]	DOI: 10.3390/plants11212905	2020	TA011854-0699	2B	219233291	NA	10.209	NA	NA	adult	DS	NA	Canda	NA	Spring
[52]	DOI: 10.3390/plants11212905	2020	RAC875_c58476_70	2B	475639997	NA	7.588	NA	NA	adult	DS	NA	Canda	NA	Spring
[52]	DOI: 10.3390/plants11212905	2020	GENE-2601_393	2D	125037377	NA	9.33	NA	NA	adult	DS	NA	Canda	NA	Spring
[52]	DOI: 10.3390/plants11212905	2020	Kukri_rep_c101366_333	2D	143893847	NA	10.209	NA	NA	adult	DS	NA	Canda	NA	Spring
[52]	DOI: 10.3390/plants11212905	2020	GENE-1342_238	2D	156501421	NA	10.209	NA	NA	adult	DS	NA	Canda	NA	Spring
[52]	DOI: 10.3390/plants11212905	2020	wsnp_Ex_rep_c67621_66275106	2D	189761744	NA	6.777	NA	NA	adult	DS	NA	Canda	NA	Spring
[52]	DOI: 10.3390/plants11212905	2020	RAC875_c30148_90	3A	189540304	NA	6.777	NA	NA	adult	DS	NA	Canda	NA	Spring
[52]	DOI: 10.3390/plants11212905	2020	Excalibur_c3439_534	3A	527202990	NA	9.772	NA	NA	adult	DS	NA	Canda	NA	Spring
[52]	DOI: 10.3390/plants11212905	2020	Tdurum_contig32719_216	3A	553576410	NA	7.082	NA	NA	adult	DS	NA	Canda	NA	Spring
[52]	DOI: 10.3390/plants11212905	2020	Kukri_rep_c115341_118	3A	686884127	NA	8.755	NA	NA	adult	DS	NA	Canda	NA	Spring
[52]	DOI: 10.3390/plants11212905	2020	Tdurum_contig8365_319	3A	690983557	NA	8.195	NA	NA	adult	DS	NA	Canda	NA	Spring
[52]	DOI: 10.3390/plants11212905	2020	Excalibur_c96921_206	3A	700710518	NA	8.95	NA	NA	adult	DS	NA	Canda	NA	Spring
[52]	DOI: 10.3390/plants11212905	2020	RAC875_c56512_68	4A	550087167	NA	7.91	NA	NA	adult	DS	NA	Canda	NA	Spring
[52]	DOI: 10.3390/plants11212905	2020	RAC875_c43902_315	4A	746307356	NA	9.714	NA	NA	adult	DS	NA	Canda	NA	Spring
[52]	DOI: 10.3390/plants11212905	2020	Tdurum_contig42638_383	4A	746309730	NA	8.701	NA	NA	adult	DS	NA	Canda	NA	Spring
[52]	DOI: 10.3390/plants11212905	2020	RAC875_c7778_887	5A	339325949	NA	7.526	NA	NA	adult	DS	NA	Canda	NA	Spring
[52]	DOI: 10.3390/plants11212905	2020	GENE-3780_131	6B	726375034	NA	6.885	NA	NA	adult	DS	NA	Canda	NA	Spring
[52]	DOI: 10.3390/plants11212905	2020	Kukri_c24795_552	6D	11951465	NA	9.666	NA	NA	adult	DS	NA	Canda	NA	Spring
[52]	DOI: 10.3390/plants11212905	2020	RAC875_c4965_264	7A	6865231	NA	9.714	NA	NA	adult	DS	NA	Canda	NA	Spring
[52]	DOI: 10.3390/plants11212905	2020	Ex_c1421_1813	7A	6867175	NA	9.714	NA	NA	adult	DS	NA	Canda	NA	Spring
[52]	DOI: 10.3390/plants11212905	2020	Ra_c69906_620	7A	8070641	NA	9.714	NA	NA	adult	DS	NA	Canda	NA	Spring
[52]	DOI: 10.3390/plants11212905	2020	CAP8_c6142_206	7A	581610475	NA	7.805	NA	NA	adult	DS	NA	Canda	NA	Spring
[52]	DOI: 10.3390/plants11212905	2020	Tdurum_contig35073_183	7A	629587483	NA	15.689	NA	NA	adult	DS	NA	Canda	NA	Spring
[52]	DOI: 10.3390/plants11212905	2020	BS00003672_51	7A	722241570	NA	6.635	NA	NA	adult	DS	NA	Canda	NA	Spring
[52]	DOI: 10.3390/plants11212905	2020	BobWhite_c16529_703	7A	737424066	NA	9.39	NA	NA	adult	DS	NA	Canda	NA	Spring
[52]	DOI: 10.3390/plants11212905	2020	CAP7_c1383_548	7B	28549585	NA	7.944	NA	NA	adult	DS	NA	Canda	NA	Spring
[52]	DOI: 10.3390/plants11212905	2020	wsnp_Ex_rep_c70959_69813693	7B	727787013	NA	7.36	NA	NA	adult	DS	NA	Canda	NA	Spring
[52]	DOI: 10.3390/plants11212905	2020	D_contig35094_423	7D	5561427	NA	8.323	NA	NA	adult	DS	NA	Canda	NA	Spring
[52]	DOI: 10.3390/plants11212905	2020	wsnp_Ex_c2592_4822528	7D	164991881	NA	7.003	NA	NA	adult	DS	NA	Canda	NA	Spring
[52]	DOI: 10.3390/plants11212905	2020	IAAV7999	7D	516767611	NA	7.003	NA	NA	adult	DS	NA	Canda	NA	Spring
[52]	DOI: 10.3390/plants11212905	2016, 2017, 2018, 2019, 2020	Tdurum_contig16865_174	1B	540583488	NA	7.019	NA	NA	adult	DS	NA	Canda	NA	Spring
[52]	DOI: 10.3390/plants11212905	2016, 2017, 2018, 2019, 2020	BS00086533_51	2B	812244914	NA	7.432	NA	NA	adult	DS	NA	Canda	NA	Spring
[52]	DOI: 10.3390/plants11212905	2016, 2017, 2018, 2019, 2020	Lr34_wMAS000004	7D	48955909	NA	8.646	NA	NA	adult	DS	NA	Canda	NA	Spring
[52]	DOI: 10.3390/plants11212905	2016, 2017, 2018, 2019, 2020	wsnp_BE499546B_Ta_2_1	4B	638809518	NA	10.216	NA	NA	adult	DS	NA	Canda	NA	Spring
[52]	DOI: 10.3390/plants11212905	2016, 2017, 2018, 2019, 2020	RAC875_c36213_352	4B	638812344	NA	8.263	NA	NA	adult	DS	NA	Canda	NA	Spring
[52]	DOI: 10.3390/plants11212905	2016, 2017, 2018, 2019, 2020	Excalibur_c49297_159	4B	638813440	NA	8.272	NA	NA	adult	DS	NA	Canda	NA	Spring
[52]	DOI: 10.3390/plants11212905	2016, 2017, 2018, 2019, 2020	Excalibur_c11045_236	5A	547615657	NA	7.355	NA	NA	adult	DS	NA	Canda	NA	Spring
[53]	DOI: 10.1007/s00122-021-03882-3	2008	SNP0006	1A	3379136	NA	1.21e-05	NA	NA	adult	DS	NA	Austria	NA	winter&spring
[53]	DOI: 10.1007/s00122-021-03882-3	2008	SNP0007	1A	3382947	NA	1.21e-05	NA	NA	adult	DS	NA	Austria	NA	winter&spring
[53]	DOI: 10.1007/s00122-021-03882-3	2008	SNP0010	1A	5024210	NA	1.21e-05	NA	NA	adult	DS	NA	Austria	NA	winter&spring
[53]	DOI: 10.1007/s00122-021-03882-3	2008	SNP0013	1A	5029209	NA	1.21e-05	NA	NA	adult	DS	NA	Austria	NA	winter&spring
[53]	DOI: 10.1007/s00122-021-03882-3	2008	SNP0015	1A	7184764	NA	1.21e-05	NA	NA	adult	DS	NA	Austria	NA	winter&spring
[53]	DOI: 10.1007/s00122-021-03882-3	2008	SNP0017	1A	7288883	NA	1.21e-05	NA	NA	adult	DS	NA	Austria	NA	winter&spring
[53]	DOI: 10.1007/s00122-021-03882-3	2008	SNP0018	1A	7292714	NA	1.21e-05	NA	NA	adult	DS	NA	Austria	NA	winter&spring
[53]	DOI: 10.1007/s00122-021-03882-3	2008	SNP0020	1A	7643175	NA	1.21e-05	NA	NA	adult	DS	NA	Austria	NA	winter&spring
[53]	DOI: 10.1007/s00122-021-03882-3	2008	SNP0065	1A	20967184	NA	1.21e-05	NA	NA	adult	DS	NA	Austria	NA	winter&spring
[53]	DOI: 10.1007/s00122-021-03882-3	2008	SNP0073	1A	24321480	NA	1.21e-05	NA	NA	adult	DS	NA	Austria	NA	winter&spring
[53]	DOI: 10.1007/s00122-021-03882-3	2008	SNP0079	1A	27249816	NA	1.21e-05	NA	NA	adult	DS	NA	Austria	NA	winter&spring
[53]	DOI: 10.1007/s00122-021-03882-3	2008	SNP0137	1A	152407540	NA	1.21e-05	NA	NA	adult	DS	NA	Austria	NA	winter&spring
[53]	DOI: 10.1007/s00122-021-03882-3	2008	SNP0174	1A	320336750	NA	1.21e-05	NA	NA	adult	DS	NA	Austria	NA	winter&spring
[53]	DOI: 10.1007/s00122-021-03882-3	2008	SNP0223	1A	462434828	NA	1.21e-05	NA	NA	adult	DS	NA	Austria	NA	winter&spring
[53]	DOI: 10.1007/s00122-021-03882-3	2008	SNP0237	1A	474190042	NA	1.21e-05	NA	NA	adult	DS	NA	Austria	NA	winter&spring
[53]	DOI: 10.1007/s00122-021-03882-3	2008	SNP0244	1A	478352181	NA	1.21e-05	NA	NA	adult	DS	NA	Austria	NA	winter&spring
[53]	DOI: 10.1007/s00122-021-03882-3	2008	SNP0248	1A	480755627	NA	1.21e-05	NA	NA	adult	DS	NA	Austria	NA	winter&spring
[53]	DOI: 10.1007/s00122-021-03882-3	2008	SNP0250	1A	481243343	NA	1.21e-05	NA	NA	adult	DS	NA	Austria	NA	winter&spring
[53]	DOI: 10.1007/s00122-021-03882-3	2008	SNP0252	1A	481519333	NA	1.21e-05	NA	NA	adult	DS	NA	Austria	NA	winter&spring
[53]	DOI: 10.1007/s00122-021-03882-3	2008	SNP0253	1A	482329657	NA	1.21e-05	NA	NA	adult	DS	NA	Austria	NA	winter&spring
[53]	DOI: 10.1007/s00122-021-03882-3	2008	SNP0269	1A	489235617	NA	1.21e-05	NA	NA	adult	DS	NA	Austria	NA	winter&spring
[53]	DOI: 10.1007/s00122-021-03882-3	2008	SNP0295	1A	501038836	NA	1.21e-05	NA	NA	adult	DS	NA	Austria	NA	winter&spring
[53]	DOI: 10.1007/s00122-021-03882-3	2008	SNP0299	1A	503310491	NA	1.21e-05	NA	NA	adult	DS	NA	Austria	NA	winter&spring
[53]	DOI: 10.1007/s00122-021-03882-3	2008	SNP0305	1A	505469553	NA	1.21e-05	NA	NA	adult	DS	NA	Austria	NA	winter&spring
[53]	DOI: 10.1007/s00122-021-03882-3	2008	SNP0322	1A	511012323	NA	1.21e-05	NA	NA	adult	DS	NA	Austria	NA	winter&spring
[53]	DOI: 10.1007/s00122-021-03882-3	2008	SNP0324	1A	511482395	NA	1.21e-05	NA	NA	adult	DS	NA	Austria	NA	winter&spring
[53]	DOI: 10.1007/s00122-021-03882-3	2008	SNP0330	1A	514138011	NA	1.21e-05	NA	NA	adult	DS	NA	Austria	NA	winter&spring
[53]	DOI: 10.1007/s00122-021-03882-3	2008	SNP0387	1A	540143862	NA	1.21e-05	NA	NA	adult	DS	NA	Austria	NA	winter&spring
[53]	DOI: 10.1007/s00122-021-03882-3	2008	SNP0413	1A	544170158	NA	1.21e-05	NA	NA	adult	DS	NA	Austria	NA	winter&spring
[53]	DOI: 10.1007/s00122-021-03882-3	2008	SNP0420	1A	545528557	NA	1.21e-05	NA	NA	adult	DS	NA	Austria	NA	winter&spring
[53]	DOI: 10.1007/s00122-021-03882-3	2008	SNP0427	1A	550111570	NA	1.21e-05	NA	NA	adult	DS	NA	Austria	NA	winter&spring
[53]	DOI: 10.1007/s00122-021-03882-3	2008	SNP0428	1A	550342842	NA	1.21e-05	NA	NA	adult	DS	NA	Austria	NA	winter&spring
[53]	DOI: 10.1007/s00122-021-03882-3	2008	SNP0438	1A	558484504	NA	1.21e-05	NA	NA	adult	DS	NA	Austria	NA	winter&spring
[53]	DOI: 10.1007/s00122-021-03882-3	2008	SNP0439	1A	558490490	NA	1.21e-05	NA	NA	adult	DS	NA	Austria	NA	winter&spring
[53]	DOI: 10.1007/s00122-021-03882-3	2008	SNP0443	1A	564398835	NA	1.21e-05	NA	NA	adult	DS	NA	Austria	NA	winter&spring
[53]	DOI: 10.1007/s00122-021-03882-3	2008	SNP0446	1A	567979360	NA	1.21e-05	NA	NA	adult	DS	NA	Austria	NA	winter&spring
[53]	DOI: 10.1007/s00122-021-03882-3	2008	SNP0447	1A	567987836	NA	1.21e-05	NA	NA	adult	DS	NA	Austria	NA	winter&spring
[53]	DOI: 10.1007/s00122-021-03882-3	2008	SNP0458	1A	572212121	NA	1.21e-05	NA	NA	adult	DS	NA	Austria	NA	winter&spring
[53]	DOI: 10.1007/s00122-021-03882-3	2008	SNP0468	1A	576778490	NA	1.21e-05	NA	NA	adult	DS	NA	Austria	NA	winter&spring
[53]	DOI: 10.1007/s00122-021-03882-3	2008	SNP0469	1A	576783161	NA	1.21e-05	NA	NA	adult	DS	NA	Austria	NA	winter&spring
[53]	DOI: 10.1007/s00122-021-03882-3	2008	SNP0484	1A	579830476	NA	1.21e-05	NA	NA	adult	DS	NA	Austria	NA	winter&spring
[53]	DOI: 10.1007/s00122-021-03882-3	2008	SNP0529	1A	593398978	NA	1.21e-05	NA	NA	adult	DS	NA	Austria	NA	winter&spring
[53]	DOI: 10.1007/s00122-021-03882-3	2008	SNP0531	1A	593537061	NA	1.21e-05	NA	NA	adult	DS	NA	Austria	NA	winter&spring
[53]	DOI: 10.1007/s00122-021-03882-3	2008	SNP0532	1A	593549103	NA	1.21e-05	NA	NA	adult	DS	NA	Austria	NA	winter&spring
[53]	DOI: 10.1007/s00122-021-03882-3	2008	SNP0537	1B	1433721	NA	1.21e-05	NA	NA	adult	DS	NA	Austria	NA	winter&spring
[53]	DOI: 10.1007/s00122-021-03882-3	2008	SNP0550	1B	15142461	NA	1.21e-05	NA	NA	adult	DS	NA	Austria	NA	winter&spring
[53]	DOI: 10.1007/s00122-021-03882-3	2008	SNP0569	1B	38902238	NA	1.21e-05	NA	NA	adult	DS	NA	Austria	NA	winter&spring
[53]	DOI: 10.1007/s00122-021-03882-3	2008	SNP0577	1B	46884434	NA	1.21e-05	NA	NA	adult	DS	NA	Austria	NA	winter&spring
[53]	DOI: 10.1007/s00122-021-03882-3	2008	SNP0642	1B	156687483	NA	1.21e-05	NA	NA	adult	DS	NA	Austria	NA	winter&spring
[53]	DOI: 10.1007/s00122-021-03882-3	2008	SNP0657	1B	200099098	NA	1.21e-05	NA	NA	adult	DS	NA	Austria	NA	winter&spring
[53]	DOI: 10.1007/s00122-021-03882-3	2008	SNP0753	1B	456977238	NA	1.21e-05	NA	NA	adult	DS	NA	Austria	NA	winter&spring
[53]	DOI: 10.1007/s00122-021-03882-3	2008	SNP0763	1B	469606167	NA	1.21e-05	NA	NA	adult	DS	NA	Austria	NA	winter&spring
[53]	DOI: 10.1007/s00122-021-03882-3	2008	SNP0764	1B	470000721	NA	1.21e-05	NA	NA	adult	DS	NA	Austria	NA	winter&spring
[53]	DOI: 10.1007/s00122-021-03882-3	2008	SNP0805	1B	517907007	NA	1.21e-05	NA	NA	adult	DS	NA	Austria	NA	winter&spring
[53]	DOI: 10.1007/s00122-021-03882-3	2008	SNP0882	1B	553142830	NA	1.21e-05	NA	NA	adult	DS	NA	Austria	NA	winter&spring
[53]	DOI: 10.1007/s00122-021-03882-3	2008	SNP0890	1B	555294490	NA	1.21e-05	NA	NA	adult	DS	NA	Austria	NA	winter&spring
[53]	DOI: 10.1007/s00122-021-03882-3	2008	SNP0897	1B	558910249	NA	1.21e-05	NA	NA	adult	DS	NA	Austria	NA	winter&spring
[53]	DOI: 10.1007/s00122-021-03882-3	2008	SNP0914	1B	563676626	NA	1.21e-05	NA	NA	adult	DS	NA	Austria	NA	winter&spring
[53]	DOI: 10.1007/s00122-021-03882-3	2008	SNP0923	1B	566831488	NA	1.21e-05	NA	NA	adult	DS	NA	Austria	NA	winter&spring
[53]	DOI: 10.1007/s00122-021-03882-3	2008	SNP0944	1B	573870724	NA	1.21e-05	NA	NA	adult	DS	NA	Austria	NA	winter&spring
[53]	DOI: 10.1007/s00122-021-03882-3	2008	SNP0955	1B	583685696	NA	1.21e-05	NA	NA	adult	DS	NA	Austria	NA	winter&spring
[53]	DOI: 10.1007/s00122-021-03882-3	2008	SNP0993	1B	619690185	NA	1.21e-05	NA	NA	adult	DS	NA	Austria	NA	winter&spring
[53]	DOI: 10.1007/s00122-021-03882-3	2008	SNP1015	1B	628514341	NA	1.21e-05	NA	NA	adult	DS	NA	Austria	NA	winter&spring
[53]	DOI: 10.1007/s00122-021-03882-3	2008	SNP1016	1B	628602317	NA	1.21e-05	NA	NA	adult	DS	NA	Austria	NA	winter&spring
[53]	DOI: 10.1007/s00122-021-03882-3	2008	SNP1025	1B	629484264	NA	1.21e-05	NA	NA	adult	DS	NA	Austria	NA	winter&spring
[53]	DOI: 10.1007/s00122-021-03882-3	2008	SNP1048	1B	642637018	NA	1.21e-05	NA	NA	adult	DS	NA	Austria	NA	winter&spring
[53]	DOI: 10.1007/s00122-021-03882-3	2008	SNP1049	1B	642678660	NA	1.21e-05	NA	NA	adult	DS	NA	Austria	NA	winter&spring
[53]	DOI: 10.1007/s00122-021-03882-3	2008	SNP1080	1B	658482906	NA	1.21e-05	NA	NA	adult	DS	NA	Austria	NA	winter&spring
[53]	DOI: 10.1007/s00122-021-03882-3	2008	SNP1130	1B	674376523	NA	1.21e-05	NA	NA	adult	DS	NA	Austria	NA	winter&spring
[53]	DOI: 10.1007/s00122-021-03882-3	2008	SNP1131	1B	674631544	NA	1.21e-05	NA	NA	adult	DS	NA	Austria	NA	winter&spring
[53]	DOI: 10.1007/s00122-021-03882-3	2008	SNP1132	1B	674662171	NA	1.21e-05	NA	NA	adult	DS	NA	Austria	NA	winter&spring
[53]	DOI: 10.1007/s00122-021-03882-3	2008	SNP1134	1B	675320350	NA	1.21e-05	NA	NA	adult	DS	NA	Austria	NA	winter&spring
[53]	DOI: 10.1007/s00122-021-03882-3	2008	SNP1184	1D	8721336	NA	1.21e-05	NA	NA	adult	DS	NA	Austria	NA	winter&spring
[53]	DOI: 10.1007/s00122-021-03882-3	2008	SNP1194	1D	10662643	NA	1.21e-05	NA	NA	adult	DS	NA	Austria	NA	winter&spring
[53]	DOI: 10.1007/s00122-021-03882-3	2008	SNP1195	1D	11524325	NA	1.21e-05	NA	NA	adult	DS	NA	Austria	NA	winter&spring
[53]	DOI: 10.1007/s00122-021-03882-3	2008	SNP1202	1D	13313714	NA	1.21e-05	NA	NA	adult	DS	NA	Austria	NA	winter&spring
[53]	DOI: 10.1007/s00122-021-03882-3	2008	SNP1259	1D	37960138	NA	1.21e-05	NA	NA	adult	DS	NA	Austria	NA	winter&spring
[53]	DOI: 10.1007/s00122-021-03882-3	2008	SNP1261	1D	38552802	NA	1.21e-05	NA	NA	adult	DS	NA	Austria	NA	winter&spring
[53]	DOI: 10.1007/s00122-021-03882-3	2008	SNP1262	1D	38581076	NA	1.21e-05	NA	NA	adult	DS	NA	Austria	NA	winter&spring
[53]	DOI: 10.1007/s00122-021-03882-3	2008	SNP1263	1D	38657599	NA	1.21e-05	NA	NA	adult	DS	NA	Austria	NA	winter&spring
[53]	DOI: 10.1007/s00122-021-03882-3	2008	SNP1308	1D	62135085	NA	1.21e-05	NA	NA	adult	DS	NA	Austria	NA	winter&spring
[53]	DOI: 10.1007/s00122-021-03882-3	2008	SNP1333	1D	159986041	NA	1.21e-05	NA	NA	adult	DS	NA	Austria	NA	winter&spring
[53]	DOI: 10.1007/s00122-021-03882-3	2008	SNP1361	1D	340557984	NA	1.21e-05	NA	NA	adult	DS	NA	Austria	NA	winter&spring
[53]	DOI: 10.1007/s00122-021-03882-3	2008	SNP1382	1D	409496930	NA	1.21e-05	NA	NA	adult	DS	NA	Austria	NA	winter&spring
[53]	DOI: 10.1007/s00122-021-03882-3	2008	SNP1383	1D	409528522	NA	1.21e-05	NA	NA	adult	DS	NA	Austria	NA	winter&spring
[53]	DOI: 10.1007/s00122-021-03882-3	2008	SNP1384	1D	410464643	NA	1.21e-05	NA	NA	adult	DS	NA	Austria	NA	winter&spring
[53]	DOI: 10.1007/s00122-021-03882-3	2008	SNP1385	1D	410467979	NA	1.21e-05	NA	NA	adult	DS	NA	Austria	NA	winter&spring
[53]	DOI: 10.1007/s00122-021-03882-3	2008	SNP1386	1D	410498464	NA	1.21e-05	NA	NA	adult	DS	NA	Austria	NA	winter&spring
[53]	DOI: 10.1007/s00122-021-03882-3	2008	SNP1389	1D	410742043	NA	1.21e-05	NA	NA	adult	DS	NA	Austria	NA	winter&spring
[53]	DOI: 10.1007/s00122-021-03882-3	2008	SNP1391	1D	411411026	NA	1.21e-05	NA	NA	adult	DS	NA	Austria	NA	winter&spring
[53]	DOI: 10.1007/s00122-021-03882-3	2008	SNP1448	1D	435468449	NA	1.21e-05	NA	NA	adult	DS	NA	Austria	NA	winter&spring
[53]	DOI: 10.1007/s00122-021-03882-3	2008	SNP1450	1D	435801686	NA	1.21e-05	NA	NA	adult	DS	NA	Austria	NA	winter&spring
[53]	DOI: 10.1007/s00122-021-03882-3	2008	SNP1462	1D	454175183	NA	1.21e-05	NA	NA	adult	DS	NA	Austria	NA	winter&spring
[53]	DOI: 10.1007/s00122-021-03882-3	2008	SNP1499	1D	487839348	NA	1.21e-05	NA	NA	adult	DS	NA	Austria	NA	winter&spring
[53]	DOI: 10.1007/s00122-021-03882-3	2008	SNP1511	1D	494144942	NA	1.21e-05	NA	NA	adult	DS	NA	Austria	NA	winter&spring
[53]	DOI: 10.1007/s00122-021-03882-3	2008	SNP1576	2A	42471328	NA	1.21e-05	NA	NA	adult	DS	NA	Austria	NA	winter&spring
[53]	DOI: 10.1007/s00122-021-03882-3	2008	SNP1597	2A	58702349	NA	1.21e-05	NA	NA	adult	DS	NA	Austria	NA	winter&spring
[53]	DOI: 10.1007/s00122-021-03882-3	2008	SNP1598	2A	58980287	NA	1.21e-05	NA	NA	adult	DS	NA	Austria	NA	winter&spring
[53]	DOI: 10.1007/s00122-021-03882-3	2008	SNP1599	2A	59060171	NA	1.21e-05	NA	NA	adult	DS	NA	Austria	NA	winter&spring
[53]	DOI: 10.1007/s00122-021-03882-3	2008	SNP1600	2A	59060954	NA	1.21e-05	NA	NA	adult	DS	NA	Austria	NA	winter&spring
[53]	DOI: 10.1007/s00122-021-03882-3	2008	SNP1640	2A	79748611	NA	1.21e-05	NA	NA	adult	DS	NA	Austria	NA	winter&spring
[53]	DOI: 10.1007/s00122-021-03882-3	2008	SNP1641	2A	80434665	NA	1.21e-05	NA	NA	adult	DS	NA	Austria	NA	winter&spring
[53]	DOI: 10.1007/s00122-021-03882-3	2008	SNP1738	2A	558953026	NA	1.21e-05	NA	NA	adult	DS	NA	Austria	NA	winter&spring
[53]	DOI: 10.1007/s00122-021-03882-3	2008	SNP1741	2A	562527198	NA	1.21e-05	NA	NA	adult	DS	NA	Austria	NA	winter&spring
[53]	DOI: 10.1007/s00122-021-03882-3	2008	SNP1742	2A	562602396	NA	1.21e-05	NA	NA	adult	DS	NA	Austria	NA	winter&spring
[53]	DOI: 10.1007/s00122-021-03882-3	2008	SNP1744	2A	564503115	NA	1.21e-05	NA	NA	adult	DS	NA	Austria	NA	winter&spring
[53]	DOI: 10.1007/s00122-021-03882-3	2008	SNP1748	2A	570156271	NA	1.21e-05	NA	NA	adult	DS	NA	Austria	NA	winter&spring
[53]	DOI: 10.1007/s00122-021-03882-3	2008	SNP1764	2A	605184932	NA	1.21e-05	NA	NA	adult	DS	NA	Austria	NA	winter&spring
[53]	DOI: 10.1007/s00122-021-03882-3	2008	SNP1789	2A	676169734	NA	1.21e-05	NA	NA	adult	DS	NA	Austria	NA	winter&spring
[53]	DOI: 10.1007/s00122-021-03882-3	2008	SNP1839	2A	705804883	NA	1.21e-05	NA	NA	adult	DS	NA	Austria	NA	winter&spring
[53]	DOI: 10.1007/s00122-021-03882-3	2008	SNP1873	2A	716548918	NA	1.21e-05	NA	NA	adult	DS	NA	Austria	NA	winter&spring
[53]	DOI: 10.1007/s00122-021-03882-3	2008	SNP1875	2A	717582044	NA	1.21e-05	NA	NA	adult	DS	NA	Austria	NA	winter&spring
[53]	DOI: 10.1007/s00122-021-03882-3	2008	SNP1894	2A	733677981	NA	1.21e-05	NA	NA	adult	DS	NA	Austria	NA	winter&spring
[53]	DOI: 10.1007/s00122-021-03882-3	2008	SNP1895	2A	734256868	NA	1.21e-05	NA	NA	adult	DS	NA	Austria	NA	winter&spring
[53]	DOI: 10.1007/s00122-021-03882-3	2008	SNP1902	2A	734976845	NA	1.21e-05	NA	NA	adult	DS	NA	Austria	NA	winter&spring
[53]	DOI: 10.1007/s00122-021-03882-3	2008	SNP1905	2A	738030561	NA	1.21e-05	NA	NA	adult	DS	NA	Austria	NA	winter&spring
[53]	DOI: 10.1007/s00122-021-03882-3	2008	SNP1909	2A	738732992	NA	1.21e-05	NA	NA	adult	DS	NA	Austria	NA	winter&spring
[53]	DOI: 10.1007/s00122-021-03882-3	2008	SNP1966	2A	755929738	NA	1.21e-05	NA	NA	adult	DS	NA	Austria	NA	winter&spring
[53]	DOI: 10.1007/s00122-021-03882-3	2008	SNP2011	2A	771241981	NA	1.21e-05	NA	NA	adult	DS	NA	Austria	NA	winter&spring
[53]	DOI: 10.1007/s00122-021-03882-3	2008	SNP2012	2A	771501438	NA	1.21e-05	NA	NA	adult	DS	NA	Austria	NA	winter&spring
[53]	DOI: 10.1007/s00122-021-03882-3	2008	SNP2046	2B	3300130	NA	1.21e-05	NA	NA	adult	DS	NA	Austria	NA	winter&spring
[53]	DOI: 10.1007/s00122-021-03882-3	2008	SNP2064	2B	6337758	NA	1.21e-05	NA	NA	adult	DS	NA	Austria	NA	winter&spring
[53]	DOI: 10.1007/s00122-021-03882-3	2008	SNP2066	2B	6338757	NA	1.21e-05	NA	NA	adult	DS	NA	Austria	NA	winter&spring
[53]	DOI: 10.1007/s00122-021-03882-3	2008	SNP2069	2B	7429521	NA	1.21e-05	NA	NA	adult	DS	NA	Austria	NA	winter&spring
[53]	DOI: 10.1007/s00122-021-03882-3	2008	SNP2071	2B	7436754	NA	1.21e-05	NA	NA	adult	DS	NA	Austria	NA	winter&spring
[53]	DOI: 10.1007/s00122-021-03882-3	2008	SNP2072	2B	7676708	NA	1.21e-05	NA	NA	adult	DS	NA	Austria	NA	winter&spring
[53]	DOI: 10.1007/s00122-021-03882-3	2008	SNP2100	2B	17562965	NA	1.21e-05	NA	NA	adult	DS	NA	Austria	NA	winter&spring
[53]	DOI: 10.1007/s00122-021-03882-3	2008	SNP2149	2B	31299872	NA	1.21e-05	NA	NA	adult	DS	NA	Austria	NA	winter&spring
[53]	DOI: 10.1007/s00122-021-03882-3	2008	SNP2150	2B	31626315	NA	1.21e-05	NA	NA	adult	DS	NA	Austria	NA	winter&spring
[53]	DOI: 10.1007/s00122-021-03882-3	2008	SNP2170	2B	47427223	NA	1.21e-05	NA	NA	adult	DS	NA	Austria	NA	winter&spring
[53]	DOI: 10.1007/s00122-021-03882-3	2008	SNP2172	2B	47432022	NA	1.21e-05	NA	NA	adult	DS	NA	Austria	NA	winter&spring
[53]	DOI: 10.1007/s00122-021-03882-3	2008	SNP2176	2B	53029480	NA	1.21e-05	NA	NA	adult	DS	NA	Austria	NA	winter&spring
[53]	DOI: 10.1007/s00122-021-03882-3	2008	SNP2194	2B	69648916	NA	1.21e-05	NA	NA	adult	DS	NA	Austria	NA	winter&spring
[53]	DOI: 10.1007/s00122-021-03882-3	2008	SNP2195	2B	69650804	NA	1.21e-05	NA	NA	adult	DS	NA	Austria	NA	winter&spring
[53]	DOI: 10.1007/s00122-021-03882-3	2008	SNP2315	2B	152175288	NA	1.21e-05	NA	NA	adult	DS	NA	Austria	NA	winter&spring
[53]	DOI: 10.1007/s00122-021-03882-3	2008	SNP2319	2B	153223806	NA	1.21e-05	NA	NA	adult	DS	NA	Austria	NA	winter&spring
[53]	DOI: 10.1007/s00122-021-03882-3	2008	SNP2329	2B	159209857	NA	1.21e-05	NA	NA	adult	DS	NA	Austria	NA	winter&spring
[53]	DOI: 10.1007/s00122-021-03882-3	2008	SNP2342	2B	168040070	NA	1.21e-05	NA	NA	adult	DS	NA	Austria	NA	winter&spring
[53]	DOI: 10.1007/s00122-021-03882-3	2008	SNP2349	2B	174786808	NA	1.21e-05	NA	NA	adult	DS	NA	Austria	NA	winter&spring
[53]	DOI: 10.1007/s00122-021-03882-3	2008	SNP2355	2B	180616459	NA	1.21e-05	NA	NA	adult	DS	NA	Austria	NA	winter&spring
[53]	DOI: 10.1007/s00122-021-03882-3	2008	SNP2356	2B	181613967	NA	1.21e-05	NA	NA	adult	DS	NA	Austria	NA	winter&spring
[53]	DOI: 10.1007/s00122-021-03882-3	2008	SNP2361	2B	184118630	NA	1.21e-05	NA	NA	adult	DS	NA	Austria	NA	winter&spring
[53]	DOI: 10.1007/s00122-021-03882-3	2008	SNP2363	2B	184330982	NA	1.21e-05	NA	NA	adult	DS	NA	Austria	NA	winter&spring
[53]	DOI: 10.1007/s00122-021-03882-3	2008	SNP2371	2B	199532233	NA	1.21e-05	NA	NA	adult	DS	NA	Austria	NA	winter&spring
[53]	DOI: 10.1007/s00122-021-03882-3	2008	SNP2391	2B	242825157	NA	1.21e-05	NA	NA	adult	DS	NA	Austria	NA	winter&spring
[53]	DOI: 10.1007/s00122-021-03882-3	2008	SNP2396	2B	245129287	NA	1.21e-05	NA	NA	adult	DS	NA	Austria	NA	winter&spring
[53]	DOI: 10.1007/s00122-021-03882-3	2008	SNP2397	2B	245687199	NA	1.21e-05	NA	NA	adult	DS	NA	Austria	NA	winter&spring
[53]	DOI: 10.1007/s00122-021-03882-3	2008	SNP2429	2B	553875723	NA	1.21e-05	NA	NA	adult	DS	NA	Austria	NA	winter&spring
[truncated: 13,997 more rows]

## Sheet: Table S2
Table S2. List of all the signifcant markers associated with wheat leaf rust identified from 2019 to mid of 2023																				Citation	regoin
																				Baranwal et al. (2022)	Australia
Citation	DOI	evaluation years	Marker/QTL	chromosome	position	target allele	R2	gene	Possible linked gene	growth stage	parameter	races	regoin	protein (functional annotation)	wheat type					Fatima et al. (2020)	Canada
[61]	DOI:10.3389/fpls.2020.00748	NA	AX-94422614	2A	1.59 (cM)	NA	2.45516	TraesCS2B02G068800	NA	seedling	infection type (IT)	LR_104-2	India	cytosolic sulfotransferase 5-like	Spring Wheat					Iqbal et al. (2022)	Canada
[61]	DOI:10.3389/fpls.2020.00748	NA	AX-94445214	2A	1.59 (cM)	NA	2.45388	TraesCS2A02G059800	NA	seedling	infection type (IT)	LR_104-2	India	cation-chloride cotransporter 2	Spring Wheat					Klymiuk et al. (2023)	Canada
[61]	DOI:10.3389/fpls.2020.00748	NA	AX-94381554	2A	1.59	NA	2.22982	TraesCS5B02G076600	NA	seedling	infection type (IT)	LR_104-2	India	Aspartic proteinase nepenthesin-1	Spring Wheat					Zhang et al. (2021)	China
[61]	DOI:10.3389/fpls.2020.00748	NA	AX-94705091	2B	103.81	NA	2.11421	TraesCS2D02G438700	NA	seedling	infection type (IT)	LR_104-2	India	clathrin interactor EPSIN 1	Spring Wheat					Mourad et al. (2022)	Egypt
[61]	DOI:10.3389/fpls.2020.00748	NA	AX-94941121	3A	115.9	NA	2.25035	TraesCS3A02G363000	NA	seedling	infection type (IT)	LR_104-2	India	probable mannose-1-phosphate guanylyltransferase 3	Spring Wheat					Fang et al. (2020)	Europe
[61]	DOI:10.3389/fpls.2020.00748	NA	AX-95226287	3A	239.09	NA	5.77074	TraesCS3D02G530600	NA	seedling	infection type (IT)	LR_104-2	India	DEAD-box ATP-dependent RNA helicase 58, chloroplastic	Spring Wheat					Beukert et al. (2020)	Germany
[61]	DOI:10.3389/fpls.2020.00748	NA	AX-94883935	3A	250.41	NA	5.51651	TraesCS3B02G592000	NA	seedling	infection type (IT)	LR_104-2	India	S-norcoclaurine synthase 1-like	Spring Wheat					Kumar et al. (2020)	India
[61]	DOI:10.3389/fpls.2020.00748	NA	AX-94957332	3A	273.16	NA	1.97729	TraesCS3D02G544400	NA	seedling	infection type (IT)	LR_104-2	India	predicted protein	Spring Wheat					Vikas et al. (2022)	India
[61]	DOI:10.3389/fpls.2020.00748	NA	AX-94871275	3B	202.68	NA	4.45453	TraesCS3B02G569800	NA	seedling	infection type (IT)	LR_104-2	India	disease resistance protein RPP13	Spring Wheat					Tyagi et al. (2022)	India
[61]	DOI:10.3389/fpls.2020.00748	NA	AX-94686116	3B	202.68	NA	3.71985	NA	NA	seedling	infection type (IT)	LR_104-2	India	NA	Spring Wheat					Saba et al. (2023)	Iran
[61]	DOI:10.3389/fpls.2020.00748	NA	AX-94915269	3B	204.37	NA	4.91166	TraesCS3D02G514000	NA	seedling	infection type (IT)	LR_104-2	India	predicted protein	Spring Wheat					Talebi et al. (2023)	Iran
[61]	DOI:10.3389/fpls.2020.00748	NA	AX-94978418	3B	204.37	NA	3.94019	TraesCS3D02G516800	NA	seedling	infection type (IT)	LR_104-2	India	Thioredoxin-like protein	Spring Wheat					Zatybekov et al. (2021)	Kazakhstan
[61]	DOI:10.3389/fpls.2020.00748	NA	AX-94977862	3B	226.84	NA	2.38929	TraesCS3B02G574300	NA	seedling	infection type (IT)	LR_104-2	India	Chlorophyllide a oxygenase, chloroplastic	Spring Wheat					Genievskaya et al. (2020)	Kazakhstan
[61]	DOI:10.3389/fpls.2020.00748	NA	AX-95014354	3B	245.19	NA	3.77533	TraesCS3B02G599500	NA	seedling	infection type (IT)	LR_104-2	India	kinetochore protein spc25-like isoform X1	Spring Wheat					Genievskaya et al. (2022)	Kazakhstan
[61]	DOI:10.3389/fpls.2020.00748	NA	AX-94687472	3B	245.19	NA	2.94106	TraesCS3D02G531900	NA	seedling	infection type (IT)	LR_104-2	India	PHYTOCLOCK 1	Spring Wheat					Saleem et al. (2022)	Pakistan
[61]	DOI:10.3389/fpls.2020.00748	NA	AX-94563379	3B	245.19	NA	2.41944	NA	NA	seedling	infection type (IT)	LR_104-2	India	Putative disease resistance protein RGA1	Spring Wheat					Leonova et al. (2020)	Russia
[61]	DOI:10.3389/fpls.2020.00748	NA	AX-95176336	3B	245.2	NA	2.14407	TraesCS3B02G600200	NA	seedling	infection type (IT)	LR_104-2	India	Radical SAM superfamily protein	Spring Wheat					Dhondup et al. (2023)	USA
[61]	DOI:10.3389/fpls.2020.00748	NA	AX-94805563	3B	245.57	NA	7.10416	TraesCS3A02G528800	NA	seedling	infection type (IT)	LR_104-2	India	vacuolar processing enzyme 4	Spring Wheat					Sapkota et al. (2019)	USA
[61]	DOI:10.3389/fpls.2020.00748	NA	AX-94968108	3D	158.35	NA	2.45271	TraesCS3D02G512300	NA	seedling	infection type (IT)	LR_104-2	India	glucan endo-1,3-beta-glucosidase GV	Spring Wheat
[61]	DOI:10.3389/fpls.2020.00748	NA	AX-94874313	3D	160.44	NA	5.84303	TraesCS3D02G514100	NA	seedling	infection type (IT)	LR_104-2	India	chlorophyllide a oxygenase, chloroplastic	Spring Wheat
[61]	DOI:10.3389/fpls.2020.00748	NA	AX-94391473	3D	167.71	NA	3.49569	TraesCS3D02G516100	NA	seedling	infection type (IT)	LR_104-2	India	uncharacterized protein LOC109747342	Spring Wheat
[61]	DOI:10.3389/fpls.2020.00748	NA	AX-94436339	3D	169.4	NA	6.28857	TraesCS3D02G516300	NA	seedling	infection type (IT)	LR_104-2	India	putative disease resistance protein At3g14460	Spring Wheat					Australia	1
[61]	DOI:10.3389/fpls.2020.00748	NA	AX-94962712	3D	169.4	NA	4.5384	NA	NA	seedling	infection type (IT)	LR_104-2	India	NA	Spring Wheat					Canada	3
[61]	DOI:10.3389/fpls.2020.00748	NA	AX-95071934	3D	174.29	NA	3.04032	TraesCS3D02G521600	NA	seedling	infection type (IT)	LR_104-2	India	General transcription factor IIE subunit 1	Spring Wheat					China	1
[61]	DOI:10.3389/fpls.2020.00748	NA	AX-95166634	3D	174.67	NA	3.25396	TraesCS3D02G524100	NA	seedling	infection type (IT)	LR_104-2	India	ABC transporter D family member 1-like	Spring Wheat					Egypt	1
[61]	DOI:10.3389/fpls.2020.00748	NA	AX-94911844	3D	174.67	NA	2.65183	TraesCS3B02G581900	NA	seedling	infection type (IT)	LR_104-2	India	uridylate kinase-like	Spring Wheat					Europe	1
[61]	DOI:10.3389/fpls.2020.00748	NA	AX-95210813	3D	174.67	NA	2.53489	NA	NA	seedling	infection type (IT)	LR_104-2	India	vacuolar protein sorting-associated protein 55 homolog	Spring Wheat					Germany	2
[61]	DOI:10.3389/fpls.2020.00748	NA	AX-94894879	3D	174.67	NA	2.42782	TraesCS3D02G522000	NA	seedling	infection type (IT)	LR_104-2	India	uridylate kinase-like	Spring Wheat					India	3
[61]	DOI:10.3389/fpls.2020.00748	NA	AX-94681641	3D	175.97	NA	6.14108	TraesCS3A02G526100	NA	seedling	infection type (IT)	LR_104-2	India	unnamed protein product	Spring Wheat					Iran	2
[61]	DOI:10.3389/fpls.2020.00748	NA	AX-94862539	3D	175.97	NA	4.48326	TraesCS3D02G528200	NA	seedling	infection type (IT)	LR_104-2	India	villin-3 isoform X1	Spring Wheat					Kazakhstan	3
[61]	DOI:10.3389/fpls.2020.00748	NA	AX-95239343	3D	175.97	NA	4.09741	TraesCS3D02G528600	NA	seedling	infection type (IT)	LR_104-2	India	UDP-D-apiose/UDP-D-xylose synthase	Spring Wheat					Pakistan	1
[61]	DOI:10.3389/fpls.2020.00748	NA	AX-94404514	3D	175.97	NA	3.91336	TraesCS3D02G532400	NA	seedling	infection type (IT)	LR_104-2	India	zinc transporter 1	Spring Wheat					Russia	1
[61]	DOI:10.3389/fpls.2020.00748	NA	AX-94723806	3D	175.97	NA	3.66432	TraesCS3D02G530600	NA	seedling	infection type (IT)	LR_104-2	India	DEAD-box ATP-dependent RNA helicase 58, chloroplastic	Spring Wheat					USA	2
[61]	DOI:10.3389/fpls.2020.00748	NA	AX-95200511	3D	175.97	NA	3.46034	TraesCS3D02G390800	NA	seedling	infection type (IT)	LR_104-2	India	uncharacterized protein LOC109748143	Spring Wheat
[61]	DOI:10.3389/fpls.2020.00748	NA	AX-94642697	3D	175.97	NA	3.4313	TraesCS3B02G592500	NA	seedling	infection type (IT)	LR_104-2	India	protein PIN-LIKES 2	Spring Wheat
[61]	DOI:10.3389/fpls.2020.00748	NA	AX-94519105	3D	175.97	NA	2.67527	TraesCS3D02G390800	NA	seedling	infection type (IT)	LR_104-2	India	aquaporin NIP3-2	Spring Wheat
[61]	DOI:10.3389/fpls.2020.00748	NA	AX-94614114	3D	175.97	NA	2.31799	TraesCS3D02G533200	NA	seedling	infection type (IT)	LR_104-2	India	4-hydroxyphenylacetaldehyde oxime monooxygenase-like	Spring Wheat
[61]	DOI:10.3389/fpls.2020.00748	NA	AX-94510916	3D	175.97	NA	2.27458	TraesCS3D02G533200	NA	seedling	infection type (IT)	LR_104-2	India	4-hydroxyphenylacetaldehyde oxime monooxygenase-like	Spring Wheat
[61]	DOI:10.3389/fpls.2020.00748	NA	AX-94882654	3D	175.97	NA	2.15617	TraesCS3A02G528500	NA	seedling	infection type (IT)	LR_104-2	India	telomere-binding protein 1-like isoform X1	Spring Wheat
[61]	DOI:10.3389/fpls.2020.00748	NA	AX-94382700	3D	175.97	NA	2.12769	TraesCS3D02G531900	NA	seedling	infection type (IT)	LR_104-2	India	PHYTOCLOCK 1	Spring Wheat
[61]	DOI:10.3389/fpls.2020.00748	NA	AX-94871294	3D	176.91	NA	2.18425	TraesCS3A02G519600	NA	seedling	infection type (IT)	LR_104-2	India	putative root cap protein 1	Spring Wheat
[61]	DOI:10.3389/fpls.2020.00748	NA	AX-95224631	3D	178.6	NA	6.19086	TraesCS3B02G586300	NA	seedling	infection type (IT)	LR_104-2	India	putative root cap protein 1	Spring Wheat
[61]	DOI:10.3389/fpls.2020.00748	NA	AX-94880594	3D	178.6	NA	4.32616	TraesCS3D02G529200	NA	seedling	infection type (IT)	LR_104-2	India	pentatricopeptide repeat-containing protein At3g59040	Spring Wheat
[61]	DOI:10.3389/fpls.2020.00748	NA	AX-94724171	3D	178.6	NA	3.48016	TraesCS3B02G595100	NA	seedling	infection type (IT)	LR_104-2	India	Zinc transporter 1	Spring Wheat
[61]	DOI:10.3389/fpls.2020.00748	NA	AX-95632354	3D	178.6	NA	3.29424	TraesCS3D02G530500	NA	seedling	infection type (IT)	LR_104-2	India	pentatricopeptide repeat-containing protein At3g48250, chloroplastic	Spring Wheat
[61]	DOI:10.3389/fpls.2020.00748	NA	AX-94958018	3D	194.61	NA	2.17541	NA	NA	seedling	infection type (IT)	LR_104-2	India	NA	Spring Wheat
[61]	DOI:10.3389/fpls.2020.00748	NA	AX-94847249	3D	194.61	NA	2.06226	TraesCS3A02G538200	NA	seedling	infection type (IT)	LR_104-2	India	PWWP domain containing protein, expressed	Spring Wheat
[61]	DOI:10.3389/fpls.2020.00748	NA	AX-95174930	3D	194.61	NA	2.02304	NA	NA	seedling	infection type (IT)	LR_104-2	India	NA	Spring Wheat
[61]	DOI:10.3389/fpls.2020.00748	NA	AX-94392971	3D	194.75	NA	2.03128	TraesCS3D02G543800	NA	seedling	infection type (IT)	LR_104-2	India	proteoglycan 4-like	Spring Wheat
[61]	DOI:10.3389/fpls.2020.00748	NA	AX-95630350	4A	173.16	NA	2.06457	TraesCS4A02G363800	NA	seedling	infection type (IT)	LR_104-2	India	Elongation factor 2	Spring Wheat
[61]	DOI:10.3389/fpls.2020.00748	NA	AX-94673667	5B	163.54	NA	3.08628	TraesCS3A02G424400	NA	seedling	infection type (IT)	LR_104-2	India	serine/threonine-protein phosphatase 7 long form homolog	Spring Wheat
[61]	DOI:10.3389/fpls.2020.00748	NA	AX-94859948	7A	27.21	NA	2.0039	TraesCS7A02G311700	NA	seedling	infection type (IT)	LR_104-2	India	Actin-related protein 3	Spring Wheat
[61]	DOI:10.3389/fpls.2020.00748	NA	AX-94644716	7A	29.9	NA	2.48133	NA	NA	seedling	infection type (IT)	LR_104-2	India	NA	Spring Wheat
[61]	DOI:10.3389/fpls.2020.00748	NA	AX-94449010	1A	74.11	NA	1.06509	NA	NA	seedling	infection type (IT)	LR_106	India	CBL-interacting protein kinase 23	Spring Wheat
[61]	DOI:10.3389/fpls.2020.00748	NA	AX-95092467	1A	74.11	NA	1.04836	TraesCS1B02G237000	NA	seedling	infection type (IT)	LR_106	India	predicted protein	Spring Wheat
[61]	DOI:10.3389/fpls.2020.00748	NA	AX-94908596	1B	26.22	NA	1.07847	TraesCS1A02G247700	NA	seedling	infection type (IT)	LR_106	India	predicted protein	Spring Wheat
[61]	DOI:10.3389/fpls.2020.00748	NA	AX-94395875	1B	99.31	NA	1.04664	ENSRNA050018898	NA	seedling	infection type (IT)	LR_106	India	predicted protein	Spring Wheat
[61]	DOI:10.3389/fpls.2020.00748	NA	AX-94528262	2B	68.63	NA	1.47323	NA	NA	seedling	infection type (IT)	LR_106	India	NA	Spring Wheat
[61]	DOI:10.3389/fpls.2020.00748	NA	AX-94388622	2B	69.05	NA	2.00639	TraesCS2B02G104700	NA	seedling	infection type (IT)	LR_106	India	probable xyloglucan endotransglucosylase/hydrolase protein 12	Spring Wheat
[61]	DOI:10.3389/fpls.2020.00748	NA	AX-94838738	2B	76.24	NA	1.09749	TraesCS2A02G105300	NA	seedling	infection type (IT)	LR_106	India	probable tRNA (guanine(26)-N(2))-dimethyltransferase 1 isoform X3	Spring Wheat
[61]	DOI:10.3389/fpls.2020.00748	NA	AX-95180258	2B	89.05	NA	2.40519	NA	NA	seedling	infection type (IT)	LR_106	India	NA	Spring Wheat
[61]	DOI:10.3389/fpls.2020.00748	NA	AX-94659218	2B	89.05	NA	1.97403	TraesCS2D02G178100	NA	seedling	infection type (IT)	LR_106	India	serine/threonine-protein kinase RIPK	Spring Wheat
[61]	DOI:10.3389/fpls.2020.00748	NA	AX-94428841	2B	89.05	NA	1.72879	NA	NA	seedling	infection type (IT)	LR_106	India	unnamed protein product	Spring Wheat
[61]	DOI:10.3389/fpls.2020.00748	NA	AX-94696960	2B	89.05	NA	1.69497	TraesCS2D02G179600	NA	seedling	infection type (IT)	LR_106	India	Nuclear transcription factor Y subunit A-5	Spring Wheat
[61]	DOI:10.3389/fpls.2020.00748	NA	AX-94500488	2B	89.05	NA	1.28167	NA	NA	seedling	infection type (IT)	LR_106	India	NA	Spring Wheat
[61]	DOI:10.3389/fpls.2020.00748	NA	AX-94507617	2B	98.42	NA	1.06369	NA	NA	seedling	infection type (IT)	LR_106	India	NA	Spring Wheat
[61]	DOI:10.3389/fpls.2020.00748	NA	AX-94554810	2B	103.81	NA	1.56028	TraesCS2A02G442800	NA	seedling	infection type (IT)	LR_106	India	unnamed protein product	Spring Wheat
[61]	DOI:10.3389/fpls.2020.00748	NA	AX-94885603	2B	103.81	NA	1.43028	TraesCS2D02G442000	NA	seedling	infection type (IT)	LR_106	India	Wall-associated receptor kinase 2	Spring Wheat
[61]	DOI:10.3389/fpls.2020.00748	NA	AX-94431990	2B	103.81	NA	1.38457	NA	NA	seedling	infection type (IT)	LR_106	India	NA	Spring Wheat
[61]	DOI:10.3389/fpls.2020.00748	NA	AX-94545384	2B	104.59	NA	1.46789	TraesCS2D02G496100	NA	seedling	infection type (IT)	LR_106	India	predicted protein	Spring Wheat
[61]	DOI:10.3389/fpls.2020.00748	NA	AX-94394016	2B	104.59	NA	1.3458	NA	NA	seedling	infection type (IT)	LR_106	India	NA	Spring Wheat
[61]	DOI:10.3389/fpls.2020.00748	NA	AX-94646243	2B	104.59	NA	1.0509	TraesCS2D02G472700	NA	seedling	infection type (IT)	LR_106	India	polyadenylate-binding protein RBP45-like	Spring Wheat
[61]	DOI:10.3389/fpls.2020.00748	NA	AX-94473921	3A	73.31	NA	1.39227	TraesCS3A02G233300	NA	seedling	infection type (IT)	LR_106	India	Plastidic ATP/ADP-transporter	Spring Wheat
[61]	DOI:10.3389/fpls.2020.00748	NA	AX-94407346	3A	74.06	NA	2.12744	NA	NA	seedling	infection type (IT)	LR_106	India	tryptophan aminotransferase-related protein 3	Spring Wheat
[61]	DOI:10.3389/fpls.2020.00748	NA	AX-94477684	3A	250.41	NA	1.202	TraesCS3D02G529400	NA	seedling	infection type (IT)	LR_106	India	glycerol-3-phosphate dehydrogenase [NAD(+)] isoform X2	Spring Wheat
[61]	DOI:10.3389/fpls.2020.00748	NA	AX-94700643	3A	250.41	NA	1.14194	TraesCS3A02G523700	NA	seedling	infection type (IT)	LR_106	India	pentatricopeptide repeat-containing protein At3g59040	Spring Wheat
[61]	DOI:10.3389/fpls.2020.00748	NA	AX-94741529	3B	29.81	NA	1.4511	TraesCS3A02G035400	NA	seedling	infection type (IT)	LR_106	India	17.9 kDa heat shock protein 2-like	Spring Wheat
[61]	DOI:10.3389/fpls.2020.00748	NA	AX-94799212	4B	111.19	NA	1.30707	TraesCS4D02G017700	NA	seedling	infection type (IT)	LR_106	India	predicted protein	Spring Wheat
[61]	DOI:10.3389/fpls.2020.00748	NA	AX-94432091	5B	45.62	NA	1.14267	NA	NA	seedling	infection type (IT)	LR_106	India	disease resistance protein RGA2-like	Spring Wheat
[61]	DOI:10.3389/fpls.2020.00748	NA	AX-94407860	5B	208.42	NA	1.13054	TraesCS5B02G457500	NA	seedling	infection type (IT)	LR_106	India	Receptor-like protein kinase FERONIA	Spring Wheat
[61]	DOI:10.3389/fpls.2020.00748	NA	AX-94866863	5B	210	NA	1.1416	TraesCS5D02G460100	NA	seedling	infection type (IT)	LR_106	India	predicted protein	Spring Wheat
[61]	DOI:10.3389/fpls.2020.00748	NA	AX-94418953	6A	183.23	NA	1.24702	TraesCS6A02G389900	NA	seedling	infection type (IT)	LR_106	India	flavonoid O-methyltransferase-like protein Os11g0303600	Spring Wheat
[61]	DOI:10.3389/fpls.2020.00748	NA	AX-95203033	6B	59.6	NA	1.07262	TraesCS6B02G280700	NA	seedling	infection type (IT)	LR_106	India	uncharacterized protein LOC109769254	Spring Wheat
[61]	DOI:10.3389/fpls.2020.00748	NA	AX-94774307	6B	62.83	NA	1.36633	NA	NA	seedling	infection type (IT)	LR_106	India	NA	Spring Wheat
[61]	DOI:10.3389/fpls.2020.00748	NA	AX-94451759	6B	62.83	NA	1.23443	TraesCS6B02G280900	NA	seedling	infection type (IT)	LR_106	India	retrotransposon protein, putative, unclassified	Spring Wheat
[61]	DOI:10.3389/fpls.2020.00748	NA	AX-94805269	6B	62.83	NA	1.23443	TraesCS6B02G279200	NA	seedling	infection type (IT)	LR_106	India	Aquaporin PIP1-2	Spring Wheat
[61]	DOI:10.3389/fpls.2020.00748	NA	AX-94988670	6B	62.83	NA	1.20304	TraesCS6B02G282200	NA	seedling	infection type (IT)	LR_106	India	ribosomal protein L19	Spring Wheat
[61]	DOI:10.3389/fpls.2020.00748	NA	AX-94480745	6B	62.83	NA	1.12847	TraesCS6B02G285800	NA	seedling	infection type (IT)	LR_106	India	hsp70-Hsp90 organizing protein	Spring Wheat
[61]	DOI:10.3389/fpls.2020.00748	NA	AX-95167728	6B	62.83	NA	1.07948	NA	NA	seedling	infection type (IT)	LR_106	India	NA	Spring Wheat
[61]	DOI:10.3389/fpls.2020.00748	NA	AX-94726995	6B	62.83	NA	1.07556	TraesCS6B02G284100	NA	seedling	infection type (IT)	LR_106	India	ATP-dependent zinc metalloprotease FTSH 7, chloroplastic	Spring Wheat
[61]	DOI:10.3389/fpls.2020.00748	NA	AX-94396834	6B	62.83	NA	1.06623	NA	NA	seedling	infection type (IT)	LR_106	India	Myosin-J heavy chain	Spring Wheat
[61]	DOI:10.3389/fpls.2020.00748	NA	AX-94937357	6B	62.83	NA	1.06468	TraesCS6A02G242900	NA	seedling	infection type (IT)	LR_106	India	serine/threonine-protein kinase D6PKL1-like	Spring Wheat
[61]	DOI:10.3389/fpls.2020.00748	NA	AX-94396696	6B	62.83	NA	1.04788	TraesCS6B02G280400	NA	seedling	infection type (IT)	LR_106	India	probable beta-D-xylosidase 2	Spring Wheat
[61]	DOI:10.3389/fpls.2020.00748	NA	AX-94471990	6B	62.83	NA	1.04785	NA	NA	seedling	infection type (IT)	LR_106	India	NA	Spring Wheat
[61]	DOI:10.3389/fpls.2020.00748	NA	AX-94875849	7B	1.72	NA	1.12287	TraesCS7B02G493700	NA	seedling	infection type (IT)	LR_106	India	predicted protein	Spring Wheat
[61]	DOI:10.3389/fpls.2020.00748	NA	AX-94899483	1B	26.22	NA	1.97024	TraesCS1B02G300700	NA	seedling	infection type (IT)	LR_12-5	India	hypothetical protein TRIUR3_14817	Spring Wheat
[61]	DOI:10.3389/fpls.2020.00748	NA	AX-94891105	1B	35.34	NA	1.88753	TraesCS1B02G325500	NA	seedling	infection type (IT)	LR_12-5	India	predicted protein	Spring Wheat
[61]	DOI:10.3389/fpls.2020.00748	NA	AX-94492853	2B	103.81	NA	1.93244	TraesCS2B02G456200	NA	seedling	infection type (IT)	LR_12-5	India	Glucose-6-phosphate 1-epimerase	Spring Wheat
[61]	DOI:10.3389/fpls.2020.00748	NA	AX-95226287	3A	239.09	NA	4.95094	TraesCS3D02G530600	NA	seedling	infection type (IT)	LR_12-5	India	DEAD-box ATP-dependent RNA helicase 58, chloroplastic	Spring Wheat
[61]	DOI:10.3389/fpls.2020.00748	NA	AX-94883935	3A	250.41	NA	3.73777	TraesCS3B02G592000	NA	seedling	infection type (IT)	LR_12-5	India	S-norcoclaurine synthase 1-like	Spring Wheat
[61]	DOI:10.3389/fpls.2020.00748	NA	AX-94852024	3B	83.69	NA	2.48744	NA	NA	seedling	infection type (IT)	LR_12-5	India	protein FAR1-RELATED SEQUENCE 7-like isoform X1	Spring Wheat
[61]	DOI:10.3389/fpls.2020.00748	NA	AX-94428696	3B	83.69	NA	2.39482	NA	NA	seedling	infection type (IT)	LR_12-5	India	protein FAR1-RELATED SEQUENCE 5-like	Spring Wheat
[61]	DOI:10.3389/fpls.2020.00748	NA	AX-95109644	3B	83.69	NA	2.15144	TraesCS3B02G134000	NA	seedling	infection type (IT)	LR_12-5	India	protein FAM192A	Spring Wheat
[61]	DOI:10.3389/fpls.2020.00748	NA	AX-94818939	3B	85.27	NA	1.83661	NA	NA	seedling	infection type (IT)	LR_12-5	India	NA	Spring Wheat
[61]	DOI:10.3389/fpls.2020.00748	NA	AX-94871275	3B	202.68	NA	3.06056	TraesCS3B02G569800	NA	seedling	infection type (IT)	LR_12-5	India	disease resistance protein RPP13	Spring Wheat
[61]	DOI:10.3389/fpls.2020.00748	NA	AX-94686116	3B	202.68	NA	2.15398	NA	NA	seedling	infection type (IT)	LR_12-5	India	NA	Spring Wheat
[61]	DOI:10.3389/fpls.2020.00748	NA	AX-94915269	3B	204.37	NA	2.26639	TraesCS3D02G514000	NA	seedling	infection type (IT)	LR_12-5	India	predicted protein	Spring Wheat
[61]	DOI:10.3389/fpls.2020.00748	NA	AX-94978418	3B	204.37	NA	2.21135	TraesCS3D02G516800	NA	seedling	infection type (IT)	LR_12-5	India	Thioredoxin-like protein	Spring Wheat
[61]	DOI:10.3389/fpls.2020.00748	NA	AX-95014354	3B	245.19	NA	2.9254	TraesCS3B02G599500	NA	seedling	infection type (IT)	LR_12-5	India	kinetochore protein spc25-like isoform X1	Spring Wheat
[61]	DOI:10.3389/fpls.2020.00748	NA	AX-94563379	3B	245.19	NA	1.90491	NA	NA	seedling	infection type (IT)	LR_12-5	India	Putative disease resistance protein RGA1	Spring Wheat
[61]	DOI:10.3389/fpls.2020.00748	NA	AX-94687472	3B	245.19	NA	1.84389	TraesCS3D02G531900	NA	seedling	infection type (IT)	LR_12-5	India	PHYTOCLOCK 1	Spring Wheat
[61]	DOI:10.3389/fpls.2020.00748	NA	AX-94805563	3B	245.57	NA	4.39335	TraesCS3A02G528800	NA	seedling	infection type (IT)	LR_12-5	India	vacuolar processing enzyme 4	Spring Wheat
[61]	DOI:10.3389/fpls.2020.00748	NA	AX-94874313	3D	160.44	NA	3.50592	TraesCS3D02G514100	NA	seedling	infection type (IT)	LR_12-5	India	chlorophyllide a oxygenase, chloroplastic	Spring Wheat
[61]	DOI:10.3389/fpls.2020.00748	NA	AX-94391473	3D	167.71	NA	2.03552	TraesCS3D02G516100	NA	seedling	infection type (IT)	LR_12-5	India	uncharacterized protein LOC109747342	Spring Wheat
[61]	DOI:10.3389/fpls.2020.00748	NA	AX-94436339	3D	169.4	NA	3.40663	TraesCS3D02G516300	NA	seedling	infection type (IT)	LR_12-5	India	putative disease resistance protein At3g14460	Spring Wheat
[61]	DOI:10.3389/fpls.2020.00748	NA	AX-94962712	3D	169.4	NA	2.10832	NA	NA	seedling	infection type (IT)	LR_12-5	India	NA	Spring Wheat
[61]	DOI:10.3389/fpls.2020.00748	NA	AX-94681641	3D	175.97	NA	3.81916	TraesCS3A02G526100	NA	seedling	infection type (IT)	LR_12-5	India	unnamed protein product	Spring Wheat
[61]	DOI:10.3389/fpls.2020.00748	NA	AX-94404514	3D	175.97	NA	3.30503	TraesCS3D02G532400	NA	seedling	infection type (IT)	LR_12-5	India	zinc transporter 1	Spring Wheat
[61]	DOI:10.3389/fpls.2020.00748	NA	AX-94862539	3D	175.97	NA	2.74661	TraesCS3D02G528200	NA	seedling	infection type (IT)	LR_12-5	India	villin-3 isoform X1	Spring Wheat
[61]	DOI:10.3389/fpls.2020.00748	NA	AX-94723806	3D	175.97	NA	2.73318	TraesCS3D02G530600	NA	seedling	infection type (IT)	LR_12-5	India	DEAD-box ATP-dependent RNA helicase 58, chloroplastic	Spring Wheat
[61]	DOI:10.3389/fpls.2020.00748	NA	AX-94642697	3D	175.97	NA	2.70519	TraesCS3B02G592500	NA	seedling	infection type (IT)	LR_12-5	India	protein PIN-LIKES 2	Spring Wheat
[61]	DOI:10.3389/fpls.2020.00748	NA	AX-95239343	3D	175.97	NA	2.46838	TraesCS3D02G528600	NA	seedling	infection type (IT)	LR_12-5	India	UDP-D-apiose/UDP-D-xylose synthase	Spring Wheat
[61]	DOI:10.3389/fpls.2020.00748	NA	AX-95200511	3D	175.97	NA	2.40452	TraesCS3D02G390800	NA	seedling	infection type (IT)	LR_12-5	India	uncharacterized protein LOC109748143	Spring Wheat
[61]	DOI:10.3389/fpls.2020.00748	NA	AX-94519105	3D	175.97	NA	2.21036	TraesCS3D02G390800	NA	seedling	infection type (IT)	LR_12-5	India	aquaporin NIP3-2	Spring Wheat
[61]	DOI:10.3389/fpls.2020.00748	NA	AX-95224631	3D	178.6	NA	3.45962	TraesCS3B02G586300	NA	seedling	infection type (IT)	LR_12-5	India	putative root cap protein 1	Spring Wheat
[61]	DOI:10.3389/fpls.2020.00748	NA	AX-94724171	3D	178.6	NA	2.66168	TraesCS3B02G595100	NA	seedling	infection type (IT)	LR_12-5	India	Zinc transporter 1	Spring Wheat
[61]	DOI:10.3389/fpls.2020.00748	NA	AX-95632354	3D	178.6	NA	2.50925	TraesCS3D02G530500	NA	seedling	infection type (IT)	LR_12-5	India	pentatricopeptide repeat-containing protein At3g48250, chloroplastic	Spring Wheat
[61]	DOI:10.3389/fpls.2020.00748	NA	AX-95023434	4A	107.54	NA	2.58225	TraesCS4A02G324400	NA	seedling	infection type (IT)	LR_12-5	India	transmembrane protein 70, mitochondrial	Spring Wheat
[61]	DOI:10.3389/fpls.2020.00748	NA	AX-94503463	4B	5.97	NA	3.91738	NA	NA	seedling	infection type (IT)	LR_12-5	India	basic transcription factor 3	Spring Wheat
[61]	DOI:10.3389/fpls.2020.00748	NA	AX-94673667	5B	163.54	NA	2.15367	TraesCS3A02G424400	NA	seedling	infection type (IT)	LR_12-5	India	serine/threonine-protein phosphatase 7 long form homolog	Spring Wheat
[61]	DOI:10.3389/fpls.2020.00748	NA	AX-94432039	5D	0	NA	2.07255	TraesCS5D02G560200	NA	seedling	infection type (IT)	LR_12-5	India	inactive anthranilate O-methyltransferase 1-like	Spring Wheat
[61]	DOI:10.3389/fpls.2020.00748	NA	AX-94844425	5D	1.58	NA	6.86269	TraesCS5D02G560600	NA	seedling	infection type (IT)	LR_12-5	India	serine/threonine-protein kinase phg2-like	Spring Wheat
[61]	DOI:10.3389/fpls.2020.00748	NA	AX-94406114	5D	1.58	NA	5.98558	NA	NA	seedling	infection type (IT)	LR_12-5	India	NA	Spring Wheat
[61]	DOI:10.3389/fpls.2020.00748	NA	AX-94711464	5D	1.58	NA	5.48337	TraesCS7B02G003000	NA	seedling	infection type (IT)	LR_12-5	India	unnamed protein product	Spring Wheat
[61]	DOI:10.3389/fpls.2020.00748	NA	AX-95226435	5D	1.58	NA	2.35504	TraesCS5D02G559300	NA	seedling	infection type (IT)	LR_12-5	India	predicted protein	Spring Wheat
[61]	DOI:10.3389/fpls.2020.00748	NA	AX-94543370	5D	1.58	NA	2.01619	TraesCS5D02G560700	NA	seedling	infection type (IT)	LR_12-5	India	transcriptional corepressor LEUNIG_HOMOLOG-like isoform X1	Spring Wheat
[61]	DOI:10.3389/fpls.2020.00748	NA	AX-94387041	5D	1.58	NA	2.01064	NA	NA	seedling	infection type (IT)	LR_12-5	India	NA	Spring Wheat
[61]	DOI:10.3389/fpls.2020.00748	NA	AX-94738836	5D	1.58	NA	1.9547	TraesCS5D02G561000	NA	seedling	infection type (IT)	LR_12-5	India	uncharacterized protein LOC109733657	Spring Wheat
[61]	DOI:10.3389/fpls.2020.00748	NA	AX-94610590	5D	4.8	NA	1.85262	TraesCS5D02G548300	NA	seedling	infection type (IT)	LR_12-5	India	putative disease resistance RPP13-like protein 3	Spring Wheat
[61]	DOI:10.3389/fpls.2020.00748	NA	AX-94465275	6D	83.87	NA	1.92056	NA	NA	seedling	infection type (IT)	LR_12-5	India	NA	Spring Wheat
[61]	DOI:10.3389/fpls.2020.00748	NA	AX-94392788	7B	162.6	NA	2.29457	TraesCS7D02G179700	NA	seedling	infection type (IT)	LR_12-5	India	Polyadenylate-binding protein 2	Spring Wheat
[61]	DOI:10.3389/fpls.2020.00748	NA	AX-95203413	7B	162.6	NA	2.17038	TraesCS7B02G083600	NA	seedling	infection type (IT)	LR_12-5	India	Polyadenylate-binding protein 2	Spring Wheat
[61]	DOI:10.3389/fpls.2020.00748	NA	AX-94441179	2B	76.24	NA	3.72052	TraesCS2B02G123500	NA	seedling	infection type (IT)	LR_77-1	India	thiamine pyrophosphokinase 2 isoform X1	Spring Wheat
[61]	DOI:10.3389/fpls.2020.00748	NA	AX-94633439	2B	76.24	NA	3.70081	TraesCS2B02G130900	NA	seedling	infection type (IT)	LR_77-1	India	uncharacterized protein LOC109783260	Spring Wheat
[61]	DOI:10.3389/fpls.2020.00748	NA	AX-94422665	2B	76.24	NA	3.47952	TraesCS2B02G129500	NA	seedling	infection type (IT)	LR_77-1	India	DNA-directed RNA polymerases II, IV and V subunit 8B-like	Spring Wheat
[61]	DOI:10.3389/fpls.2020.00748	NA	AX-94437143	2B	76.24	NA	3.19957	TraesCS2B02G131200	NA	seedling	infection type (IT)	LR_77-1	India	Universal stress protein A-like protein	Spring Wheat
[61]	DOI:10.3389/fpls.2020.00748	NA	AX-95170554	2B	76.24	NA	2.85622	TraesCS2B02G128300	NA	seedling	infection type (IT)	LR_77-1	India	predicted protein	Spring Wheat
[61]	DOI:10.3389/fpls.2020.00748	NA	AX-94502831	2B	76.24	NA	2.69764	TraesCS2D02G105100	NA	seedling	infection type (IT)	LR_77-1	India	retrotransposon protein, putative, unclassified	Spring Wheat
[61]	DOI:10.3389/fpls.2020.00748	NA	AX-94838738	2B	76.24	NA	2.62168	TraesCS2A02G105300	NA	seedling	infection type (IT)	LR_77-1	India	probable tRNA (guanine(26)-N(2))-dimethyltransferase 1 isoform X3	Spring Wheat
[61]	DOI:10.3389/fpls.2020.00748	NA	AX-94865451	2B	76.24	NA	2.1983	TraesCS2B02G122200	NA	seedling	infection type (IT)	LR_77-1	India	probable tRNA (guanine(26)-N(2))-dimethyltransferase 1 isoform X1	Spring Wheat
[61]	DOI:10.3389/fpls.2020.00748	NA	AX-94448868	2B	76.24	NA	2.13099	TraesCS2B02G131500	NA	seedling	infection type (IT)	LR_77-1	India	THUMP domain-containing protein 1 homolog	Spring Wheat
[61]	DOI:10.3389/fpls.2020.00748	NA	AX-95652726	2B	76.62	NA	3.20197	TraesCS2B02G124300	NA	seedling	infection type (IT)	LR_77-1	India	cationic peroxidase 1	Spring Wheat
[61]	DOI:10.3389/fpls.2020.00748	NA	AX-94424223	2B	80.07	NA	2.4227	NA	NA	seedling	infection type (IT)	LR_77-1	India	protein FAR1-RELATED SEQUENCE 5-like	Spring Wheat
[61]	DOI:10.3389/fpls.2020.00748	NA	AX-94472307	2B	80.07	NA	2.1088	TraesCS2B02G140200	NA	seedling	infection type (IT)	LR_77-1	India	S-adenosyl-L-methionine-dependent methyltransferase superfamily protein	Spring Wheat
[61]	DOI:10.3389/fpls.2020.00748	NA	AX-94818538	2B	80.07	NA	1.99674	TraesCS2A02G119400	NA	seedling	infection type (IT)	LR_77-1	India	probable nucleolar protein 5-2	Spring Wheat
[61]	DOI:10.3389/fpls.2020.00748	NA	AX-94581232	2B	80.35	NA	2.61651	TraesCS2D02G116500	NA	seedling	infection type (IT)	LR_77-1	India	predicted protein	Spring Wheat
[61]	DOI:10.3389/fpls.2020.00748	NA	AX-94925003	2B	82.16	NA	1.98417	TraesCS2B02G150200	NA	seedling	infection type (IT)	LR_77-1	India	RNA pseudouridine synthase 6, chloroplastic	Spring Wheat
[61]	DOI:10.3389/fpls.2020.00748	NA	AX-94603703	2B	82.54	NA	2.41689	NA	NA	seedling	infection type (IT)	LR_77-1	India	unnamed protein product	Spring Wheat
[61]	DOI:10.3389/fpls.2020.00748	NA	AX-95226287	3A	239.09	NA	3.54269	TraesCS3D02G530600	NA	seedling	infection type (IT)	LR_77-1	India	DEAD-box ATP-dependent RNA helicase 58, chloroplastic	Spring Wheat
[61]	DOI:10.3389/fpls.2020.00748	NA	AX-94883935	3A	250.41	NA	4.00042	TraesCS3B02G592000	NA	seedling	infection type (IT)	LR_77-1	India	S-norcoclaurine synthase 1-like	Spring Wheat
[61]	DOI:10.3389/fpls.2020.00748	NA	AX-94871275	3B	202.68	NA	3.52804	TraesCS3B02G569800	NA	seedling	infection type (IT)	LR_77-1	India	disease resistance protein RPP13	Spring Wheat
[61]	DOI:10.3389/fpls.2020.00748	NA	AX-94915269	3B	204.37	NA	2.67428	TraesCS3D02G514000	NA	seedling	infection type (IT)	LR_77-1	India	predicted protein	Spring Wheat
[61]	DOI:10.3389/fpls.2020.00748	NA	AX-94978418	3B	204.37	NA	2.61292	TraesCS3D02G516800	NA	seedling	infection type (IT)	LR_77-1	India	Thioredoxin-like protein	Spring Wheat
[61]	DOI:10.3389/fpls.2020.00748	NA	AX-95014354	3B	245.19	NA	3.29874	TraesCS3B02G599500	NA	seedling	infection type (IT)	LR_77-1	India	kinetochore protein spc25-like isoform X1	Spring Wheat
[61]	DOI:10.3389/fpls.2020.00748	NA	AX-94805563	3B	245.57	NA	4.44463	TraesCS3A02G528800	NA	seedling	infection type (IT)	LR_77-1	India	vacuolar processing enzyme 4	Spring Wheat
[61]	DOI:10.3389/fpls.2020.00748	NA	AX-94874313	3D	160.44	NA	3.62122	TraesCS3D02G514100	NA	seedling	infection type (IT)	LR_77-1	India	chlorophyllide a oxygenase, chloroplastic	Spring Wheat
[61]	DOI:10.3389/fpls.2020.00748	NA	AX-94391473	3D	167.71	NA	3.24031	TraesCS3D02G516100	NA	seedling	infection type (IT)	LR_77-1	India	uncharacterized protein LOC109747342	Spring Wheat
[61]	DOI:10.3389/fpls.2020.00748	NA	AX-94436339	3D	169.4	NA	4.22585	TraesCS3D02G516300	NA	seedling	infection type (IT)	LR_77-1	India	putative disease resistance protein At3g14460	Spring Wheat
[61]	DOI:10.3389/fpls.2020.00748	NA	AX-94962712	3D	169.4	NA	3.77764	NA	NA	seedling	infection type (IT)	LR_77-1	India	NA	Spring Wheat
[61]	DOI:10.3389/fpls.2020.00748	NA	AX-94681641	3D	175.97	NA	4.11302	TraesCS3A02G526100	NA	seedling	infection type (IT)	LR_77-1	India	unnamed protein product	Spring Wheat
[61]	DOI:10.3389/fpls.2020.00748	NA	AX-94862539	3D	175.97	NA	3.57302	TraesCS3D02G528200	NA	seedling	infection type (IT)	LR_77-1	India	villin-3 isoform X1	Spring Wheat
[61]	DOI:10.3389/fpls.2020.00748	NA	AX-95239343	3D	175.97	NA	3.37298	TraesCS3D02G528600	NA	seedling	infection type (IT)	LR_77-1	India	UDP-D-apiose/UDP-D-xylose synthase	Spring Wheat
[61]	DOI:10.3389/fpls.2020.00748	NA	AX-94642697	3D	175.97	NA	2.23613	TraesCS3B02G592500	NA	seedling	infection type (IT)	LR_77-1	India	protein PIN-LIKES 2	Spring Wheat
[61]	DOI:10.3389/fpls.2020.00748	NA	AX-94723806	3D	175.97	NA	2.21675	TraesCS3D02G530600	NA	seedling	infection type (IT)	LR_77-1	India	DEAD-box ATP-dependent RNA helicase 58, chloroplastic	Spring Wheat
[61]	DOI:10.3389/fpls.2020.00748	NA	AX-94382700	3D	175.97	NA	2.06749	TraesCS3D02G531900	NA	seedling	infection type (IT)	LR_77-1	India	PHYTOCLOCK 1	Spring Wheat
[61]	DOI:10.3389/fpls.2020.00748	NA	AX-94404514	3D	175.97	NA	2.05751	TraesCS3D02G532400	NA	seedling	infection type (IT)	LR_77-1	India	zinc transporter 1	Spring Wheat
[61]	DOI:10.3389/fpls.2020.00748	NA	AX-95200511	3D	175.97	NA	2.03679	TraesCS3D02G390800	NA	seedling	infection type (IT)	LR_77-1	India	uncharacterized protein LOC109748143	Spring Wheat
[61]	DOI:10.3389/fpls.2020.00748	NA	AX-94880594	3D	178.6	NA	3.50348	TraesCS3D02G529200	NA	seedling	infection type (IT)	LR_77-1	India	pentatricopeptide repeat-containing protein At3g59040	Spring Wheat
[61]	DOI:10.3389/fpls.2020.00748	NA	AX-95224631	3D	178.6	NA	2.55887	TraesCS3B02G586300	NA	seedling	infection type (IT)	LR_77-1	India	putative root cap protein 1	Spring Wheat
[61]	DOI:10.3389/fpls.2020.00748	NA	AX-95632354	3D	178.6	NA	2.49676	TraesCS3D02G530500	NA	seedling	infection type (IT)	LR_77-1	India	pentatricopeptide repeat-containing protein At3g48250, chloroplastic	Spring Wheat
[61]	DOI:10.3389/fpls.2020.00748	NA	AX-94724171	3D	178.6	NA	2.25918	TraesCS3B02G595100	NA	seedling	infection type (IT)	LR_77-1	India	Zinc transporter 1	Spring Wheat
[61]	DOI:10.3389/fpls.2020.00748	NA	AX-95097894	5B	186.1	NA	1.95426	TraesCS5B02G411500	NA	seedling	infection type (IT)	LR_77-1	India	predicted protein	Spring Wheat
[61]	DOI:10.3389/fpls.2020.00748	NA	AX-94966587	6B	28.31	NA	1.99006	TraesCS1A02G351200	NA	seedling	infection type (IT)	LR_77-1	India	salt-induced protein	Spring Wheat
[61]	DOI:10.3389/fpls.2020.00748	NA	AX-94979481	1A	69.85	NA	1.96056	NA	NA	seedling	infection type (IT)	LR_77-5	India	protein FAR1-RELATED SEQUENCE 5-like	Spring Wheat
[61]	DOI:10.3389/fpls.2020.00748	NA	AX-94473981	1A	84.76	NA	1.78406	NA	NA	seedling	infection type (IT)	LR_77-5	India	NA	Spring Wheat
[61]	DOI:10.3389/fpls.2020.00748	NA	AX-94875666	1B	55.05	NA	1.79633	TraesCS1D02G382000	NA	seedling	infection type (IT)	LR_77-5	India	zinc finger protein BRUTUS-like	Spring Wheat
[61]	DOI:10.3389/fpls.2020.00748	NA	AX-94538589	2A	83.23	NA	1.8433	TraesCS2A02G181800	NA	seedling	infection type (IT)	LR_77-5	India	S phase cyclin A-associated protein in the endoplasmic reticulum-like	Spring Wheat
[61]	DOI:10.3389/fpls.2020.00748	NA	AX-94863443	2B	6.29	NA	3.53426	NA	NA	seedling	infection type (IT)	LR_77-5	India	---NA---	Spring Wheat
[61]	DOI:10.3389/fpls.2020.00748	NA	AX-95226287	3A	239.09	NA	9.37619	TraesCS3D02G530600	NA	seedling	infection type (IT)	LR_77-5	India	DEAD-box ATP-dependent RNA helicase 58, chloroplastic	Spring Wheat
[61]	DOI:10.3389/fpls.2020.00748	NA	AX-94883935	3A	250.41	NA	10.2553	TraesCS3B02G592000	NA	seedling	infection type (IT)	LR_77-5	India	S-norcoclaurine synthase 1-like	Spring Wheat
[61]	DOI:10.3389/fpls.2020.00748	NA	AX-94658662	3B	69.51	NA	1.80174	TraesCS3B02G075600	NA	seedling	infection type (IT)	LR_77-5	India	predicted protein	Spring Wheat
[61]	DOI:10.3389/fpls.2020.00748	NA	AX-94809444	3B	83.69	NA	1.90058	NA	NA	seedling	infection type (IT)	LR_77-5	India	nucleobase-ascorbate transporter 6 isoform X2	Spring Wheat
[61]	DOI:10.3389/fpls.2020.00748	NA	AX-94469288	3B	84.06	NA	2.3511	TraesCS3D02G122000	NA	seedling	infection type (IT)	LR_77-5	India	putative F-box/LRR-repeat protein At3g44090	Spring Wheat
[61]	DOI:10.3389/fpls.2020.00748	NA	AX-95176613	3B	85.27	NA	2.83331	NA	NA	seedling	infection type (IT)	LR_77-5	India	CO(2)-response secreted protease-like	Spring Wheat
[61]	DOI:10.3389/fpls.2020.00748	NA	AX-94880225	3B	85.27	NA	2.70893	NA	NA	seedling	infection type (IT)	LR_77-5	India	serine carboxypeptidase-like 33	Spring Wheat
[61]	DOI:10.3389/fpls.2020.00748	NA	AX-94811344	3B	85.27	NA	2.46736	TraesCS3B02G228800	NA	seedling	infection type (IT)	LR_77-5	India	unnamed protein product [Triticum turgidum subsp. durum]	Spring Wheat
[61]	DOI:10.3389/fpls.2020.00748	NA	AX-94840982	3B	85.27	NA	2.46736	TraesCS3B02G196400	NA	seedling	infection type (IT)	LR_77-5	India	GDSL esterase/lipase At4g10955	Spring Wheat
[61]	DOI:10.3389/fpls.2020.00748	NA	AX-95215545	3B	85.27	NA	2.46736	TraesCS3D02G206700	NA	seedling	infection type (IT)	LR_77-5	India	predicted protein	Spring Wheat
[61]	DOI:10.3389/fpls.2020.00748	NA	AX-94919989	3B	85.27	NA	2.42439	TraesCS3D02G229900	NA	seedling	infection type (IT)	LR_77-5	India	polypyrimidine tract-binding protein homolog 1-like	Spring Wheat
[61]	DOI:10.3389/fpls.2020.00748	NA	AX-95226199	3B	85.27	NA	2.3717	TraesCS3D02G206400	NA	seedling	infection type (IT)	LR_77-5	India	predicted protein	Spring Wheat
[61]	DOI:10.3389/fpls.2020.00748	NA	AX-94676241	3B	85.27	NA	2.30817	TraesCS3B02G249400	NA	seedling	infection type (IT)	LR_77-5	India	unnamed protein product	Spring Wheat
[61]	DOI:10.3389/fpls.2020.00748	NA	AX-94499973	3B	85.27	NA	2.28421	NA	NA	seedling	infection type (IT)	LR_77-5	India	proline-rich receptor-like protein kinase PERK10	Spring Wheat
[61]	DOI:10.3389/fpls.2020.00748	NA	AX-94409089	3B	85.27	NA	2.21928	NA	NA	seedling	infection type (IT)	LR_77-5	India	NA	Spring Wheat
[61]	DOI:10.3389/fpls.2020.00748	NA	AX-95156660	3B	85.27	NA	2.1667	TraesCS3D02G203900	NA	seedling	infection type (IT)	LR_77-5	India	retrotransposon protein, putative, unclassified	Spring Wheat
[61]	DOI:10.3389/fpls.2020.00748	NA	AX-94613265	3B	85.27	NA	2.13604	TraesCS3D02G199200	NA	seedling	infection type (IT)	LR_77-5	India	AMSH-like ubiquitin thioesterase 3	Spring Wheat
[61]	DOI:10.3389/fpls.2020.00748	NA	AX-94800018	3B	85.27	NA	2.13604	TraesCS3B02G208300	NA	seedling	infection type (IT)	LR_77-5	India	NAC domain-containing protein 74	Spring Wheat
[61]	DOI:10.3389/fpls.2020.00748	NA	AX-94911569	3B	85.27	NA	2.0595	TraesCS3B02G253700	NA	seedling	infection type (IT)	LR_77-5	India	predicted protein	Spring Wheat
[61]	DOI:10.3389/fpls.2020.00748	NA	AX-94744628	3B	85.27	NA	1.90951	TraesCS3B02G238800	NA	seedling	infection type (IT)	LR_77-5	India	casein kinase 1-like protein 2 isoform X3	Spring Wheat
[61]	DOI:10.3389/fpls.2020.00748	NA	AX-94496325	3B	85.27	NA	1.84215	NA	NA	seedling	infection type (IT)	LR_77-5	India	protein FAR1-RELATED SEQUENCE 5-like	Spring Wheat
[61]	DOI:10.3389/fpls.2020.00748	NA	AX-94871275	3B	202.68	NA	8.87404	TraesCS3B02G569800	NA	seedling	infection type (IT)	LR_77-5	India	disease resistance protein RPP13	Spring Wheat
[61]	DOI:10.3389/fpls.2020.00748	NA	AX-94686116	3B	202.68	NA	3.1649	NA	NA	seedling	infection type (IT)	LR_77-5	India	NA	Spring Wheat
[61]	DOI:10.3389/fpls.2020.00748	NA	AX-94915269	3B	204.37	NA	4.43462	TraesCS3D02G514000	NA	seedling	infection type (IT)	LR_77-5	India	predicted protein	Spring Wheat
[61]	DOI:10.3389/fpls.2020.00748	NA	AX-94978418	3B	204.37	NA	4.39028	TraesCS3D02G516800	NA	seedling	infection type (IT)	LR_77-5	India	Thioredoxin-like protein	Spring Wheat
[61]	DOI:10.3389/fpls.2020.00748	NA	AX-94959965	3B	204.37	NA	3.71161	TraesCS3A02G506200	NA	seedling	infection type (IT)	LR_77-5	India	Chlorophyllide a oxygenase, chloroplastic	Spring Wheat
[61]	DOI:10.3389/fpls.2020.00748	NA	AX-94977862	3B	226.84	NA	3.0532	TraesCS3B02G574300	NA	seedling	infection type (IT)	LR_77-5	India	Chlorophyllide a oxygenase, chloroplastic	Spring Wheat
[61]	DOI:10.3389/fpls.2020.00748	NA	AX-95014354	3B	245.19	NA	6.30758	TraesCS3B02G599500	NA	seedling	infection type (IT)	LR_77-5	India	kinetochore protein spc25-like isoform X1	Spring Wheat
[61]	DOI:10.3389/fpls.2020.00748	NA	AX-94563379	3B	245.19	NA	2.69904	NA	NA	seedling	infection type (IT)	LR_77-5	India	Putative disease resistance protein RGA1	Spring Wheat
[61]	DOI:10.3389/fpls.2020.00748	NA	AX-94687472	3B	245.19	NA	2.47814	TraesCS3D02G531900	NA	seedling	infection type (IT)	LR_77-5	India	PHYTOCLOCK 1	Spring Wheat
[61]	DOI:10.3389/fpls.2020.00748	NA	AX-95176336	3B	245.2	NA	3.6707	TraesCS3B02G600200	NA	seedling	infection type (IT)	LR_77-5	India	Radical SAM superfamily protein	Spring Wheat
[61]	DOI:10.3389/fpls.2020.00748	NA	AX-94805563	3B	245.57	NA	12.3188	TraesCS3A02G528800	NA	seedling	infection type (IT)	LR_77-5	India	vacuolar processing enzyme 4	Spring Wheat
[61]	DOI:10.3389/fpls.2020.00748	NA	AX-94968108	3D	158.35	NA	3.20654	TraesCS3D02G512300	NA	seedling	infection type (IT)	LR_77-5	India	glucan endo-1,3-beta-glucosidase GV	Spring Wheat
[61]	DOI:10.3389/fpls.2020.00748	NA	AX-94874313	3D	160.44	NA	7.84414	TraesCS3D02G514100	NA	seedling	infection type (IT)	LR_77-5	India	chlorophyllide a oxygenase, chloroplastic	Spring Wheat
[61]	DOI:10.3389/fpls.2020.00748	NA	AX-94391473	3D	167.71	NA	7.30815	TraesCS3D02G516100	NA	seedling	infection type (IT)	LR_77-5	India	uncharacterized protein LOC109747342	Spring Wheat
[61]	DOI:10.3389/fpls.2020.00748	NA	AX-94436339	3D	169.4	NA	10.9737	TraesCS3D02G516300	NA	seedling	infection type (IT)	LR_77-5	India	putative disease resistance protein At3g14460	Spring Wheat
[61]	DOI:10.3389/fpls.2020.00748	NA	AX-94962712	3D	169.4	NA	8.65013	NA	NA	seedling	infection type (IT)	LR_77-5	India	NA	Spring Wheat
[61]	DOI:10.3389/fpls.2020.00748	NA	AX-94809621	3D	174.29	NA	3.72184	TraesCS3D02G521300	NA	seedling	infection type (IT)	LR_77-5	India	isoflavone 2'-hydroxylase	Spring Wheat
[61]	DOI:10.3389/fpls.2020.00748	NA	AX-95071934	3D	174.29	NA	2.79663	TraesCS3D02G521600	NA	seedling	infection type (IT)	LR_77-5	India	General transcription factor IIE subunit 1	Spring Wheat
[61]	DOI:10.3389/fpls.2020.00748	NA	AX-95166634	3D	174.67	NA	5.36767	TraesCS3D02G524100	NA	seedling	infection type (IT)	LR_77-5	India	ABC transporter D family member 1-like	Spring Wheat
[61]	DOI:10.3389/fpls.2020.00748	NA	AX-95210813	3D	174.67	NA	4.16295	NA	NA	seedling	infection type (IT)	LR_77-5	India	vacuolar protein sorting-associated protein 55 homolog	Spring Wheat
[61]	DOI:10.3389/fpls.2020.00748	NA	AX-94911844	3D	174.67	NA	3.98136	TraesCS3B02G581900	NA	seedling	infection type (IT)	LR_77-5	India	uridylate kinase-like	Spring Wheat
[61]	DOI:10.3389/fpls.2020.00748	NA	AX-94894879	3D	174.67	NA	3.96823	TraesCS3D02G522000	NA	seedling	infection type (IT)	LR_77-5	India	uridylate kinase-like	Spring Wheat
[61]	DOI:10.3389/fpls.2020.00748	NA	AX-94681641	3D	175.97	NA	7.7307	TraesCS3A02G526100	NA	seedling	infection type (IT)	LR_77-5	India	unnamed protein product	Spring Wheat
[61]	DOI:10.3389/fpls.2020.00748	NA	AX-95239343	3D	175.97	NA	6.17911	TraesCS3D02G528600	NA	seedling	infection type (IT)	LR_77-5	India	UDP-D-apiose/UDP-D-xylose synthase	Spring Wheat
[61]	DOI:10.3389/fpls.2020.00748	NA	AX-94862539	3D	175.97	NA	6.09	TraesCS3D02G528200	NA	seedling	infection type (IT)	LR_77-5	India	villin-3 isoform X1	Spring Wheat
[61]	DOI:10.3389/fpls.2020.00748	NA	AX-95200511	3D	175.97	NA	5.29745	TraesCS3D02G390800	NA	seedling	infection type (IT)	LR_77-5	India	uncharacterized protein LOC109748143	Spring Wheat
[61]	DOI:10.3389/fpls.2020.00748	NA	AX-94404514	3D	175.97	NA	5.12056	TraesCS3D02G532400	NA	seedling	infection type (IT)	LR_77-5	India	zinc transporter 1	Spring Wheat
[61]	DOI:10.3389/fpls.2020.00748	NA	AX-94642697	3D	175.97	NA	5.02115	TraesCS3B02G592500	NA	seedling	infection type (IT)	LR_77-5	India	protein PIN-LIKES 2	Spring Wheat
[61]	DOI:10.3389/fpls.2020.00748	NA	AX-94723806	3D	175.97	NA	4.98174	TraesCS3D02G530600	NA	seedling	infection type (IT)	LR_77-5	India	DEAD-box ATP-dependent RNA helicase 58, chloroplastic	Spring Wheat
[61]	DOI:10.3389/fpls.2020.00748	NA	AX-94519105	3D	175.97	NA	4.91114	TraesCS3D02G390800	NA	seedling	infection type (IT)	LR_77-5	India	aquaporin NIP3-2	Spring Wheat
[61]	DOI:10.3389/fpls.2020.00748	NA	AX-94390305	3D	175.97	NA	4.40425	NA	NA	seedling	infection type (IT)	LR_77-5	India	NA	Spring Wheat
[61]	DOI:10.3389/fpls.2020.00748	NA	AX-94382700	3D	175.97	NA	3.61299	TraesCS3D02G531900	NA	seedling	infection type (IT)	LR_77-5	India	PHYTOCLOCK 1	Spring Wheat
[61]	DOI:10.3389/fpls.2020.00748	NA	AX-94882654	3D	175.97	NA	3.55219	TraesCS3A02G528500	NA	seedling	infection type (IT)	LR_77-5	India	telomere-binding protein 1-like isoform X1	Spring Wheat
[61]	DOI:10.3389/fpls.2020.00748	NA	AX-94510916	3D	175.97	NA	2.56015	TraesCS3D02G533200	NA	seedling	infection type (IT)	LR_77-5	India	4-hydroxyphenylacetaldehyde oxime monooxygenase-like	Spring Wheat
[61]	DOI:10.3389/fpls.2020.00748	NA	AX-94896736	3D	175.97	NA	1.79829	TraesCS3D02G535400	NA	seedling	infection type (IT)	LR_77-5	India	AP3-complex subunit beta-A	Spring Wheat
[61]	DOI:10.3389/fpls.2020.00748	NA	AX-94871294	3D	176.91	NA	4.18147	TraesCS3A02G519600	NA	seedling	infection type (IT)	LR_77-5	India	putative root cap protein 1	Spring Wheat
[61]	DOI:10.3389/fpls.2020.00748	NA	AX-94681475	3D	176.91	NA	3.58384	TraesCS3B02G585700	NA	seedling	infection type (IT)	LR_77-5	India	proteinaceous RNase P 2-like	Spring Wheat
[61]	DOI:10.3389/fpls.2020.00748	NA	AX-94698727	3D	176.91	NA	3.54271	TraesCS3B02G587400	NA	seedling	infection type (IT)	LR_77-5	India	Putative disease resistance protein RGA4	Spring Wheat
[61]	DOI:10.3389/fpls.2020.00748	NA	AX-95117494	3D	176.91	NA	3.27863	TraesCS3D02G525900	NA	seedling	infection type (IT)	LR_77-5	India	putative root cap protein 1	Spring Wheat
[61]	DOI:10.3389/fpls.2020.00748	NA	AX-95224631	3D	178.6	NA	10.0868	TraesCS3B02G586300	NA	seedling	infection type (IT)	LR_77-5	India	putative root cap protein 1	Spring Wheat
[61]	DOI:10.3389/fpls.2020.00748	NA	AX-94880594	3D	178.6	NA	6.83394	TraesCS3D02G529200	NA	seedling	infection type (IT)	LR_77-5	India	pentatricopeptide repeat-containing protein At3g59040	Spring Wheat
[61]	DOI:10.3389/fpls.2020.00748	NA	AX-95632354	3D	178.6	NA	5.31403	TraesCS3D02G530500	NA	seedling	infection type (IT)	LR_77-5	India	pentatricopeptide repeat-containing protein At3g48250, chloroplastic	Spring Wheat
[61]	DOI:10.3389/fpls.2020.00748	NA	AX-94724171	3D	178.6	NA	4.99823	TraesCS3B02G595100	NA	seedling	infection type (IT)	LR_77-5	India	Zinc transporter 1	Spring Wheat
[61]	DOI:10.3389/fpls.2020.00748	NA	AX-94994621	3D	178.98	NA	3.79457	NA	NA	seedling	infection type (IT)	LR_77-5	India	unnamed protein product	Spring Wheat
[61]	DOI:10.3389/fpls.2020.00748	NA	AX-95082799	3D	191.16	NA	3.63799	TraesCS3D02G545200	NA	seedling	infection type (IT)	LR_77-5	India	uncharacterized acetyltransferase At3g50280	Spring Wheat
[61]	DOI:10.3389/fpls.2020.00748	NA	AX-94516239	3D	194.61	NA	3.09751	NA	NA	seedling	infection type (IT)	LR_77-5	India	predicted protein	Spring Wheat
[61]	DOI:10.3389/fpls.2020.00748	NA	AX-95174443	3D	194.61	NA	3.06991	TraesCS3D02G542400	NA	seedling	infection type (IT)	LR_77-5	India	putative serine/threonine kinase	Spring Wheat
[61]	DOI:10.3389/fpls.2020.00748	NA	AX-94711229	3D	194.61	NA	3.0003	TraesCS3A02G538500	NA	seedling	infection type (IT)	LR_77-5	India	probable protein phosphatase 2C 38	Spring Wheat
[61]	DOI:10.3389/fpls.2020.00748	NA	AX-94384986	3D	194.61	NA	2.97824	TraesCS3D02G543400	NA	seedling	infection type (IT)	LR_77-5	India	E3 SUMO-protein ligase SIZ1-like isoform X1	Spring Wheat
[61]	DOI:10.3389/fpls.2020.00748	NA	AX-94543309	3D	194.61	NA	2.92914	TraesCS3D02G543500	NA	seedling	infection type (IT)	LR_77-5	India	Protein IQ-DOMAIN 1	Spring Wheat
[61]	DOI:10.3389/fpls.2020.00748	NA	AX-94928882	3D	194.61	NA	2.92501	TraesCS3D02G543400	NA	seedling	infection type (IT)	LR_77-5	India	E3 SUMO-protein ligase SIZ1-like isoform X1	Spring Wheat
[61]	DOI:10.3389/fpls.2020.00748	NA	AX-94850667	3D	201.93	NA	1.96882	TraesCS3D02G536200	NA	seedling	infection type (IT)	LR_77-5	India	predicted protein	Spring Wheat
[61]	DOI:10.3389/fpls.2020.00748	NA	AX-94540744	3D	203.07	NA	3.1398	TraesCS3D02G539900	NA	seedling	infection type (IT)	LR_77-5	India	soluble inorganic pyrophosphatase 4-like	Spring Wheat
[61]	DOI:10.3389/fpls.2020.00748	NA	AX-94642392	3D	203.07	NA	2.5655	TraesCS3D02G540600	NA	seedling	infection type (IT)	LR_77-5	India	Myb-related protein MYBAS2	Spring Wheat
[61]	DOI:10.3389/fpls.2020.00748	NA	AX-94598323	3D	203.45	NA	4.0641	NA	NA	seedling	infection type (IT)	LR_77-5	India	uncharacterized protein LOC109763379	Spring Wheat
[61]	DOI:10.3389/fpls.2020.00748	NA	AX-95108152	3D	203.45	NA	3.87801	NA	NA	seedling	infection type (IT)	LR_77-5	India	uncharacterized protein LOC109741746 isoform X2	Spring Wheat
[61]	DOI:10.3389/fpls.2020.00748	NA	AX-94748723	3D	203.45	NA	3.71182	TraesCS3A02G535100	NA	seedling	infection type (IT)	LR_77-5	India	transcription factor MYB59 isoform X1	Spring Wheat
[61]	DOI:10.3389/fpls.2020.00748	NA	AX-94776724	4A	188.85	NA	1.81543	TraesCS7A02G047500	NA	seedling	infection type (IT)	LR_77-5	India	unnamed protein product	Spring Wheat
[61]	DOI:10.3389/fpls.2020.00748	NA	AX-94673667	5B	163.54	NA	3.94244	TraesCS3A02G424400	NA	seedling	infection type (IT)	LR_77-5	India	serine/threonine-protein phosphatase 7 long form homolog	Spring Wheat
[61]	DOI:10.3389/fpls.2020.00748	NA	AX-94480370	5B	270.33	NA	3.74846	NA	NA	seedling	infection type (IT)	LR_77-5	India	probable LRR receptor-like serine/threonine-protein kinase At4g29180 isoform X1	Spring Wheat
[61]	DOI:10.3389/fpls.2020.00748	NA	AX-95082932	5B	270.33	NA	2.05159	NA	NA	seedling	infection type (IT)	LR_77-5	India	NA	Spring Wheat
[61]	DOI:10.3389/fpls.2020.00748	NA	AX-94712641	5B	270.33	NA	1.91276	TraesCS5B02G535800	NA	seedling	infection type (IT)	LR_77-5	India	pirin-like protein isoform X1	Spring Wheat
[61]	DOI:10.3389/fpls.2020.00748	NA	AX-94573036	5B	270.33	NA	1.84078	TraesCS5B02G536200	NA	seedling	infection type (IT)	LR_77-5	India	Long-chain-fatty-acid--CoA ligase FadD15	Spring Wheat
[61]	DOI:10.3389/fpls.2020.00748	NA	AX-94585392	5B	270.93	NA	1.98299	NA	NA	seedling	infection type (IT)	LR_77-5	India	phosphatase 2C 64	Spring Wheat
[61]	DOI:10.3389/fpls.2020.00748	NA	AX-95653060	5B	271.69	NA	1.99005	TraesCS5B02G547400	NA	seedling	infection type (IT)	LR_77-5	India	aspartokinase 2, chloroplastic	Spring Wheat
[61]	DOI:10.3389/fpls.2020.00748	NA	AX-95211349	5B	271.88	NA	3.40455	TraesCS4A02G339800	NA	seedling	infection type (IT)	LR_77-5	India	predicted protein	Spring Wheat
[61]	DOI:10.3389/fpls.2020.00748	NA	AX-94721501	5B	271.88	NA	2.38846	TraesCS4A02G335400	NA	seedling	infection type (IT)	LR_77-5	India	conserved oligomeric Golgi complex subunit 2	Spring Wheat
[61]	DOI:10.3389/fpls.2020.00748	NA	AX-94528523	5B	271.88	NA	2.11203	NA	NA	seedling	infection type (IT)	LR_77-5	India	NA	Spring Wheat
[61]	DOI:10.3389/fpls.2020.00748	NA	AX-94635819	5B	272.25	NA	2.6873	TraesCS5D02G536700	NA	seedling	infection type (IT)	LR_77-5	India	conserved oligomeric Golgi complex subunit 2	Spring Wheat
[61]	DOI:10.3389/fpls.2020.00748	NA	AX-94941959	5B	272.25	NA	1.77986	TraesCS5B02G546700	NA	seedling	infection type (IT)	LR_77-5	India	cinnamoyl-CoA reductase 1-like	Spring Wheat
[61]	DOI:10.3389/fpls.2020.00748	NA	AX-94851878	5B	272.82	NA	3.7416	TraesCS5B02G546500	NA	seedling	infection type (IT)	LR_77-5	India	lipid phosphate phosphatase 2 isoform X1	Spring Wheat
[61]	DOI:10.3389/fpls.2020.00748	NA	AX-94509097	5B	272.82	NA	3.06137	TraesCS5B02G547000	NA	seedling	infection type (IT)	LR_77-5	India	cinnamoyl-CoA reductase 1-like	Spring Wheat
[61]	DOI:10.3389/fpls.2020.00748	NA	AX-95024666	5B	277.56	NA	1.82898	TraesCS5D02G538600	NA	seedling	infection type (IT)	LR_77-5	India	random slug protein 5-like	Spring Wheat
[61]	DOI:10.3389/fpls.2020.00748	NA	AX-95155989	7D	16	NA	1.85767	NA	NA	seedling	infection type (IT)	LR_77-5	India	hsp70-Hsp90 organizing protein	Spring Wheat
[61]	DOI:10.3389/fpls.2020.00748	NA	AX-94541721	1A	54.04	NA	2.81291	TraesCS1A02G440300	NA	seedling	infection type (IT)	LR_77-9	India	predicted protein	Spring Wheat
[61]	DOI:10.3389/fpls.2020.00748	NA	AX-94897502	1A	74.11	NA	2.30476	NA	NA	seedling	infection type (IT)	LR_77-9	India	heat shock 70 kDa protein 14-like	Spring Wheat
[61]	DOI:10.3389/fpls.2020.00748	NA	AX-94493329	1A	74.11	NA	2.24887	NA	NA	seedling	infection type (IT)	LR_77-9	India	NA	Spring Wheat
[61]	DOI:10.3389/fpls.2020.00748	NA	AX-95101835	1A	74.11	NA	2.13217	NA	NA	seedling	infection type (IT)	LR_77-9	India	NA	Spring Wheat
[61]	DOI:10.3389/fpls.2020.00748	NA	AX-95159518	1A	74.11	NA	2.09879	TraesCS1A02G134800	NA	seedling	infection type (IT)	LR_77-9	India	INO80 complex subunit D	Spring Wheat
[61]	DOI:10.3389/fpls.2020.00748	NA	AX-94904215	1B	24.64	NA	2.29713	TraesCS5A02G468300	NA	seedling	infection type (IT)	LR_77-9	India	NAC transcription factor 2A	Spring Wheat
[61]	DOI:10.3389/fpls.2020.00748	NA	AX-94502067	1B	24.64	NA	2.26982	NA	NA	seedling	infection type (IT)	LR_77-9	India	NA	Spring Wheat
[61]	DOI:10.3389/fpls.2020.00748	NA	AX-94414881	1B	24.64	NA	2.11669	TraesCS3D02G169100	NA	seedling	infection type (IT)	LR_77-9	India	uncharacterized protein LOC109739041 isoform X1	Spring Wheat
[61]	DOI:10.3389/fpls.2020.00748	NA	AX-94504539	1B	24.64	NA	2.11034	TraesCS1D02G149900	NA	seedling	infection type (IT)	LR_77-9	India	probable phosphoribosylformylglycinamidine synthase, chloroplastic/mitochondrial	Spring Wheat
[61]	DOI:10.3389/fpls.2020.00748	NA	AX-94894536	1B	61.73	NA	2.29845	TraesCS1B02G412100	NA	seedling	infection type (IT)	LR_77-9	India	cytochrome b561 and DOMON domain-containing protein At3g61750-like	Spring Wheat
[61]	DOI:10.3389/fpls.2020.00748	NA	AX-94750740	2A	48.38	NA	2.62848	NA	NA	seedling	infection type (IT)	LR_77-9	India	NA	Spring Wheat
[61]	DOI:10.3389/fpls.2020.00748	NA	AX-95215133	2B	183.83	NA	2.24709	NA	NA	seedling	infection type (IT)	LR_77-9	India	NA	Spring Wheat
[61]	DOI:10.3389/fpls.2020.00748	NA	AX-94631711	3A	34.35	NA	2.16186	TraesCS3A02G050211	NA	seedling	infection type (IT)	LR_77-9	India	LEAF RUST 10 DISEASE-RESISTANCE LOCUS RECEPTOR-LIKE PROTEIN KINASE-like 1.2	Spring Wheat
[61]	DOI:10.3389/fpls.2020.00748	NA	AX-94563363	3A	229.06	NA	2.75154	NA	NA	seedling	infection type (IT)	LR_77-9	India	NA	Spring Wheat
[61]	DOI:10.3389/fpls.2020.00748	NA	AX-95226287	3A	239.09	NA	8.87364	TraesCS3D02G530600	NA	seedling	infection type (IT)	LR_77-9	India	DEAD-box ATP-dependent RNA helicase 58, chloroplastic	Spring Wheat
[61]	DOI:10.3389/fpls.2020.00748	NA	AX-94883935	3A	250.41	NA	10.3404	TraesCS3B02G592000	NA	seedling	infection type (IT)	LR_77-9	India	S-norcoclaurine synthase 1-like	Spring Wheat
[61]	DOI:10.3389/fpls.2020.00748	NA	AX-94731940	3B	0.79	NA	3.03957	TraesCS3D02G002300	NA	seedling	infection type (IT)	LR_77-9	India	aquaporin NIP4-1-like	Spring Wheat
[61]	DOI:10.3389/fpls.2020.00748	NA	AX-94871275	3B	202.68	NA	6.21848	TraesCS3B02G569800	NA	seedling	infection type (IT)	LR_77-9	India	disease resistance protein RPP13	Spring Wheat
[61]	DOI:10.3389/fpls.2020.00748	NA	AX-94686116	3B	202.68	NA	4.58064	NA	NA	seedling	infection type (IT)	LR_77-9	India	NA	Spring Wheat
[61]	DOI:10.3389/fpls.2020.00748	NA	AX-94499868	3B	202.68	NA	2.85742	TraesCS3B02G572200	NA	seedling	infection type (IT)	LR_77-9	India	type 2 ribosome-inactivating protein precursor	Spring Wheat
[61]	DOI:10.3389/fpls.2020.00748	NA	AX-94915269	3B	204.37	NA	5.25118	TraesCS3D02G514000	NA	seedling	infection type (IT)	LR_77-9	India	predicted protein	Spring Wheat
[61]	DOI:10.3389/fpls.2020.00748	NA	AX-94978418	3B	204.37	NA	4.8404	TraesCS3D02G516800	NA	seedling	infection type (IT)	LR_77-9	India	Thioredoxin-like protein	Spring Wheat
[61]	DOI:10.3389/fpls.2020.00748	NA	AX-94877517	3B	204.37	NA	2.87652	TraesCS3A02G512000	NA	seedling	infection type (IT)	LR_77-9	India	predicted protein	Spring Wheat
[61]	DOI:10.3389/fpls.2020.00748	NA	AX-94959965	3B	204.37	NA	2.65617	TraesCS3A02G506200	NA	seedling	infection type (IT)	LR_77-9	India	Chlorophyllide a oxygenase, chloroplastic	Spring Wheat
[61]	DOI:10.3389/fpls.2020.00748	NA	AX-94977862	3B	226.84	NA	2.44877	TraesCS3B02G574300	NA	seedling	infection type (IT)	LR_77-9	India	Chlorophyllide a oxygenase, chloroplastic	Spring Wheat
[61]	DOI:10.3389/fpls.2020.00748	NA	AX-94439680	3B	238.37	NA	2.69042	TraesCS5D02G040200	NA	seedling	infection type (IT)	LR_77-9	India	putative disease resistance RPP13-like protein 3	Spring Wheat
[61]	DOI:10.3389/fpls.2020.00748	NA	AX-95014354	3B	245.19	NA	5.63146	TraesCS3B02G599500	NA	seedling	infection type (IT)	LR_77-9	India	kinetochore protein spc25-like isoform X1	Spring Wheat
[61]	DOI:10.3389/fpls.2020.00748	NA	AX-95176336	3B	245.2	NA	2.75874	TraesCS3B02G600200	NA	seedling	infection type (IT)	LR_77-9	India	Radical SAM superfamily protein	Spring Wheat
[61]	DOI:10.3389/fpls.2020.00748	NA	AX-94805563	3B	245.57	NA	10.5456	TraesCS3A02G528800	NA	seedling	infection type (IT)	LR_77-9	India	vacuolar processing enzyme 4	Spring Wheat
[61]	DOI:10.3389/fpls.2020.00748	NA	AX-94968108	3D	158.35	NA	2.79787	TraesCS3D02G512300	NA	seedling	infection type (IT)	LR_77-9	India	glucan endo-1,3-beta-glucosidase GV	Spring Wheat
[61]	DOI:10.3389/fpls.2020.00748	NA	AX-94874313	3D	160.44	NA	7.51401	TraesCS3D02G514100	NA	seedling	infection type (IT)	LR_77-9	India	chlorophyllide a oxygenase, chloroplastic	Spring Wheat
[61]	DOI:10.3389/fpls.2020.00748	NA	AX-94391473	3D	167.71	NA	5.57476	TraesCS3D02G516100	NA	seedling	infection type (IT)	LR_77-9	India	uncharacterized protein LOC109747342	Spring Wheat
[61]	DOI:10.3389/fpls.2020.00748	NA	AX-94436339	3D	169.4	NA	9.30489	TraesCS3D02G516300	NA	seedling	infection type (IT)	LR_77-9	India	putative disease resistance protein At3g14460	Spring Wheat
[61]	DOI:10.3389/fpls.2020.00748	NA	AX-94962712	3D	169.4	NA	7.33299	NA	NA	seedling	infection type (IT)	LR_77-9	India	NA	Spring Wheat
[61]	DOI:10.3389/fpls.2020.00748	NA	AX-94911844	3D	174.67	NA	3.35292	TraesCS3B02G581900	NA	seedling	infection type (IT)	LR_77-9	India	uridylate kinase-like	Spring Wheat
[61]	DOI:10.3389/fpls.2020.00748	NA	AX-94894879	3D	174.67	NA	2.95804	TraesCS3D02G522000	NA	seedling	infection type (IT)	LR_77-9	India	uridylate kinase-like	Spring Wheat
[61]	DOI:10.3389/fpls.2020.00748	NA	AX-95166634	3D	174.67	NA	2.90435	TraesCS3D02G524100	NA	seedling	infection type (IT)	LR_77-9	India	ABC transporter D family member 1-like	Spring Wheat
[61]	DOI:10.3389/fpls.2020.00748	NA	AX-95210813	3D	174.67	NA	2.11968	NA	NA	seedling	infection type (IT)	LR_77-9	India	vacuolar protein sorting-associated protein 55 homolog	Spring Wheat
[61]	DOI:10.3389/fpls.2020.00748	NA	AX-94681641	3D	175.97	NA	6.36494	TraesCS3A02G526100	NA	seedling	infection type (IT)	LR_77-9	India	unnamed protein product	Spring Wheat
[61]	DOI:10.3389/fpls.2020.00748	NA	AX-94404514	3D	175.97	NA	5.69409	TraesCS3D02G532400	NA	seedling	infection type (IT)	LR_77-9	India	zinc transporter 1	Spring Wheat
[61]	DOI:10.3389/fpls.2020.00748	NA	AX-94862539	3D	175.97	NA	5.59113	TraesCS3D02G528200	NA	seedling	infection type (IT)	LR_77-9	India	villin-3 isoform X1	Spring Wheat
[61]	DOI:10.3389/fpls.2020.00748	NA	AX-95239343	3D	175.97	NA	5.32271	TraesCS3D02G528600	NA	seedling	infection type (IT)	LR_77-9	India	UDP-D-apiose/UDP-D-xylose synthase	Spring Wheat
[61]	DOI:10.3389/fpls.2020.00748	NA	AX-94723806	3D	175.97	NA	5.10248	TraesCS3D02G530600	NA	seedling	infection type (IT)	LR_77-9	India	DEAD-box ATP-dependent RNA helicase 58, chloroplastic	Spring Wheat
[61]	DOI:10.3389/fpls.2020.00748	NA	AX-95200511	3D	175.97	NA	4.55036	TraesCS3D02G390800	NA	seedling	infection type (IT)	LR_77-9	India	uncharacterized protein LOC109748143	Spring Wheat
[61]	DOI:10.3389/fpls.2020.00748	NA	AX-94642697	3D	175.97	NA	4.53208	TraesCS3B02G592500	NA	seedling	infection type (IT)	LR_77-9	India	protein PIN-LIKES 2	Spring Wheat
[61]	DOI:10.3389/fpls.2020.00748	NA	AX-94519105	3D	175.97	NA	3.49436	TraesCS3D02G390800	NA	seedling	infection type (IT)	LR_77-9	India	aquaporin NIP3-2	Spring Wheat
[61]	DOI:10.3389/fpls.2020.00748	NA	AX-94382700	3D	175.97	NA	3.13332	TraesCS3D02G531900	NA	seedling	infection type (IT)	LR_77-9	India	PHYTOCLOCK 1	Spring Wheat
[61]	DOI:10.3389/fpls.2020.00748	NA	AX-94510916	3D	175.97	NA	3.05374	TraesCS3D02G533200	NA	seedling	infection type (IT)	LR_77-9	India	4-hydroxyphenylacetaldehyde oxime monooxygenase-like	Spring Wheat
[61]	DOI:10.3389/fpls.2020.00748	NA	AX-94882654	3D	175.97	NA	2.95986	TraesCS3A02G528500	NA	seedling	infection type (IT)	LR_77-9	India	telomere-binding protein 1-like isoform X1	Spring Wheat
[61]	DOI:10.3389/fpls.2020.00748	NA	AX-94390305	3D	175.97	NA	2.17201	NA	NA	seedling	infection type (IT)	LR_77-9	India	NA	Spring Wheat
[61]	DOI:10.3389/fpls.2020.00748	NA	AX-94871294	3D	176.91	NA	2.70898	TraesCS3A02G519600	NA	seedling	infection type (IT)	LR_77-9	India	putative root cap protein 1	Spring Wheat
[61]	DOI:10.3389/fpls.2020.00748	NA	AX-95224631	3D	178.6	NA	8.29766	TraesCS3B02G586300	NA	seedling	infection type (IT)	LR_77-9	India	putative root cap protein 1	Spring Wheat
[61]	DOI:10.3389/fpls.2020.00748	NA	AX-94880594	3D	178.6	NA	5.54534	TraesCS3D02G529200	NA	seedling	infection type (IT)	LR_77-9	India	pentatricopeptide repeat-containing protein At3g59040	Spring Wheat
[61]	DOI:10.3389/fpls.2020.00748	NA	AX-94724171	3D	178.6	NA	5.01328	TraesCS3B02G595100	NA	seedling	infection type (IT)	LR_77-9	India	Zinc transporter 1	Spring Wheat
[61]	DOI:10.3389/fpls.2020.00748	NA	AX-95632354	3D	178.6	NA	4.84686	TraesCS3D02G530500	NA	seedling	infection type (IT)	LR_77-9	India	pentatricopeptide repeat-containing protein At3g48250, chloroplastic	Spring Wheat
[61]	DOI:10.3389/fpls.2020.00748	NA	AX-94673667	5B	163.54	NA	3.65645	TraesCS3A02G424400	NA	seedling	infection type (IT)	LR_77-9	India	serine/threonine-protein phosphatase 7 long form homolog	Spring Wheat
[61]	DOI:10.3389/fpls.2020.00748	NA	AX-94480370	5B	270.33	NA	2.09502	NA	NA	seedling	infection type (IT)	LR_77-9	India	probable LRR receptor-like serine/threonine-protein kinase At4g29180 isoform X1	Spring Wheat
[61]	DOI:10.3389/fpls.2020.00748	NA	AX-94687336	7A	29.86	NA	2.21028	TraesCS7A02G095700	NA	seedling	infection type (IT)	LR_77-9	India	O-fucosyltransferase 23	Spring Wheat
[61]	DOI:10.3389/fpls.2020.00748	NA	AX-95233333	7A	29.9	NA	3.45225	TraesCS7A02G148100	NA	seedling	infection type (IT)	LR_77-9	India	Formin-like protein 6	Spring Wheat
[61]	DOI:10.3389/fpls.2020.00748	NA	AX-95153132	7A	29.9	NA	3.0167	TraesCS7A02G145100	NA	seedling	infection type (IT)	LR_77-9	India	serine/threonine-protein kinase ste20 isoform X1	Spring Wheat
[61]	DOI:10.3389/fpls.2020.00748	NA	AX-94993081	7A	29.9	NA	2.94834	TraesCS7D02G146500	NA	seedling	infection type (IT)	LR_77-9	India	ANTHER INDEHISCENCE1	Spring Wheat
[61]	DOI:10.3389/fpls.2020.00748	NA	AX-95200970	7A	29.9	NA	2.91736	TraesCS7B02G048700	NA	seedling	infection type (IT)	LR_77-9	India	Callose synthase 5	Spring Wheat
[61]	DOI:10.3389/fpls.2020.00748	NA	AX-94671981	7A	29.9	NA	2.48003	TraesCS7A02G145100	NA	seedling	infection type (IT)	LR_77-9	India	Serine/threonine-protein kinase CTR1	Spring Wheat
[61]	DOI:10.3389/fpls.2020.00748	NA	AX-94723872	7A	29.9	NA	2.43545	TraesCS7D02G147900	NA	seedling	infection type (IT)	LR_77-9	India	receptor-like protein kinase FERONIA	Spring Wheat
[61]	DOI:10.3389/fpls.2020.00748	NA	AX-94414252	7A	29.9	NA	2.427	TraesCS7A02G147900	NA	seedling	infection type (IT)	LR_77-9	India	Ubiquitin carboxyl-terminal hydrolase 23	Spring Wheat
[61]	DOI:10.3389/fpls.2020.00748	NA	AX-94731327	7A	29.9	NA	2.36598	TraesCS7A02G148800	NA	seedling	infection type (IT)	LR_77-9	India	unnamed protein product	Spring Wheat
[61]	DOI:10.3389/fpls.2020.00748	NA	AX-95234426	7B	5.22	NA	3.0358	NA	NA	seedling	infection type (IT)	LR_77-9	India	ferredoxin--NADP reductase, root isozyme, chloroplastic	Spring Wheat
[61]	DOI:10.3389/fpls.2020.00748	NA	AX-94694018	7B	5.22	NA	2.44925	NA	NA	seedling	infection type (IT)	LR_77-9	India	ferredoxin--NADP reductase, root isozyme, chloroplastic	Spring Wheat
[61]	DOI:10.3389/fpls.2020.00748	NA	AX-94638908	7B	24.53	NA	2.08694	TraesCS7B02G465200	NA	seedling	infection type (IT)	LR_77-9	India	serine/arginine-rich splicing factor SR45a	Spring Wheat
[61]	DOI:10.3389/fpls.2020.00748	2017-2018	AX-95080736	1A	74.11	NA	2.68419	NA	NA	adult	disease severity_x000B_(DS) and infection response (IR)	natural disease	India	NA	Spring Wheat
[61]	DOI:10.3389/fpls.2020.00748	2017-2018	AX-95172478	1A	74.11	NA	2.54365	TraesCS1A02G051500	NA	adult	disease severity_x000B_(DS) and infection response (IR)	natural disease	India	unnamed protein product [Triticum turgidum subsp. durum]	Spring Wheat
[61]	DOI:10.3389/fpls.2020.00748	2017-2018	AX-95247576	1A	74.11	NA	1.79193	TraesCS1A02G162800	NA	adult	disease severity_x000B_(DS) and infection response (IR)	natural disease	India	predicted protein	Spring Wheat
[61]	DOI:10.3389/fpls.2020.00748	2017-2018	AX-94917376	1B	24.64	NA	3.28651	TraesCS1B02G251300	NA	adult	disease severity_x000B_(DS) and infection response (IR)	natural disease	India	calmodulin binding protein PICBP	Spring Wheat
[61]	DOI:10.3389/fpls.2020.00748	2017-2018	AX-94889904	1B	24.64	NA	2.72371	TraesCS1B02G251300	NA	adult	disease severity_x000B_(DS) and infection response (IR)	natural disease	India	calmodulin binding protein PICBP	Spring Wheat
[61]	DOI:10.3389/fpls.2020.00748	2017-2018	AX-94954658	1B	24.64	NA	2.26202	TraesCS1D02G237300	NA	adult	disease severity_x000B_(DS) and infection response (IR)	natural disease	India	DnaJ homolog subfamily C member 7 homolog	Spring Wheat
[61]	DOI:10.3389/fpls.2020.00748	2017-2018	AX-94479134	1B	24.64	NA	2.09947	NA	NA	adult	disease severity_x000B_(DS) and infection response (IR)	natural disease	India	NA	Spring Wheat
[61]	DOI:10.3389/fpls.2020.00748	2017-2018	AX-94987601	1B	24.64	NA	1.8687	NA	NA	adult	disease severity_x000B_(DS) and infection response (IR)	natural disease	India	unnamed protein product	Spring Wheat
[61]	DOI:10.3389/fpls.2020.00748	2017-2018	AX-94540527	1B	24.64	NA	1.76389	TraesCS1D02G233800	NA	adult	disease severity_x000B_(DS) and infection response (IR)	natural disease	India	NRR repressor homolog 1-like	Spring Wheat
[61]	DOI:10.3389/fpls.2020.00748	2017-2018	AX-94538509	1B	26.22	NA	3.58573	TraesCS1B02G257900	NA	adult	disease severity_x000B_(DS) and infection response (IR)	natural disease	India	CSC1-like protein At4g02900	Spring Wheat
[61]	DOI:10.3389/fpls.2020.00748	2017-2018	AX-94781869	1B	26.22	NA	3.20195	TraesCS1B02G257500	NA	adult	disease severity_x000B_(DS) and infection response (IR)	natural disease	India	coatomer subunit delta-1	Spring Wheat
[61]	DOI:10.3389/fpls.2020.00748	2017-2018	AX-94687972	1B	26.22	NA	3.06565	TraesCS1D02G246500	NA	adult	disease severity_x000B_(DS) and infection response (IR)	natural disease	India	CSC1-like protein At4g02900	Spring Wheat
[61]	DOI:10.3389/fpls.2020.00748	2017-2018	AX-94506427	1B	26.22	NA	2.59397	NA	NA	adult	disease severity_x000B_(DS) and infection response (IR)	natural disease	India	unnamed protein product	Spring Wheat
[61]	DOI:10.3389/fpls.2020.00748	2017-2018	AX-94541931	1D	3.38	NA	2.35292	TraesCS1D02G002000	NA	adult	disease severity_x000B_(DS) and infection response (IR)	natural disease	India	predicted protein	Spring Wheat
[61]	DOI:10.3389/fpls.2020.00748	2017-2018	AX-94508418	1D	3.38	NA	2.04245	NA	NA	adult	disease severity_x000B_(DS) and infection response (IR)	natural disease	India	putative polygalacturonase	Spring Wheat
[61]	DOI:10.3389/fpls.2020.00748	2017-2018	AX-94995671	2A	176.07	NA	1.66461	TraesCS2A02G592500	NA	adult	disease severity_x000B_(DS) and infection response (IR)	natural disease	India	HBS1-like protein isoform X3	Spring Wheat
[61]	DOI:10.3389/fpls.2020.00748	2017-2018	AX-94962080	2B	104.59	NA	2.22439	NA	NA	adult	disease severity_x000B_(DS) and infection response (IR)	natural disease	India	NB-LRR protein	Spring Wheat
[61]	DOI:10.3389/fpls.2020.00748	2017-2018	AX-95006189	2B	104.59	NA	1.87236	TraesCS2B02G490200	NA	adult	disease severity_x000B_(DS) and infection response (IR)	natural disease	India	uncharacterized acetyltransferase At3g50280-like	Spring Wheat
[61]	DOI:10.3389/fpls.2020.00748	2017-2018	AX-95119685	2B	104.59	NA	1.71591	NA	NA	adult	disease severity_x000B_(DS) and infection response (IR)	natural disease	India	NB-LRR protein	Spring Wheat
[61]	DOI:10.3389/fpls.2020.00748	2017-2018	AX-95113548	2B	104.59	NA	1.70841	TraesCS2A02G467600	NA	adult	disease severity_x000B_(DS) and infection response (IR)	natural disease	India	exonuclease DPD1, chloroplastic/mitochondrial	Spring Wheat
[61]	DOI:10.3389/fpls.2020.00748	2017-2018	AX-94481202	2B	126.67	NA	3.07849	TraesCS2B02G586700	NA	adult	disease severity_x000B_(DS) and infection response (IR)	natural disease	India	Putative integral membrane protein conserved region (DUF2404)	Spring Wheat
[61]	DOI:10.3389/fpls.2020.00748	2017-2018	AX-94715241	3A	84.43	NA	1.75704	TraesCS3A02G302700	NA	adult	disease severity_x000B_(DS) and infection response (IR)	natural disease	India	Glycerophosphodiester phosphodiesterase GDPD5	Spring Wheat
[61]	DOI:10.3389/fpls.2020.00748	2017-2018	AX-95136971	3B	15.68	NA	1.71009	TraesCS3B02G040300	NA	adult	disease severity_x000B_(DS) and infection response (IR)	natural disease	India	unnamed protein product	Spring Wheat
[61]	DOI:10.3389/fpls.2020.00748	2017-2018	AX-94925132	3B	117.54	NA	1.75271	TraesCS3D02G450500	NA	adult	disease severity_x000B_(DS) and infection response (IR)	natural disease	India	protein SRG1	Spring Wheat
[61]	DOI:10.3389/fpls.2020.00748	2017-2018	AX-95098575	3B	128.62	NA	1.70207	TraesCS3D02G459000	NA	adult	disease severity_x000B_(DS) and infection response (IR)	natural disease	India	histone-lysine N-methyltransferase setd3	Spring Wheat
[61]	DOI:10.3389/fpls.2020.00748	2017-2018	AX-94708164	4A	214.72	NA	3.61475	TraesCS7A02G000936	NA	adult	disease severity_x000B_(DS) and infection response (IR)	natural disease	India	Putative disease resistance protein RGA3	Spring Wheat
[61]	DOI:10.3389/fpls.2020.00748	2017-2018	AX-94465045	4B	89.57	NA	1.74761	TraesCS4D02G176600	NA	adult	disease severity_x000B_(DS) and infection response (IR)	natural disease	India	Pyruvate kinase, cytosolic isozyme	Spring Wheat
[61]	DOI:10.3389/fpls.2020.00748	2017-2018	AX-94890286	4B	140.15	NA	1.89414	TraesCS4B02G005100	NA	adult	disease severity_x000B_(DS) and infection response (IR)	natural disease	India	NB-LRR protein	Spring Wheat
[61]	DOI:10.3389/fpls.2020.00748	2017-2018	AX-94889598	5A	12.25	NA	2.07889	TraesCS5B02G406900	NA	adult	disease severity_x000B_(DS) and infection response (IR)	natural disease	India	hypothetical protein TRIUR3_01275	Spring Wheat
[61]	DOI:10.3389/fpls.2020.00748	2017-2018	AX-94914862	5B	206.02	NA	1.92551	NA	NA	adult	disease severity_x000B_(DS) and infection response (IR)	natural disease	India	DNA mismatch repair protein MSH2	Spring Wheat
[61]	DOI:10.3389/fpls.2020.00748	2017-2018	AX-95250503	5B	277.56	NA	1.70321	NA	NA	adult	disease severity_x000B_(DS) and infection response (IR)	natural disease	India	probable LRR receptor-like serine/threonine-protein kinase At3g47570 isoform X2	Spring Wheat
[61]	DOI:10.3389/fpls.2020.00748	2017-2018	AX-94653398	6A	0	NA	2.27129	TraesCS6A02G010200	NA	adult	disease severity_x000B_(DS) and infection response (IR)	natural disease	India	probable LRR receptor-like serine/threonine-protein kinase PAM74	Spring Wheat
[61]	DOI:10.3389/fpls.2020.00748	2017-2018	AX-94428241	6A	0	NA	1.93248	TraesCS3A02G335700	NA	adult	disease severity_x000B_(DS) and infection response (IR)	natural disease	India	probable LRR receptor-like serine/threonine-protein kinase At2g28960	Spring Wheat
[61]	DOI:10.3389/fpls.2020.00748	2017-2018	AX-94411794	6A	217.8	NA	1.74452	TraesCS6A02G400000	NA	adult	disease severity_x000B_(DS) and infection response (IR)	natural disease	India	aconitate hydratase, cytoplasmic	Spring Wheat
[61]	DOI:10.3389/fpls.2020.00748	2017-2018	AX-94969197	6B	109.86	NA	1.683	TraesCS6B02G428300	NA	adult	disease severity_x000B_(DS) and infection response (IR)	natural disease	India	Disease resistance protein RPM1	Spring Wheat
[61]	DOI:10.3389/fpls.2020.00748	2017-2018	AX-94638655	6B	142.73	NA	2.53158	NA	NA	adult	disease severity_x000B_(DS) and infection response (IR)	natural disease	India	NA	Spring Wheat
[61]	DOI:10.3389/fpls.2020.00748	2017-2018	AX-94877284	6B	147.99	NA	2.73016	TraesCS6D02G394700	NA	adult	disease severity_x000B_(DS) and infection response (IR)	natural disease	India	disease resistance protein RPP13-like	Spring Wheat
[61]	DOI:10.3389/fpls.2020.00748	2017-2018	AX-94777981	6B	147.99	NA	2.31508	NA	NA	adult	disease severity_x000B_(DS) and infection response (IR)	natural disease	India	hypothetical protein C2845_PM12G11560	Spring Wheat
[61]	DOI:10.3389/fpls.2020.00748	2017-2018	AX-94576933	6B	150.38	NA	1.677	TraesCS6B02G465000	NA	adult	disease severity_x000B_(DS) and infection response (IR)	natural disease	India	Sr13	Spring Wheat
[61]	DOI:10.3389/fpls.2020.00748	2017-2018	AX-94924572	6B	160.1	NA	1.85852	NA	NA	adult	disease severity_x000B_(DS) and infection response (IR)	natural disease	India	hypothetical protein TRIUR3_30121	Spring Wheat
[61]	DOI:10.3389/fpls.2020.00748	2017-2018	AX-94876508	6B	160.1	NA	1.85602	TraesCS6D02G398300	NA	adult	disease severity_x000B_(DS) and infection response (IR)	natural disease	India	predicted protein	Spring Wheat
[61]	DOI:10.3389/fpls.2020.00748	2017-2018	AX-94892795	6B	160.24	NA	2.18985	TraesCS6B02G463000	NA	adult	disease severity_x000B_(DS) and infection response (IR)	natural disease	India	predicted protein	Spring Wheat
[61]	DOI:10.3389/fpls.2020.00748	2017-2018	AX-95109168	7B	1.72	NA	2.21639	NA	NA	adult	disease severity_x000B_(DS) and infection response (IR)	natural disease	India	NA	Spring Wheat
[61]	DOI:10.3389/fpls.2020.00748	2017-2018	AX-94674448	7D	18.37	NA	1.94456	TraesCS7D02G117800	NA	adult	disease severity_x000B_(DS) and infection response (IR)	natural disease	India	starch synthase I	Spring Wheat
[61]	DOI:10.3389/fpls.2020.00748	2017-2018	AX-94638940	7D	18.37	NA	1.78223	TraesCS7D02G118900	NA	adult	disease severity_x000B_(DS) and infection response (IR)	natural disease	India	DUF569 domain-containing protein	Spring Wheat
[61]	DOI:10.3389/fpls.2020.00748	2017-2018	AX-94522489	1A	72.25	NA	1.89832	TraesCS1A02G050700	NA	adult	disease severity_x000B_(DS) and infection response (IR)	natural disease	India	defensin precursor	Spring Wheat
[61]	DOI:10.3389/fpls.2020.00748	2017-2018	AX-94443825	1A	72.25	NA	1.84105	NA	NA	adult	disease severity_x000B_(DS) and infection response (IR)	natural disease	India	NA	Spring Wheat
[61]	DOI:10.3389/fpls.2020.00748	2017-2018	AX-95080736	1A	74.11	NA	2.50349	NA	NA	adult	disease severity_x000B_(DS) and infection response (IR)	natural disease	India	NA	Spring Wheat
[61]	DOI:10.3389/fpls.2020.00748	2017-2018	AX-94815193	1A	74.11	NA	2.29434	TraesCS1D02G159200	NA	adult	disease severity_x000B_(DS) and infection response (IR)	natural disease	India	E3 ubiquitin-protein ligase RING1-like	Spring Wheat
[61]	DOI:10.3389/fpls.2020.00748	2017-2018	AX-95247576	1A	74.11	NA	2.12809	TraesCS1A02G162800	NA	adult	disease severity_x000B_(DS) and infection response (IR)	natural disease	India	predicted protein	Spring Wheat
[61]	DOI:10.3389/fpls.2020.00748	2017-2018	AX-94781823	1A	74.11	NA	1.74323	NA	NA	adult	disease severity_x000B_(DS) and infection response (IR)	natural disease	India	putative reverse transcriptase	Spring Wheat
[61]	DOI:10.3389/fpls.2020.00748	2017-2018	AX-95222141	1B	0.79	NA	2.13858	NA	NA	adult	disease severity_x000B_(DS) and infection response (IR)	natural disease	India	uncharacterized protein LOC8064944	Spring Wheat
[61]	DOI:10.3389/fpls.2020.00748	2017-2018	AX-94994679	1B	125.04	NA	1.73735	TraesCS1D02G426800	NA	adult	disease severity_x000B_(DS) and infection response (IR)	natural disease	India	protein RADIALIS-like 3	Spring Wheat
[61]	DOI:10.3389/fpls.2020.00748	2017-2018	AX-94541931	1D	3.38	NA	3.37067	TraesCS1D02G002000	NA	adult	disease severity_x000B_(DS) and infection response (IR)	natural disease	India	predicted protein	Spring Wheat
[61]	DOI:10.3389/fpls.2020.00748	2017-2018	AX-94508418	1D	3.38	NA	2.66612	NA	NA	adult	disease severity_x000B_(DS) and infection response (IR)	natural disease	India	putative polygalacturonase	Spring Wheat
[61]	DOI:10.3389/fpls.2020.00748	2017-2018	AX-94641589	1D	3.38	NA	1.82309	NA	NA	adult	disease severity_x000B_(DS) and infection response (IR)	natural disease	India	NA	Spring Wheat
[61]	DOI:10.3389/fpls.2020.00748	2017-2018	AX-95019501	2B	103.81	NA	2.27994	NA	NA	adult	disease severity_x000B_(DS) and infection response (IR)	natural disease	India	pentatricopeptide repeat-containing protein At5g04780	Spring Wheat
[61]	DOI:10.3389/fpls.2020.00748	2017-2018	AX-94481202	2B	126.67	NA	3.62669	TraesCS2B02G586700	NA	adult	disease severity_x000B_(DS) and infection response (IR)	natural disease	India	Putative integral membrane protein conserved region (DUF2404)	Spring Wheat
[61]	DOI:10.3389/fpls.2020.00748	2017-2018	AX-94394356	3A	30.91	NA	1.94154	TraesCS3A02G048700	NA	adult	disease severity_x000B_(DS) and infection response (IR)	natural disease	India	LEAF RUST 10 DISEASE-RESISTANCE LOCUS RECEPTOR-LIKE PROTEIN KINASE-like 1.2 isoform X3	Spring Wheat
[61]	DOI:10.3389/fpls.2020.00748	2017-2018	AX-94611599	3A	248.16	NA	1.96614	TraesCS3B02G587400	NA	adult	disease severity_x000B_(DS) and infection response (IR)	natural disease	India	putative disease resistance protein RGA4	Spring Wheat
[61]	DOI:10.3389/fpls.2020.00748	2017-2018	AX-94741615	3A	248.3	NA	1.94044	TraesCS3A02G519800	NA	adult	disease severity_x000B_(DS) and infection response (IR)	natural disease	India	putative disease resistance protein RGA4	Spring Wheat
[61]	DOI:10.3389/fpls.2020.00748	2017-2018	AX-94766113	3A	248.3	NA	1.88749	TraesCS3B02G587700	NA	adult	disease severity_x000B_(DS) and infection response (IR)	natural disease	India	BTB/POZ domain-containing protein FBL11 isoform X3	Spring Wheat
[61]	DOI:10.3389/fpls.2020.00748	2017-2018	AX-94883935	3A	250.41	NA	1.74031	TraesCS3B02G592000	NA	adult	disease severity_x000B_(DS) and infection response (IR)	natural disease	India	S-norcoclaurine synthase 1-like	Spring Wheat
[61]	DOI:10.3389/fpls.2020.00748	2017-2018	AX-94752046	3D	91.95	NA	1.79939	NA	NA	adult	disease severity_x000B_(DS) and infection response (IR)	natural disease	India	NA	Spring Wheat
[61]	DOI:10.3389/fpls.2020.00748	2017-2018	AX-94874313	3D	160.44	NA	1.90576	TraesCS3D02G514100	NA	adult	disease severity_x000B_(DS) and infection response (IR)	natural disease	India	chlorophyllide a oxygenase, chloroplastic	Spring Wheat
[61]	DOI:10.3389/fpls.2020.00748	2017-2018	AX-94391473	3D	167.71	NA	1.78757	TraesCS3D02G516100	NA	adult	disease severity_x000B_(DS) and infection response (IR)	natural disease	India	uncharacterized protein LOC109747342	Spring Wheat
[61]	DOI:10.3389/fpls.2020.00748	2017-2018	AX-94962712	3D	169.4	NA	1.85093	NA	NA	adult	disease severity_x000B_(DS) and infection response (IR)	natural disease	India	NA	Spring Wheat
[61]	DOI:10.3389/fpls.2020.00748	2017-2018	AX-94436339	3D	169.4	NA	1.82724	TraesCS3D02G516300	NA	adult	disease severity_x000B_(DS) and infection response (IR)	natural disease	India	putative disease resistance protein At3g14460	Spring Wheat
[61]	DOI:10.3389/fpls.2020.00748	2017-2018	AX-94862539	3D	175.97	NA	1.97457	TraesCS3D02G528200	NA	adult	disease severity_x000B_(DS) and infection response (IR)	natural disease	India	villin-3 isoform X1	Spring Wheat
[61]	DOI:10.3389/fpls.2020.00748	2017-2018	AX-94681641	3D	175.97	NA	1.86527	TraesCS3A02G526100	NA	adult	disease severity_x000B_(DS) and infection response (IR)	natural disease	India	unnamed protein product	Spring Wheat
[61]	DOI:10.3389/fpls.2020.00748	2017-2018	AX-95239343	3D	175.97	NA	1.81971	TraesCS3D02G528600	NA	adult	disease severity_x000B_(DS) and infection response (IR)	natural disease	India	UDP-D-apiose/UDP-D-xylose synthase	Spring Wheat
[61]	DOI:10.3389/fpls.2020.00748	2017-2018	AX-95224631	3D	178.6	NA	1.94442	TraesCS3B02G586300	NA	adult	disease severity_x000B_(DS) and infection response (IR)	natural disease	India	putative root cap protein 1	Spring Wheat
[61]	DOI:10.3389/fpls.2020.00748	2017-2018	AX-94708164	4A	214.72	NA	2.44434	TraesCS7A02G000936	NA	adult	disease severity_x000B_(DS) and infection response (IR)	natural disease	India	Putative disease resistance protein RGA3	Spring Wheat
[61]	DOI:10.3389/fpls.2020.00748	2017-2018	AX-95113786	5B	161.41	NA	2.1654	NA	NA	adult	disease severity_x000B_(DS) and infection response (IR)	natural disease	India	protein TsetseEP-like	Spring Wheat
[61]	DOI:10.3389/fpls.2020.00748	2017-2018	AX-94515669	5B	161.85	NA	2.25548	NA	NA	adult	disease severity_x000B_(DS) and infection response (IR)	natural disease	India	unnamed protein product	Spring Wheat
[61]	DOI:10.3389/fpls.2020.00748	2017-2018	AX-94800842	6A	0	NA	2.0841	TraesCS6D02G014700	NA	adult	disease severity_x000B_(DS) and infection response (IR)	natural disease	India	predicted protein	Spring Wheat
[61]	DOI:10.3389/fpls.2020.00748	2017-2018	AX-94653398	6A	0	NA	1.74595	TraesCS6A02G010200	NA	adult	disease severity_x000B_(DS) and infection response (IR)	natural disease	India	probable LRR receptor-like serine/threonine-protein kinase PAM74	Spring Wheat
[61]	DOI:10.3389/fpls.2020.00748	2017-2018	AX-95219044	6A	0.82	NA	2.06181	TraesCS6D02G018700	NA	adult	disease severity_x000B_(DS) and infection response (IR)	natural disease	India	DNA (cytosine-5)-methyltransferase 1-like isoform X3	Spring Wheat
[61]	DOI:10.3389/fpls.2020.00748	2017-2018	AX-94411794	6A	217.8	NA	1.82364	TraesCS6A02G400000	NA	adult	disease severity_x000B_(DS) and infection response (IR)	natural disease	India	aconitate hydratase, cytoplasmic	Spring Wheat
[61]	DOI:10.3389/fpls.2020.00748	2017-2018	AX-95014734	6A	221.75	NA	1.96658	TraesCS6D02G391300	NA	adult	disease severity_x000B_(DS) and infection response (IR)	natural disease	India	unnamed protein product	Spring Wheat
[61]	DOI:10.3389/fpls.2020.00748	2017-2018	AX-95099897	6A	221.75	NA	1.96104	TraesCS6D02G392100	NA	adult	disease severity_x000B_(DS) and infection response (IR)	natural disease	India	Xyloglucan endotransglycosylase/hydrolase protein 8	Spring Wheat
[61]	DOI:10.3389/fpls.2020.00748	2017-2018	AX-95147877	6A	221.75	NA	1.83247	TraesCS6A02G416500	NA	adult	disease severity_x000B_(DS) and infection response (IR)	natural disease	India	hypothetical protein TRIUR3_14275	Spring Wheat
[61]	DOI:10.3389/fpls.2020.00748	2017-2018	AX-94434901	6B	98.87	NA	1.86749	NA	NA	adult	disease severity_x000B_(DS) and infection response (IR)	natural disease	India	DNA (cytosine-5)-methyltransferase 1	Spring Wheat
[61]	DOI:10.3389/fpls.2020.00748	2017-2018	AX-94638655	6B	142.73	NA	1.75138	NA	NA	adult	disease severity_x000B_(DS) and infection response (IR)	natural disease	India	NA	Spring Wheat
[61]	DOI:10.3389/fpls.2020.00748	2017-2018	AX-94877284	6B	147.99	NA	1.84233	TraesCS6D02G394700	NA	adult	disease severity_x000B_(DS) and infection response (IR)	natural disease	India	disease resistance protein RPP13-like	Spring Wheat
[61]	DOI:10.3389/fpls.2020.00748	2017-2018	AX-95109168	7B	1.72	NA	1.98132	NA	NA	adult	disease severity_x000B_(DS) and infection response (IR)	natural disease	India	NA	Spring Wheat
[61]	DOI:10.3389/fpls.2020.00748	2018-2019	AX-95092361	1B	0.79	NA	2.59459	TraesCS1B02G001800	NA	adult	disease severity_x000B_(DS) and infection response (IR)	natural disease	India	Phospholipid-transporting ATPase 10	Spring Wheat
[61]	DOI:10.3389/fpls.2020.00748	2018-2019	AX-94692514	1B	8.24	NA	2.55216	TraesCS1B02G024200	NA	adult	disease severity_x000B_(DS) and infection response (IR)	natural disease	India	retrotransposon protein, putative, unclassified	Spring Wheat
[61]	DOI:10.3389/fpls.2020.00748	2018-2019	AX-94454402	1B	8.24	NA	2.35082	TraesCS1B02G018700	NA	adult	disease severity_x000B_(DS) and infection response (IR)	natural disease	India	12-oxophytodienoate reductase 1	Spring Wheat
[61]	DOI:10.3389/fpls.2020.00748	2018-2019	AX-94561486	1B	8.24	NA	1.95463	TraesCS1D02G018400	NA	adult	disease severity_x000B_(DS) and infection response (IR)	natural disease	India	protein phosphatase 1 regulatory inhibitor subunit PPP1R8 homolog	Spring Wheat
[61]	DOI:10.3389/fpls.2020.00748	2018-2019	AX-94517050	1B	24.64	NA	5.02726	NA	NA	adult	disease severity_x000B_(DS) and infection response (IR)	natural disease	India	NA	Spring Wheat
[61]	DOI:10.3389/fpls.2020.00748	2018-2019	AX-94470806	1B	24.64	NA	3.33985	TraesCS1D02G174900	NA	adult	disease severity_x000B_(DS) and infection response (IR)	natural disease	India	protein TIC110, chloroplastic	Spring Wheat
[61]	DOI:10.3389/fpls.2020.00748	2018-2019	AX-95237968	1B	24.64	NA	3.27327	TraesCS1B02G169200	NA	adult	disease severity_x000B_(DS) and infection response (IR)	natural disease	India	predicted protein	Spring Wheat
[61]	DOI:10.3389/fpls.2020.00748	2018-2019	AX-94454822	1B	24.64	NA	2.57047	NA	NA	adult	disease severity_x000B_(DS) and infection response (IR)	natural disease	India	NA	Spring Wheat
[61]	DOI:10.3389/fpls.2020.00748	2018-2019	AX-94594922	1B	24.64	NA	2.5122	TraesCS1B02G169400	NA	adult	disease severity_x000B_(DS) and infection response (IR)	natural disease	India	WD repeat-containing protein 91 homolog isoform X1	Spring Wheat
[61]	DOI:10.3389/fpls.2020.00748	2018-2019	AX-94488026	1B	24.64	NA	2.44614	TraesCS1D02G174000	NA	adult	disease severity_x000B_(DS) and infection response (IR)	natural disease	India	myosin-8-like isoform X1	Spring Wheat
[61]	DOI:10.3389/fpls.2020.00748	2018-2019	AX-94917376	1B	24.64	NA	2.43964	TraesCS1B02G251300	NA	adult	disease severity_x000B_(DS) and infection response (IR)	natural disease	India	calmodulin binding protein PICBP	Spring Wheat
[61]	DOI:10.3389/fpls.2020.00748	2018-2019	AX-95232723	1B	24.64	NA	2.31017	TraesCS1B02G183200	NA	adult	disease severity_x000B_(DS) and infection response (IR)	natural disease	India	myosin-6-like isoform X2	Spring Wheat
[61]	DOI:10.3389/fpls.2020.00748	2018-2019	AX-94402495	1B	24.64	NA	2.28841	NA	NA	adult	disease severity_x000B_(DS) and infection response (IR)	natural disease	India	unnamed protein product	Spring Wheat
[61]	DOI:10.3389/fpls.2020.00748	2018-2019	AX-94432371	1B	24.64	NA	2.2702	TraesCS1B02G183200	NA	adult	disease severity_x000B_(DS) and infection response (IR)	natural disease	India	unnamed protein product	Spring Wheat
[61]	DOI:10.3389/fpls.2020.00748	2018-2019	AX-94615605	1B	24.64	NA	2.25924	TraesCS1B02G184700	NA	adult	disease severity_x000B_(DS) and infection response (IR)	natural disease	India	DNA ligase 1	Spring Wheat
[61]	DOI:10.3389/fpls.2020.00748	2018-2019	AX-94644677	1B	24.64	NA	2.15585	TraesCS1B02G183200	NA	adult	disease severity_x000B_(DS) and infection response (IR)	natural disease	India	unnamed protein product	Spring Wheat
[61]	DOI:10.3389/fpls.2020.00748	2018-2019	AX-94639890	1B	24.64	NA	2.09929	TraesCS1B02G182400	NA	adult	disease severity_x000B_(DS) and infection response (IR)	natural disease	India	protein TIC110, chloroplastic-like	Spring Wheat
[61]	DOI:10.3389/fpls.2020.00748	2018-2019	AX-95179466	1B	24.64	NA	2.01801	TraesCS1A02G166900	NA	adult	disease severity_x000B_(DS) and infection response (IR)	natural disease	India	myosin-8-like isoform X1	Spring Wheat
[61]	DOI:10.3389/fpls.2020.00748	2018-2019	AX-94397199	1B	24.64	NA	1.97762	NA	NA	adult	disease severity_x000B_(DS) and infection response (IR)	natural disease	India	NA	Spring Wheat
[61]	DOI:10.3389/fpls.2020.00748	2018-2019	AX-94808948	2A	1.59	NA	2.32245	TraesCS2B02G012800	NA	adult	disease severity_x000B_(DS) and infection response (IR)	natural disease	India	peptidyl-prolyl cis-trans isomerase Pin1	Spring Wheat
[61]	DOI:10.3389/fpls.2020.00748	2018-2019	AX-94481202	2B	126.67	NA	2.48413	TraesCS2B02G586700	NA	adult	disease severity_x000B_(DS) and infection response (IR)	natural disease	India	Putative integral membrane protein conserved region (DUF2404)	Spring Wheat
[61]	DOI:10.3389/fpls.2020.00748	2018-2019	AX-94876871	2B	182.52	NA	2.61707	NA	NA	adult	disease severity_x000B_(DS) and infection response (IR)	natural disease	India	NA	Spring Wheat
[61]	DOI:10.3389/fpls.2020.00748	2018-2019	AX-94925132	3B	117.54	NA	1.9938	TraesCS3D02G450500	NA	adult	disease severity_x000B_(DS) and infection response (IR)	natural disease	India	protein SRG1	Spring Wheat
[61]	DOI:10.3389/fpls.2020.00748	2018-2019	AX-94497274	3D	110.02	NA	2.41766	TraesCS3A02G472300	NA	adult	disease severity_x000B_(DS) and infection response (IR)	natural disease	India	basic 7S globulin 2-like	Spring Wheat
[61]	DOI:10.3389/fpls.2020.00748	2018-2019	AX-94708164	4A	214.72	NA	2.69025	TraesCS7A02G000936	NA	adult	disease severity_x000B_(DS) and infection response (IR)	natural disease	India	Putative disease resistance protein RGA3	Spring Wheat
[61]	DOI:10.3389/fpls.2020.00748	2018-2019	AX-94996993	5B	161.41	NA	2.03807	TraesCS5B02G372800	NA	adult	disease severity_x000B_(DS) and infection response (IR)	natural disease	India	rhomboid-like protein 15 isoform X2	Spring Wheat
[61]	DOI:10.3389/fpls.2020.00748	2018-2019	AX-94987852	5B	161.85	NA	2.03632	TraesCS5B02G372300	NA	adult	disease severity_x000B_(DS) and infection response (IR)	natural disease	India	ATP-dependent protease Clp ATPase subunit	Spring Wheat
[61]	DOI:10.3389/fpls.2020.00748	2018-2019	AX-94653398	6A	0	NA	2.6739	TraesCS6A02G010200	NA	adult	disease severity_x000B_(DS) and infection response (IR)	natural disease	India	probable LRR receptor-like serine/threonine-protein kinase PAM74	Spring Wheat
[61]	DOI:10.3389/fpls.2020.00748	2018-2019	AX-94900182	6A	0	NA	2.34148	TraesCS6D02G013600	NA	adult	disease severity_x000B_(DS) and infection response (IR)	natural disease	India	cysteine-rich receptor-like protein kinase 10 isoform X1	Spring Wheat
[61]	DOI:10.3389/fpls.2020.00748	2018-2019	AX-94966145	6A	0	NA	2.24207	TraesCS6A02G011200	NA	adult	disease severity_x000B_(DS) and infection response (IR)	natural disease	India	predicted protein	Spring Wheat
[61]	DOI:10.3389/fpls.2020.00748	2018-2019	AX-94428241	6A	0	NA	2.1532	TraesCS3A02G335700	NA	adult	disease severity_x000B_(DS) and infection response (IR)	natural disease	India	probable LRR receptor-like serine/threonine-protein kinase At2g28960	Spring Wheat
[61]	DOI:10.3389/fpls.2020.00748	2018-2019	AX-94585745	6A	0	NA	1.94697	NA	NA	adult	disease severity_x000B_(DS) and infection response (IR)	natural disease	India	NA	Spring Wheat
[61]	DOI:10.3389/fpls.2020.00748	2018-2019	AX-94629598	6A	80.46	NA	2.31666	TraesCS6A02G093300	NA	adult	disease severity_x000B_(DS) and infection response (IR)	natural disease	India	microtubule-associated protein futsch isoform X1	Spring Wheat
[61]	DOI:10.3389/fpls.2020.00748	2018-2019	AX-94805944	6D	18.24	NA	2.11372	TraesCS6A02G392000	NA	adult	disease severity_x000B_(DS) and infection response (IR)	natural disease	India	protein LUTEIN DEFICIENT 5, chloroplastic	Spring Wheat
[61]	DOI:10.3389/fpls.2020.00748	2018-2019	AX-94767893	7B	2.5	NA	1.97641	TraesCS7B02G484300	NA	adult	disease severity_x000B_(DS) and infection response (IR)	natural disease	India	unnamed protein product	Spring Wheat
[61]	DOI:10.3389/fpls.2020.00748	2018-2019	AX-94674448	7D	18.37	NA	2.79219	TraesCS7D02G117800	NA	adult	disease severity_x000B_(DS) and infection response (IR)	natural disease	India	starch synthase I	Spring Wheat
[61]	DOI:10.3389/fpls.2020.00748	2018-2019	AX-94638940	7D	18.37	NA	2.46524	TraesCS7D02G118900	NA	adult	disease severity_x000B_(DS) and infection response (IR)	natural disease	India	DUF569 domain-containing protein	Spring Wheat
[61]	DOI:10.3389/fpls.2020.00748	2018-2019	AX-95014664	7D	59.21	NA	2.50022	TraesCS7D02G155400	NA	adult	disease severity_x000B_(DS) and infection response (IR)	natural disease	India	cytochrome P450 709B2	Spring Wheat
[61]	DOI:10.3389/fpls.2020.00748	2018-2019	AX-94443825	1A	72.25	NA	2.09724	NA	NA	adult	disease severity_x000B_(DS) and infection response (IR)	natural disease	India	NA	Spring Wheat
[61]	DOI:10.3389/fpls.2020.00748	2018-2019	AX-95080736	1A	74.11	NA	2.71687	NA	NA	adult	disease severity_x000B_(DS) and infection response (IR)	natural disease	India	NA	Spring Wheat
[61]	DOI:10.3389/fpls.2020.00748	2018-2019	AX-94456747	1B	0.79	NA	2.19468	TraesCS6D02G007900	NA	adult	disease severity_x000B_(DS) and infection response (IR)	natural disease	India	NBS-LRR class RGA	Spring Wheat
[61]	DOI:10.3389/fpls.2020.00748	2018-2019	AX-95222141	1B	0.79	NA	2.11687	NA	NA	adult	disease severity_x000B_(DS) and infection response (IR)	natural disease	India	uncharacterized protein LOC8064944	Spring Wheat
[61]	DOI:10.3389/fpls.2020.00748	2018-2019	AX-95092361	1B	0.79	NA	1.77114	TraesCS1B02G001800	NA	adult	disease severity_x000B_(DS) and infection response (IR)	natural disease	India	Phospholipid-transporting ATPase 10	Spring Wheat
[61]	DOI:10.3389/fpls.2020.00748	2018-2019	AX-94997422	1B	8.24	NA	1.73591	TraesCS1B02G022000	NA	adult	disease severity_x000B_(DS) and infection response (IR)	natural disease	India	G-type lectin S-receptor-like serine/threonine-protein kinase At2g19130	Spring Wheat
[61]	DOI:10.3389/fpls.2020.00748	2018-2019	AX-94571235	1B	24.64	NA	1.68858	NA	NA	adult	disease severity_x000B_(DS) and infection response (IR)	natural disease	India	protein FAR1-RELATED SEQUENCE 5-like	Spring Wheat
[61]	DOI:10.3389/fpls.2020.00748	2018-2019	AX-94641589	1D	3.38	NA	1.71237	NA	NA	adult	disease severity_x000B_(DS) and infection response (IR)	natural disease	India	NA	Spring Wheat
[61]	DOI:10.3389/fpls.2020.00748	2018-2019	AX-94934815	2A	83.6	NA	2.50267	TraesCS2D02G337900	NA	adult	disease severity_x000B_(DS) and infection response (IR)	natural disease	India	pentatricopeptide repeat-containing protein At1g08070, chloroplastic-like	Spring Wheat
[61]	DOI:10.3389/fpls.2020.00748	2018-2019	AX-94517837	2A	166.43	NA	2.17993	TraesCS2A02G538000	NA	adult	disease severity_x000B_(DS) and infection response (IR)	natural disease	India	exocyst complex component EXO70A1-like	Spring Wheat
[61]	DOI:10.3389/fpls.2020.00748	2018-2019	AX-94859349	2A	167.95	NA	2.19682	NA	NA	adult	disease severity_x000B_(DS) and infection response (IR)	natural disease	India	ubiquitin-conjugating enzyme E2 28-like	Spring Wheat
[61]	DOI:10.3389/fpls.2020.00748	2018-2019	AX-94912259	2A	167.95	NA	1.92077	TraesCS2A02G540100	NA	adult	disease severity_x000B_(DS) and infection response (IR)	natural disease	India	phosphatidylinositol 3- and 4-kinase family protein	Spring Wheat
[61]	DOI:10.3389/fpls.2020.00748	2018-2019	AX-94970500	2A	168.32	NA	1.79127	TraesCS2D02G542300	NA	adult	disease severity_x000B_(DS) and infection response (IR)	natural disease	India	predicted protein	Spring Wheat
[61]	DOI:10.3389/fpls.2020.00748	2018-2019	AX-95149329	2B	104.59	NA	1.73739	NA	NA	adult	disease severity_x000B_(DS) and infection response (IR)	natural disease	India	NA	Spring Wheat
[61]	DOI:10.3389/fpls.2020.00748	2018-2019	AX-94883373	2B	104.59	NA	1.72113	NA	NA	adult	disease severity_x000B_(DS) and infection response (IR)	natural disease	India	sugar transport protein MST1-like	Spring Wheat
[61]	DOI:10.3389/fpls.2020.00748	2018-2019	AX-94394356	3A	30.91	NA	1.89868	TraesCS3A02G048700	NA	adult	disease severity_x000B_(DS) and infection response (IR)	natural disease	India	LEAF RUST 10 DISEASE-RESISTANCE LOCUS RECEPTOR-LIKE PROTEIN KINASE-like 1.2 isoform X3	Spring Wheat
[61]	DOI:10.3389/fpls.2020.00748	2018-2019	AX-94741529	3B	29.81	NA	2.45615	TraesCS3A02G035400	NA	adult	disease severity_x000B_(DS) and infection response (IR)	natural disease	India	17.9 kDa heat shock protein 2-like	Spring Wheat
[61]	DOI:10.3389/fpls.2020.00748	2018-2019	AX-94708164	4A	214.72	NA	2.87031	TraesCS7A02G000936	NA	adult	disease severity_x000B_(DS) and infection response (IR)	natural disease	India	Putative disease resistance protein RGA3	Spring Wheat
[61]	DOI:10.3389/fpls.2020.00748	2018-2019	AX-95168494	5A	16.13	NA	1.76299	TraesCS5A02G442000	NA	adult	disease severity_x000B_(DS) and infection response (IR)	natural disease	India	rRNA-processing protein efg1-like	Spring Wheat
[61]	DOI:10.3389/fpls.2020.00748	2018-2019	AX-94585745	6A	0	NA	2.18763	NA	NA	adult	disease severity_x000B_(DS) and infection response (IR)	natural disease	India	NA	Spring Wheat
[61]	DOI:10.3389/fpls.2020.00748	2018-2019	AX-94653398	6A	0	NA	2.11962	TraesCS6A02G010200	NA	adult	disease severity_x000B_(DS) and infection response (IR)	natural disease	India	probable LRR receptor-like serine/threonine-protein kinase PAM74	Spring Wheat
[61]	DOI:10.3389/fpls.2020.00748	2018-2019	AX-94966145	6A	0	NA	1.97494	TraesCS6A02G011200	NA	adult	disease severity_x000B_(DS) and infection response (IR)	natural disease	India	predicted protein	Spring Wheat
[61]	DOI:10.3389/fpls.2020.00748	2018-2019	AX-94428241	6A	0	NA	1.69268	TraesCS3A02G335700	NA	adult	disease severity_x000B_(DS) and infection response (IR)	natural disease	India	probable LRR receptor-like serine/threonine-protein kinase At2g28960	Spring Wheat
[61]	DOI:10.3389/fpls.2020.00748	2018-2019	AX-95147877	6A	221.75	NA	2.04267	TraesCS6A02G416500	NA	adult	disease severity_x000B_(DS) and infection response (IR)	natural disease	India	hypothetical protein TRIUR3_14275	Spring Wheat
[61]	DOI:10.3389/fpls.2020.00748	2018-2019	AX-95176310	6D	183.03	NA	2.16342	TraesCS6D02G008300	NA	adult	disease severity_x000B_(DS) and infection response (IR)	natural disease	India	thiosulfate sulfurtransferase 16, chloroplastic-like	Spring Wheat
[61]	DOI:10.3389/fpls.2020.00748	2018-2019	AX-95109168	7B	1.72	NA	1.69563	NA	NA	adult	disease severity_x000B_(DS) and infection response (IR)	natural disease	India	NA	Spring Wheat
[61]	DOI:10.3389/fpls.2020.00748	2018-2019	AX-94617870	7B	2.51	NA	1.8089	TraesCS7B02G479700	NA	adult	disease severity_x000B_(DS) and infection response (IR)	natural disease	India	mannose/glucose-specific lectin-like	Spring Wheat
[82]	doi.org/10.1038/s41437-022-00525-1	NA	AX-94564902	1A	560951545 (bp)	G/A	4.24–5.50	TraesCS1A02G395200.1	NA	seedling	infection type (IT)	12-5(29R45)	India	Drought induced 19 protein type, zincbinding domain	NA
[82]	doi.org/10.1038/s41437-022-00525-1	NA	AX-94795575	1B	11699838 (bp)	A/G	6.05–8.92	TraesCS1B02G024400.1	NA	seedling	infection type (IT)	12-5(29R45)	India	Regulator of chromosome condensation 1/betalactamase-inhibitor protein II	NA
[82]	doi.org/10.1038/s41437-022-00525-1	NA	AX-94694366	1D	11664706 (bp)	T/C	2.01–4.33	TraesCS1D02G030000.1	NA	seedling	infection type (IT)	12-5(29R45)	India	Adaptor protein Cbl, N-terminal domain superfamily	NA
[82]	doi.org/10.1038/s41437-022-00525-1	NA	AX-94744507	2B	794501018 (bp)	C/T	4.80–10.81	TraesCS2B02G618500.1	NA	seedling	infection type (IT)	12-5(29R45)	India	Zinc finger, GATA-type	NA
[82]	doi.org/10.1038/s41437-022-00525-1	NA	AX-94453702	2D	1998328 (bp)	G/C	4.78–6.17	NA	NA	seedling	infection type (IT)	12-5(29R45)	India	NA	NA
[82]	doi.org/10.1038/s41437-022-00525-1	NA	AX-95226287	3D	607097529 (bp)	C/T	7.46–9.39	TraesCS3D02G530600.2	NA	seedling	infection type (IT)	12-5(29R45)	India	DEAD-box ATP-dependent RNA helicase 58,chloroplastic	NA
[82]	doi.org/10.1038/s41437-022-00525-1	NA	AX-95211729	3D	608924291 (bp)	A/G	3.44–9.06	TraesCS3D02G533100.1	NA	seedling	infection type (IT)	12-5(29R45)	India	Serine-threonine/tyrosine-protein kinase, catalytic domain	NA
[82]	doi.org/10.1038/s41437-022-00525-1	NA	AX-95168536	5D	545524679 (bp)	A/G	3.97–5.60	TraesCS5D02G528700.1	NA	seedling	infection type (IT)	12-5(29R45)	India	NA	NA
[82]	doi.org/10.1038/s41437-022-00525-1	NA	AX-95226435	5D	560790484 (bp)	T/C	2.59–6.33	raesCS5D02G559300.1	NA	seedling	infection type (IT)	12-5(29R45)	India	Cytochrome P450 superfamily	NA
[82]	doi.org/10.1038/s41437-022-00525-1	NA	AX-94674559	6B	301578848 (bp)	T/G	0.88–0.97	NA	NA	seedling	infection type (IT)	12-5(29R45)	India	NA	NA
[82]	doi.org/10.1038/s41437-022-00525-1	NA	AX-94931523	6D	23076689 (bp)	G/C	1.79–2.23	TraesCS6D02G048300.2	NA	seedling	infection type (IT)	12-5(29R45)	India	Catalase, mono-functional, haem-containing	NA
[82]	doi.org/10.1038/s41437-022-00525-1	NA	AX-95123606	7B	701212551 (bp)	A/C	2.03–3.02	NA	NA	seedling	infection type (IT)	12-5(29R45)	India	NA	NA
[82]	doi.org/10.1038/s41437-022-00525-1	NA	AX-94447690	7D	47016560 (bp)	C/T	5.03–6.71	NA	NA	seedling	infection type (IT)	12-5(29R45)	India	NA	NA
[82]	doi.org/10.1038/s41437-022-00525-1	NA	AX-94974317	1A	20977920 (bp)	T/C	4.30–5.06	NA	NA	seedling	infection type (IT)	77-5(121R63-1)	India	NA	NA
[82]	doi.org/10.1038/s41437-022-00525-1	NA	AX-94775918	1D	412088785 (bp)	T/C	0.98–1.76	NA	NA	seedling	infection type (IT)	77-5(121R63-1)	India	NA	NA
[82]	doi.org/10.1038/s41437-022-00525-1	NA	AX-94480950	3A	633055312 (bp)	T/C	0.97–2.36	TraesCS3A02G383600.2	NA	seedling	infection type (IT)	77-5(121R63-1)	India	Probable magnesium transporter	NA
[82]	doi.org/10.1038/s41437-022-00525-1	NA	AX-94701636	3A	749413006 (bp)	C/T	6.62–10.32	TraesCS3A02G538300.1	NA	seedling	infection type (IT)	77-5(121R63-1)	India	Leucine-rich repeat domain superfamily	NA
[82]	doi.org/10.1038/s41437-022-00525-1	NA	AX-94499868	3B	803201073 (bp)	C/T	2.14–3.45	TraesCS3B02G572200.1	NA	seedling	infection type (IT)	77-5(121R63-1)	India	rRNA N-glycosidase	NA
[82]	doi.org/10.1038/s41437-022-00525-1	NA	AX-94883935	3B	816277499 (bp)	A/C	0.99–20.76	TraesCS3B02G592000.1	NA	seedling	infection type (IT)	77-5(121R63-1)	India	Isopenicillin N synthase-like	NA
[82]	doi.org/10.1038/s41437-022-00525-1	NA	AX-94671785	3B	817016565 (bp)	T/C	1.67–6.43	TraesCS3B02G593500.2	NA	seedling	infection type (IT)	77-5(121R63-1)	India	P-loop containing nucleoside triphosphate hydrolase	NA
[82]	doi.org/10.1038/s41437-022-00525-1	NA	AX-94972939	3D	606949438 (bp)	C/T	14.05–30.38	TraesCS3D02G529900.2	NA	seedling	infection type (IT)	77-5(121R63-1)	India	Oxoglutarate/iron-dependent dioxygenase	NA
[82]	doi.org/10.1038/s41437-022-00525-1	NA	AX-95100303	3D	29690437 (bp)	C/T	1.37–4.67	NA	NA	seedling	infection type (IT)	77-5(121R63-1)	India	NA	NA
[82]	doi.org/10.1038/s41437-022-00525-1	NA	AX-94414881	3D	144780567 (bp)	G/T	1.75–4.31	TraesCS3D02G169100.1	NA	seedling	infection type (IT)	77-5(121R63-1)	India	Domain of unknown function DUF1618	NA
[82]	doi.org/10.1038/s41437-022-00525-1	NA	AX-94847013	5D	437528918 (bp)	A/G	2.58–5.14	TraesCS5D02G356400.1	NA	seedling	infection type (IT)	77-5(121R63-1)	India	Leucine-rich repeat domain superfamily	NA
[82]	doi.org/10.1038/s41437-022-00525-1	NA	AX-95101610	6D	272647337 (bp)	G/A	0.94–2.52	TraesCS6D02G196400.1	NA	seedling	infection type (IT)	77-5(121R63-1)	India	Tetratricopeptide-like helical domain superfamily	NA
[82]	doi.org/10.1038/s41437-022-00525-1	NA	AX-94671978	7A	220400414 (bp)	T/G	1.63–5.28	NA	NA	seedling	infection type (IT)	77-5(121R63-1)	India	NA	NA
[82]	doi.org/10.1038/s41437-022-00525-1	NA	AX-94833633	7D	164201584 (bp)	T/C	1.71–4.45	TraesCS7D02G206700.2	NA	seedling	infection type (IT)	77-5(121R63-1)	India	P-loop containing nucleoside triphosphate hydrolase	NA
[82]	doi.org/10.1038/s41437-022-00525-1	NA	AX-94393003	1B	99755031 (bp)	T/C	2.50–5.58	TraesCS1B02G095900.1	NA	seedling	infection type (IT)	77-9(121R60-1)	India	Amino acid transporter, transmembrane domain	NA
[82]	doi.org/10.1038/s41437-022-00525-1	NA	AX-94691001	1D	110660531 (bp)	G/T	4.15–9.48	TraesCS1D02G114700.2	NA	seedling	infection type (IT)	77-9(121R60-1)	India	PLC-like phosphodiesterase, TIM beta/alpha-barrel, domain superfamily	NA
[82]	doi.org/10.1038/s41437-022-00525-1	NA	AX-94849863	2A	709622777 (bp)	G/T	2.08–2.78	NA	NA	seedling	infection type (IT)	77-9(121R60-1)	India	NA	NA
[82]	doi.org/10.1038/s41437-022-00525-1	NA	AX-94481508	2A	728409839 (bp)	T/C	1.99–5.91	TraesCS2A02G497700.1	NA	seedling	infection type (IT)	77-9(121R60-1)	India	Inositol-pentakisphosphate 2-kinase	NA
[82]	doi.org/10.1038/s41437-022-00525-1	NA	AX-94880760	2B	72577514 (bp)	A/C	4.36–4.53	TraesCS2B02G110500.1	NA	seedling	infection type (IT)	77-9(121R60-1)	India	Serine/threonine-protein kinase TIO	NA
[82]	doi.org/10.1038/s41437-022-00525-1	NA	AX-94681641	3A	739951129 (bp)	C/G	11.25–13.72	TraesCS3A02G525400.1	NA	seedling	infection type (IT)	77-9(121R60-1)	India	Tetratricopeptide-like helical domain superfamily	NA
[82]	doi.org/10.1038/s41437-022-00525-1	NA	AX-95245050	3B	804561298 (bp)	C/T	10.30–31.72	NA	NA	seedling	infection type (IT)	77-9(121R60-1)	India	NA	NA
[82]	doi.org/10.1038/s41437-022-00525-1	NA	AX-95226287	3D	607097529 (bp)	C/T	4.42–6.14	TraesCS3D02G530600.2	NA	seedling	infection type (IT)	77-9(121R60-1)	India	DEAD-box ATP-dependent RNA helicase 58,chloroplastic	NA
[82]	doi.org/10.1038/s41437-022-00525-1	NA	AX-95211729	3D	608924291 (bp)	A/G	3.83–11.70	TraesCS3D02G533100.1	NA	seedling	infection type (IT)	77-9(121R60-1)	India	Serine-threonine/tyrosine-protein kinase,catalytic domain	NA
[82]	doi.org/10.1038/s41437-022-00525-1	NA	AX-94943882	5D	425717324 (bp)	A/G	1.17–1.18	TraesCS5D02G336100.1	NA	seedling	infection type (IT)	77-9(121R60-1)	India	C2 domain superfamily	NA
[82]	doi.org/10.1038/s41437-022-00525-1	NA	AX-94623196	6D	468095658 (bp)	A/G	2.61–3.50	TraesCS6D02G395600.1	NA	seedling	infection type (IT)	77-9(121R60-1)	India	Serine-threonine/tyrosine-protein kinase,catalytic domain	NA
[82]	doi.org/10.1038/s41437-022-00525-1	NA	AX-94831246	7A	722304163 (bp)	C/G	1.93–4.23	NA	NA	seedling	infection type (IT)	77-9(121R60-1)	India	NA	NA
[82]	doi.org/10.1038/s41437-022-00525-1	NA	AX-94492006	7A	180661949 (bp)	C/T	2.96–11.13	TraesCS7A02G215200.1	NA	seedling	infection type (IT)	77-9(121R60-1)	India	Sister chromatid cohesion protein Pds5	NA
[82]	doi.org/10.1038/s41437-022-00525-1	NA	AX-94777053	1A	577474249 (bp)	T/C	2.39–2.95	TraesCS1A02G421000.1	NA	seedling	infection type (IT)	104-2(21R55)	India	Protein kinase-like domain superfamily	NA
[82]	doi.org/10.1038/s41437-022-00525-1	NA	AX-94480950	3A	633055312 (bp)	T/C	1.68–5.00	TraesCS3A02G383600.2	NA	seedling	infection type (IT)	104-2(21R55)	India	Probable magnesium transporter	NA
[82]	doi.org/10.1038/s41437-022-00525-1	NA	AX-94712805	3A	176558149 (bp)	G/C	1.47–3.62	NA	NA	seedling	infection type (IT)	104-2(21R55)	India	NA	NA
[82]	doi.org/10.1038/s41437-022-00525-1	NA	AX-94642697	3B	816523654 (bp)	C/G	0.58–12.60	NA	NA	seedling	infection type (IT)	104-2(21R55)	India	NA	NA
[82]	doi.org/10.1038/s41437-022-00525-1	NA	AX-95226287	3D	607097529 (bp)	C/T	5.80–18.45	TraesCS3D02G530600.2	NA	seedling	infection type (IT)	104-2(21R55)	India	DEAD-box ATP-dependent RNA helicase 58,chloroplastic	NA
[82]	doi.org/10.1038/s41437-022-00525-1	NA	AX-95211729	3D	608924291 (bp)	A/G	6.74–11.64	TraesCS3D02G533100.1	NA	seedling	infection type (IT)	104-2(21R55)	India	Serine-threonine/tyrosine-protein kinase,catalytic domain	NA
[82]	doi.org/10.1038/s41437-022-00525-1	NA	AX-94947385	5A	551050275 (bp)	G/C	6.81–7.29	TraesCS5A02G348200.1	NA	seedling	infection type (IT)	104-2(21R55)	India	Flavin-containing monooxygenase	NA
[82]	doi.org/10.1038/s41437-022-00525-1	NA	AX-95107192	5D	550191244 (bp)	C/A	2.20–4.26	TraesCS5D02G537600.1	NA	seedling	infection type (IT)	104-2(21R55)	India	Aspartokinase/Bifunctional aspartokinase/ homoserine dehydrogenase, catalytic domain	NA
[82]	doi.org/10.1038/s41437-022-00525-1	NA	AX-94553654	7A	347145913 (bp)	G/A	1.28–1.74	NA	NA	seedling	infection type (IT)	104-2(21R55)	India	NA	NA
[82]	doi.org/10.1038/s41437-022-00525-1	NA	AX-94564853	7B	673962683 (bp)	A/G	6.54–7.69	TraesCS7B02G405400.2	NA	seedling	infection type (IT)	104-2(21R55)	India	Ubiquitin specific protease domain	NA
[82]	doi.org/10.1038/s41437-022-00525-1	NA	AX-94622619	7B	24401102 (bp)	T/C	1.33–4.12	TraesCS7B02G025700.1	NA	seedling	infection type (IT)	104-2(21R55)	India	Zinc finger, RING/FYVE/PHD-type	NA
[82]	doi.org/10.1038/s41437-022-00525-1	NA	AX-94564902	1A	560951545 (bP)	NA	4.2423	NA	NA	Seedling	infection type (TI)	12-5(29R45)	India	NA	NA
[82]	doi.org/10.1038/s41437-022-00525-1	NA	AX-94564902	1A	560951545 (bp)	NA	5.5055	NA	NA	Seedling	infection type (TI)	12-5(29R45)	India	NA	NA
[82]	doi.org/10.1038/s41437-022-00525-1	NA	AX-94564902	1A	560951545 (bP)	NA	5.3778	NA	NA	Seedling	infection type (TI)	12-5(29R45)	India	NA	NA
[82]	doi.org/10.1038/s41437-022-00525-1	NA	AX-94795575	1B	11699838	NA	8.9278	NA	NA	Seedling	infection type (TI)	12-5(29R45)	India	NA	NA
[82]	doi.org/10.1038/s41437-022-00525-1	NA	AX-94795575	1B	11699838	NA	6.0753	NA	NA	Seedling	infection type (TI)	12-5(29R45)	India	NA	NA
[82]	doi.org/10.1038/s41437-022-00525-1	NA	AX-94602619	1B	9597339	NA	4.4474	NA	NA	Seedling	infection type (TI)	12-5(29R45)	India	NA	NA
[82]	doi.org/10.1038/s41437-022-00525-1	NA	AX-95171902	1D	445590574	NA	6.6096	NA	NA	Seedling	infection type (TI)	12-5(29R45)	India	NA	NA
[82]	doi.org/10.1038/s41437-022-00525-1	NA	AX-94694366	1D	11664706	NA	4.3323	NA	NA	Seedling	infection type (TI)	12-5(29R45)	India	NA	NA
[82]	doi.org/10.1038/s41437-022-00525-1	NA	AX-94694366	1D	11664706	NA	2.7974	NA	NA	Seedling	infection type (TI)	12-5(29R45)	India	NA	NA
[82]	doi.org/10.1038/s41437-022-00525-1	NA	AX-94694366	1D	11664706	NA	2.0126	NA	NA	Seedling	infection type (TI)	12-5(29R45)	India	NA	NA
[82]	doi.org/10.1038/s41437-022-00525-1	NA	AX-94512201	2A	29262241	NA	4.1765	NA	NA	Seedling	infection type (TI)	12-5(29R45)	India	NA	NA
[82]	doi.org/10.1038/s41437-022-00525-1	NA	AX-94744507	2B	794501018	NA	4.8057	NA	NA	Seedling	infection type (TI)	12-5(29R45)	India	NA	NA
[82]	doi.org/10.1038/s41437-022-00525-1	NA	AX-94744507	2B	794501018	NA	10.8125	NA	NA	Seedling	infection type (TI)	12-5(29R45)	India	NA	NA
[82]	doi.org/10.1038/s41437-022-00525-1	NA	AX-94605170	2B	731536457	NA	3.9772	NA	NA	Seedling	infection type (TI)	12-5(29R45)	India	NA	NA
[82]	doi.org/10.1038/s41437-022-00525-1	NA	AX-95085645	2B	794411595	NA	5.4318	NA	NA	Seedling	infection type (TI)	12-5(29R45)	India	NA	NA
[82]	doi.org/10.1038/s41437-022-00525-1	NA	AX-94453702	2D	1998328	NA	6.1774	NA	NA	Seedling	infection type (TI)	12-5(29R45)	India	NA	NA
[82]	doi.org/10.1038/s41437-022-00525-1	NA	AX-94453702	2D	1998328	NA	4.7831	NA	NA	Seedling	infection type (TI)	12-5(29R45)	India	NA	NA
[82]	doi.org/10.1038/s41437-022-00525-1	NA	AX-95211729	3D	608924291	NA	9.0606	NA	NA	Seedling	infection type (TI)	12-5(29R45)	India	NA	NA
[82]	doi.org/10.1038/s41437-022-00525-1	NA	AX-95211729	3D	608924291	NA	4.0206	NA	NA	Seedling	infection type (TI)	12-5(29R45)	India	NA	NA
[82]	doi.org/10.1038/s41437-022-00525-1	NA	AX-95211729	3D	608924291	NA	3.4413	NA	NA	Seedling	infection type (TI)	12-5(29R45)	India	NA	NA
[82]	doi.org/10.1038/s41437-022-00525-1	NA	AX-95211729	3D	608924291	NA	5.7717	NA	NA	Seedling	infection type (TI)	12-5(29R45)	India	NA	NA
[82]	doi.org/10.1038/s41437-022-00525-1	NA	AX-95226287	3D	607097529	NA	7.4639	NA	NA	Seedling	infection type (TI)	12-5(29R45)	India	NA	NA
[82]	doi.org/10.1038/s41437-022-00525-1	NA	AX-95226287	3D	607097529	NA	9.399	NA	NA	Seedling	infection type (TI)	12-5(29R45)	India	NA	NA
[82]	doi.org/10.1038/s41437-022-00525-1	NA	AX-95123439	4B	480593883	NA	4.34	NA	NA	Seedling	infection type (TI)	12-5(29R45)	India	NA	NA
[82]	doi.org/10.1038/s41437-022-00525-1	NA	AX-94392637	5B	522935337	NA	2.7634	NA	NA	Seedling	infection type (TI)	12-5(29R45)	India	NA	NA
[82]	doi.org/10.1038/s41437-022-00525-1	NA	AX-94545629	5B	47115367	NA	5.0433	NA	NA	Seedling	infection type (TI)	12-5(29R45)	India	NA	NA
[82]	doi.org/10.1038/s41437-022-00525-1	NA	AX-95168536	5D	545524679	NA	5.6079	NA	NA	Seedling	infection type (TI)	12-5(29R45)	India	NA	NA
[82]	doi.org/10.1038/s41437-022-00525-1	NA	AX-95168536	5D	545524679	NA	3.9725	NA	NA	Seedling	infection type (TI)	12-5(29R45)	India	NA	NA
[82]	doi.org/10.1038/s41437-022-00525-1	NA	AX-95226435	5D	560790484	NA	2.5993	NA	NA	Seedling	infection type (TI)	12-5(29R45)	India	NA	NA
[82]	doi.org/10.1038/s41437-022-00525-1	NA	AX-95226435	5D	560790484	NA	6.3359	NA	NA	Seedling	infection type (TI)	12-5(29R45)	India	NA	NA
[82]	doi.org/10.1038/s41437-022-00525-1	NA	AX-95226435	5D	560790484	NA	4.5247	NA	NA	Seedling	infection type (TI)	12-5(29R45)	India	NA	NA
[82]	doi.org/10.1038/s41437-022-00525-1	NA	AX-95226435	5D	560790484	NA	5.8566	NA	NA	Seedling	infection type (TI)	12-5(29R45)	India	NA	NA
[82]	doi.org/10.1038/s41437-022-00525-1	NA	AX-94406114	5D	561431056	NA	2.5759	NA	NA	Seedling	infection type (TI)	12-5(29R45)	India	NA	NA
[82]	doi.org/10.1038/s41437-022-00525-1	NA	AX-94432039	5D	560924894	NA	4.5313	NA	NA	Seedling	infection type (TI)	12-5(29R45)	India	NA	NA
[82]	doi.org/10.1038/s41437-022-00525-1	NA	AX-95010475	6A	10517892	NA	5.0721	NA	NA	Seedling	infection type (TI)	12-5(29R45)	India	NA	NA
[82]	doi.org/10.1038/s41437-022-00525-1	NA	AX-94674559	6B	301578848	NA	0.8845	NA	NA	Seedling	infection type (TI)	12-5(29R45)	India	NA	NA
[82]	doi.org/10.1038/s41437-022-00525-1	NA	AX-94674559	6B	301578848	NA	0.9711	NA	NA	Seedling	infection type (TI)	12-5(29R45)	India	NA	NA
[82]	doi.org/10.1038/s41437-022-00525-1	NA	AX-94931523	6D	23076689	NA	2.2339	NA	NA	Seedling	infection type (TI)	12-5(29R45)	India	NA	NA
[82]	doi.org/10.1038/s41437-022-00525-1	NA	AX-94931523	6D	23076689	NA	1.7913	NA	NA	Seedling	infection type (TI)	12-5(29R45)	India	NA	NA
[82]	doi.org/10.1038/s41437-022-00525-1	NA	AX-94503730	6D	9251038	NA	4.1129	NA	NA	Seedling	infection type (TI)	12-5(29R45)	India	NA	NA
[82]	doi.org/10.1038/s41437-022-00525-1	NA	AX-95123606	7B	701212551	NA	2.0351	NA	NA	Seedling	infection type (TI)	12-5(29R45)	India	NA	NA
[82]	doi.org/10.1038/s41437-022-00525-1	NA	AX-95123606	7B	701212551	NA	3.0204	NA	NA	Seedling	infection type (TI)	12-5(29R45)	India	NA	NA
[82]	doi.org/10.1038/s41437-022-00525-1	NA	AX-94628820	7B	415327655	NA	12.7071	NA	NA	Seedling	infection type (TI)	12-5(29R45)	India	NA	NA
[82]	doi.org/10.1038/s41437-022-00525-1	NA	AX-94588976	7D	592200225	NA	2.2205	NA	NA	Seedling	infection type (TI)	12-5(29R45)	India	NA	NA
[truncated: 3,889 more rows]

## Sheet: Table S3
Table S3. List of all the signifcant markers associated with wheat stem rust identified from 2019 to mid of 2023																							Citation	regoin
[truncated: 2,776 more rows]

[truncated: 9 more sheets: Table S4 , Table S5, Table S6, Table S7, Table S8, Table S9, Table S10, Table S11, Table S12]
